# Supplementary material for: Logic programming-based Minimal Cut Sets reveal consortium-level therapeutic targets for chronic wound infections
Source: NPJ Syst Biol Appl. 2024 Apr 2;10:34. doi: 10.1038/s41540-024-00360-6 (PMC10987626; doi:10.1038/s41540-024-00360-6)
Supplement: Supplementary file 3 — Dataset 1 [file 41540_2024_360_MOESM3_ESM.xlsx]

## Sheet: Description
Logic programming-based Minimal Cut Sets reveal consortium-level therapeutic targets for chronic wound infections
Maxime Mahout, Ross P. Carlson, Laurent Simon, Sabine Peres
Supplementary Dataset 1
Consortium-level MCSs illustrating recovery of growth by metabolite exchanges on the consortium model
As a first step, uncompressed single-species MCSs found for each bacterium were taken, if they recovered growth on the consortium model
Then, larger-size compressed MCSs were selected on the consortium model using these small-size MCSs as a constraint for the computation.
This allowed to retrieve the identity of metabolite exchanges allowed by the consortium model which nullified the lethal phenotype conferred by the cut set.
This excel file contains the following data:
(1) cutsets: single-species MCSs for Staphylococcus aureus and for Pseudomonas aeruginosa, transposed on the consortium model (by adding either x _SA or x_PA)
'cutsets_gprs’ gives a list of corresponding gene cutsets indices in the ‘gpr cutsets’ sheet.
(2) reactions: individual reactions of the reaction MCSs in (1) cutsets and corresponding information
(3) gpr cutsets: gene cut sets retrieved from (1) cutsets, along with corresponding reaction MCSs
(4) genes: individual genes of cut sets in (3) gpr cutsets and corresponding information. Reviewed=Uniprot/Unreviewed=TreEMBL.
Data comes directly from Uniprot entries which were retrieved for each gene product and are linked to GPRs in the SBML using entry names.
(5-6) growth recovery cutsets sa/pa: compressed MCSs, with ‘*’ separating each reaction in the reaction subset
The consortium cut sets consist of the single-species cutset (column B) and of exchange reactions (columns D and after)
For instance, TPI_PA is found in consortium MCSs with Glycerol and Fructose consumption by PA/production by SA.
In italics, we reported instances of metabolite exchanges helping to recover growth but that are not directly illustrative of a cross-feeding interaction.
For instance, Arginine consumption by PA ultimately helps nullify lethal phenotypes of cut sets of SA involving the knock-out of Arginine transporters.
(7-8) cross feeding by metabolite sa/pa: here we only report metabolites that are involved in cross-feeding-like metabolite exchanges
The indices of the decompressed cut sets in (1) cutsets are given. And the total number of MCSs complemented by each metabolite is calculated.

## Sheet: cutsets
	cutsets_id	cutsets_gprs	cutsets_rnames
0	('RPI_SA_rev',)	[0]	('Ribose-5-phosphate isomerase',)
1	('ARGDC_SA',)	[1]	('Arginine decarboxylase',)
2	('AGMT_SA',)	[2]	('Agmatinase',)
3	('GF6PTA_SA',)	[3]	('Glutamine-fructose-6-phosphate transaminase',)
4	('AKGDH_SA',)	[4, 5]	('2-Oxogluterate dehydrogenase',)
5	('HMGCOAR_SA',)	[6]	('Hydroxymethylglutaryl CoA reductase',)
6	('HMGCOAS_SA',)	[7]	('Hydroxymethylglutaryl CoA synthase',)
7	('TMDS_SA',)	[8]	('Thymidylate synthase',)
8	('EX_glc__D_e_SA_rev', 'TPI_SA_rev')	[9]	('D-Glucose exchange', 'Triose-phosphate isomerase')
9	('ENO_SA_rev', 'GLCpts_SA')	[10, 11, 12, 13, 14]	('Enolase', 'D-glucose transport via PEP:Pyr PTS')
10	('GAPDy_SA', 'GLCpts_SA')	[15, 16, 17, 18, 19]	('Glyceraldehyde-3-phosphate dehydrogenase (NADP)', 'D-glucose transport via PEP:Pyr PTS')
11	('FBP_SA', 'GLCpts_SA')	[20, 21, 22, 23, 24]	('Fructose-bisphosphatase', 'D-glucose transport via PEP:Pyr PTS')
12	('G3PD1ir_SA', 'G3PD2_SA')	[25]	('Glycerol 3 phosphate dehydrogenase NAD ', 'Glycerol-3-phosphate dehydrogenase (NADP)')
13	('ADSS_SA', 'EX_ade_e_SA_rev')	[26]	('Adenylosuccinate synthase', 'Adenin exchange')
14	('ADSS_SA', 'ADEt2r_SA')	[27]	('Adenylosuccinate synthase', 'Adenin transport')
15	('GLCpts_SA', 'PPCK_SA')	[28, 29, 30, 31, 32]	('D-glucose transport via PEP:Pyr PTS', 'Phosphoenolpyruvate carboxykinase')
16	('EX_glc__D_e_SA_rev', 'PGK_SA')	[33]	('D-Glucose exchange', 'Phosphoglycerate kinase')
17	('EX_glc__D_e_SA_rev', 'GAPDy_SA')	[34]	('D-Glucose exchange', 'Glyceraldehyde-3-phosphate dehydrogenase (NADP)')
18	('FUM_SA', 'EX_ade_e_SA_rev')	[35]	('Fumarase', 'Adenin exchange')
19	('EX_glc__D_e_SA_rev', 'FBA_SA_rev')	[36]	('D-Glucose exchange', 'Fructose-bisphosphate aldolase')
20	('PGK_SA_rev', 'PPCK_SA')	[37]	('Phosphoglycerate kinase', 'Phosphoenolpyruvate carboxykinase')
21	('GUAPRT_SA', 'IMPD_SA')	[38]	('Guanine phosphoribosyltransferase', 'IMP dehydrogenase')
22	('FUM_SA', 'ADEt2r_SA')	[39]	('Fumarase', 'Adenin transport')
23	('EX_glc__D_e_SA_rev', 'FBP_SA')	[40]	('D-Glucose exchange', 'Fructose-bisphosphatase')
24	('EX_gln__L_e_SA_rev', 'GLNS_SA')	[41]	('L-Glutamine exchange', 'Glutamine synthetase')
25	('EX_glc__D_e_SA_rev', 'PPCK_SA')	[42]	('D-Glucose exchange', 'Phosphoenolpyruvate carboxykinase')
26	('ENO_SA', 'PPCK_SA')	[43]	('Enolase', 'Phosphoenolpyruvate carboxykinase')
27	('PGM_SA_rev', 'PPCK_SA')	[44]	('Phosphoglycerate mutase', 'Phosphoenolpyruvate carboxykinase')
28	('PGL_SA', 'TKT2_SA_rev')	[45]	('6-phosphogluconolactonase', 'Transketolase')
29	('PGL_SA', 'RPE_SA_rev')	[46]	('6-phosphogluconolactonase', 'Ribulose 5-phosphate 3-epimerase')
30	('EX_glc__D_e_SA_rev', 'ENO_SA_rev')	[47]	('D-Glucose exchange', 'Enolase')
31	('GND_SA', 'RPE_SA_rev')	[48]	('Phosphogluconate dehydrogenase', 'Ribulose 5-phosphate 3-epimerase')
32	('EX_glc__D_e_SA_rev', 'PGM_SA')	[49]	('D-Glucose exchange', 'Phosphoglycerate mutase')
33	('GLCpts_SA', 'PGK_SA')	[50, 51, 52, 53, 54]	('D-glucose transport via PEP:Pyr PTS', 'Phosphoglycerate kinase')
34	('ADSL1r_SA', 'ADEt2r_SA')	[55]	('Adenylsuccinate lyase', 'Adenin transport')
35	('PPCK_SA', 'TPI_SA')	[56]	('Phosphoenolpyruvate carboxykinase', 'Triose-phosphate isomerase')
36	('ADSL1r_SA', 'EX_ade_e_SA_rev')	[57]	('Adenylsuccinate lyase', 'Adenin exchange')
37	('GND_SA', 'TKT2_SA_rev')	[58]	('Phosphogluconate dehydrogenase', 'Transketolase')
38	('EX_arg__L_e_SA_rev', 'FUM_SA')	[59]	('L-Arginine exchange', 'Fumarase')
39	('EX_arg__L_e_SA_rev', 'OCBT_2_SA')	[60]	('L-Arginine exchange', 'Ornithine carbamoyltransferase')
40	('GAPD_1_SA', 'PPCK_SA')	[61]	('Glyceraldehyde-3-phosphate dehydrogenase', 'Phosphoenolpyruvate carboxykinase')
41	('ACGK_1_SA', 'EX_arg__L_e_SA_rev')	[62]	('Acetylglutamate kinase', 'L-Arginine exchange')
42	('AGPR_SA_rev', 'EX_arg__L_e_SA_rev')	[63]	('N-acetyl-g-glutamyl-phosphate reductase', 'L-Arginine exchange')
43	('ARGSL_SA', 'EX_arg__L_e_SA_rev')	[64]	('Argininosuccinate lyase', 'L-Arginine exchange')
44	('ARGSS2_SA', 'EX_arg__L_e_SA_rev')	[65]	('Argininosuccinate synthase, reversible', 'L-Arginine exchange')
45	('ALAR_SA', 'EX_ala__L_e_SA_rev')	[66]	('Alanine racemase', 'L-Alanine exchange')
46	('GLCpts_SA', 'TPI_SA_rev')	[67, 68, 69, 70, 71]	('D-glucose transport via PEP:Pyr PTS', 'Triose-phosphate isomerase')
47	('ACOTA_SA_rev', 'EX_arg__L_e_SA_rev')	[72]	('Acetylornithine transaminase', 'L-Arginine exchange')
48	('GLCpts_SA', 'PGM_SA')	[73, 74, 75, 76, 77]	('D-glucose transport via PEP:Pyr PTS', 'Phosphoglycerate mutase')
49	('G6PBDH_SA', 'RPE_SA_rev')	[78]	('Beta-D-Glucose-6-phosphate NADP+ 1-oxoreductase', 'Ribulose 5-phosphate 3-epimerase')
50	('GUAt2r_SA', 'IMPD_SA')	[79]	('Guanine reversible transport via proton symport', 'IMP dehydrogenase')
51	('FBA_SA_rev', 'GLCpts_SA')	[80, 81, 82, 83, 84]	('Fructose-bisphosphate aldolase', 'D-glucose transport via PEP:Pyr PTS')
52	('G6PBDH_SA', 'TKT2_SA_rev')	[85]	('Beta-D-Glucose-6-phosphate NADP+ 1-oxoreductase', 'Transketolase')
53	('EX_gua_e_SA_rev', 'IMPD_SA')	[86]	('Guanine exchange', 'IMP dehydrogenase')
54	('GLNS_SA', 'GLN_NAct_SA')	[87]	('Glutamine synthetase', 'Glutamine/Sodium co-transport')
55	('ASPCT_2_SA', 'PYNP1_1_SA_rev', 'UPPRT_SA')	[88]	('Aspartate carbamoyltransferase', 'Pyrimidine-nucleoside phosphorylase (cytosine)', 'Uracil phosphoribosyltransferase')
56	('CTPS1_SA', 'CTPS2_SA', 'PYNP1_1_SA_rev')	[89]	('CTP synthase NH3 ', 'CTP synthase (glutamine)', 'Pyrimidine-nucleoside phosphorylase (cytosine)')
57	('ASPCT_2_SA', 'EX_ura_e_SA_rev', 'PYNP1_1_SA_rev')	[90]	('Aspartate carbamoyltransferase', 'Uracil exchange', 'Pyrimidine-nucleoside phosphorylase (cytosine)')
58	('FBA_SA', 'PFK_4_SA', 'PPCK_SA')	[91]	('Fructose-bisphosphate aldolase', 'Phosphofructokinase (s7p)', 'Phosphoenolpyruvate carboxykinase')
59	('FBA3_SA', 'PFK_SA', 'PPCK_SA')	[91]	('Sedoheptulose 1,7-bisphosphate D-glyceraldehyde-3-phosphate-lyase', 'Phosphofructokinase', 'Phosphoenolpyruvate carboxykinase')
60	('OMPDC_SA', 'PYNP1_1_SA_rev', 'UPPRT_SA')	[92]	("Orotidine-5'-phosphate decarboxylase", 'Pyrimidine-nucleoside phosphorylase (cytosine)', 'Uracil phosphoribosyltransferase')
61	('OMPDC_SA', 'PYNP1_1_SA_rev', 'URAt2_SA')	[93]	("Orotidine-5'-phosphate decarboxylase", 'Pyrimidine-nucleoside phosphorylase (cytosine)', 'Uracil transport in via proton symport')
62	('CSNt2_SA', 'ORPT_SA_rev', 'UPPRT_SA')	[94]	('Cytosine transport in via proton symport', 'Orotate phosphoribosyltransferase', 'Uracil phosphoribosyltransferase')
63	('FBA_SA_rev', 'PFK_SA', 'LTAdtarO_SA')	[95]	('Fructose-bisphosphate aldolase', 'Phosphofructokinase', 'R_LTAdtarO')
64	('EX_csn_e_SA_rev', 'OMPDC_SA', 'URAt2_SA')	[96]	('Cytosine exchange', "Orotidine-5'-phosphate decarboxylase", 'Uracil transport in via proton symport')
65	('ASPCT_2_SA', 'EX_csn_e_SA_rev', 'URAt2_SA')	[97]	('Aspartate carbamoyltransferase', 'Cytosine exchange', 'Uracil transport in via proton symport')
66	('CTPS1_SA', 'CTPS2_SA', 'EX_csn_e_SA_rev')	[98]	('CTP synthase NH3 ', 'CTP synthase (glutamine)', 'Cytosine exchange')
67	('EX_csn_e_SA_rev', 'ORPT_SA_rev', 'URAt2_SA')	[99]	('Cytosine exchange', 'Orotate phosphoribosyltransferase', 'Uracil transport in via proton symport')
68	('ASPCT_2_SA', 'EX_csn_e_SA_rev', 'EX_ura_e_SA_rev')	[100]	('Aspartate carbamoyltransferase', 'Cytosine exchange', 'Uracil exchange')
69	('ASPCT_2_SA', 'EX_csn_e_SA_rev', 'UPPRT_SA')	[101]	('Aspartate carbamoyltransferase', 'Cytosine exchange', 'Uracil phosphoribosyltransferase')
70	('EX_csn_e_SA_rev', 'OMPDC_SA', 'UPPRT_SA')	[102]	('Cytosine exchange', "Orotidine-5'-phosphate decarboxylase", 'Uracil phosphoribosyltransferase')
71	('FBA_SA', 'FBA3_SA', 'PPCK_SA')	[103]	('Fructose-bisphosphate aldolase', 'Sedoheptulose 1,7-bisphosphate D-glyceraldehyde-3-phosphate-lyase', 'Phosphoenolpyruvate carboxykinase')
72	('DHORTS_SA_rev', 'PYNP1_1_SA_rev', 'UPPRT_SA')	[104]	('Dihydroorotase', 'Pyrimidine-nucleoside phosphorylase (cytosine)', 'Uracil phosphoribosyltransferase')
73	('DHORTS_SA_rev', 'EX_ura_e_SA_rev', 'PYNP1_1_SA_rev')	[105]	('Dihydroorotase', 'Uracil exchange', 'Pyrimidine-nucleoside phosphorylase (cytosine)')
74	('DHORTS_SA_rev', 'PYNP1_1_SA_rev', 'URAt2_SA')	[106]	('Dihydroorotase', 'Pyrimidine-nucleoside phosphorylase (cytosine)', 'Uracil transport in via proton symport')
75	('CSNt2_SA', 'DHORTS_SA_rev', 'UPPRT_SA')	[107]	('Cytosine transport in via proton symport', 'Dihydroorotase', 'Uracil phosphoribosyltransferase')
76	('ASPCT_2_SA', 'PYNP1_1_SA_rev', 'URAt2_SA')	[108]	('Aspartate carbamoyltransferase', 'Pyrimidine-nucleoside phosphorylase (cytosine)', 'Uracil transport in via proton symport')
77	('ARGN_SA_rev', 'UREA_SA', 'UREAt_SA_rev')	[109, 110, 111, 112, 113, 114, 115, 116, 117, 118, 119, 120]	('Arginase', 'Urease', 'Urea transport via facilitate diffusion')
78	('DHORTS_SA_rev', 'EX_csn_e_SA_rev', 'URAt2_SA')	[121]	('Dihydroorotase', 'Cytosine exchange', 'Uracil transport in via proton symport')
79	('EX_ura_e_SA_rev', 'OMPDC_SA', 'PYNP1_1_SA_rev')	[122]	('Uracil exchange', "Orotidine-5'-phosphate decarboxylase", 'Pyrimidine-nucleoside phosphorylase (cytosine)')
80	('CSNt2_SA', 'EX_ura_e_SA_rev', 'OMPDC_SA')	[123]	('Cytosine transport in via proton symport', 'Uracil exchange', "Orotidine-5'-phosphate decarboxylase")
81	('CSNt2_SA', 'OMPDC_SA', 'URAt2_SA')	[124]	('Cytosine transport in via proton symport', "Orotidine-5'-phosphate decarboxylase", 'Uracil transport in via proton symport')
82	('ORPT_SA_rev', 'PYNP1_1_SA_rev', 'UPPRT_SA')	[125]	('Orotate phosphoribosyltransferase', 'Pyrimidine-nucleoside phosphorylase (cytosine)', 'Uracil phosphoribosyltransferase')
83	('ASPCT_2_SA', 'CSNt2_SA', 'UPPRT_SA')	[126]	('Aspartate carbamoyltransferase', 'Cytosine transport in via proton symport', 'Uracil phosphoribosyltransferase')
84	('ASPCT_2_SA', 'CSNt2_SA', 'URAt2_SA')	[127]	('Aspartate carbamoyltransferase', 'Cytosine transport in via proton symport', 'Uracil transport in via proton symport')
85	('CSNt2_SA', 'ORPT_SA_rev', 'URAt2_SA')	[128]	('Cytosine transport in via proton symport', 'Orotate phosphoribosyltransferase', 'Uracil transport in via proton symport')
86	('CBMKr2_SA', 'CBPS_1_SA', 'EX_arg__L_e_SA_rev')	[129, 130]	('Carbamate kinase', 'Carbamoyl-phosphate synthase (glutamine-hydrolysing)', 'L-Arginine exchange')
87	('DHORTS_SA_rev', 'EX_csn_e_SA_rev', 'EX_ura_e_SA_rev')	[131]	('Dihydroorotase', 'Cytosine exchange', 'Uracil exchange')
88	('DHORTS_SA_rev', 'EX_csn_e_SA_rev', 'UPPRT_SA')	[132]	('Dihydroorotase', 'Cytosine exchange', 'Uracil phosphoribosyltransferase')
89	('CSNt2_SA', 'EX_ura_e_SA_rev', 'ORPT_SA_rev')	[133]	('Cytosine transport in via proton symport', 'Uracil exchange', 'Orotate phosphoribosyltransferase')
90	('EX_ura_e_SA_rev', 'ORPT_SA_rev', 'PYNP1_1_SA_rev')	[134]	('Uracil exchange', 'Orotate phosphoribosyltransferase', 'Pyrimidine-nucleoside phosphorylase (cytosine)')
91	('ORPT_SA_rev', 'PYNP1_1_SA_rev', 'URAt2_SA')	[135]	('Orotate phosphoribosyltransferase', 'Pyrimidine-nucleoside phosphorylase (cytosine)', 'Uracil transport in via proton symport')
92	('ACGK_1_SA', 'ARGORNt7_SA', 'ARGt5r_SA')	[136]	('Acetylglutamate kinase', 'Arginine/ornithine antiporter', 'ARGtiDF')
93	('ACOTA_SA_rev', 'ARGORNt7_SA', 'ARGt5r_SA')	[137]	('Acetylornithine transaminase', 'Arginine/ornithine antiporter', 'ARGtiDF')
94	('ARGORNt7_SA', 'ARGSL_SA', 'ARGt5r_SA')	[138]	('Arginine/ornithine antiporter', 'Argininosuccinate lyase', 'ARGtiDF')
95	('ARGORNt7_SA', 'ARGt5r_SA', 'OCBT_2_SA')	[139]	('Arginine/ornithine antiporter', 'ARGtiDF', 'Ornithine carbamoyltransferase')
96	('ARGORNt7_SA', 'ARGSS2_SA', 'ARGt5r_SA')	[140]	('Arginine/ornithine antiporter', 'Argininosuccinate synthase, reversible', 'ARGtiDF')
97	('AGPR_SA_rev', 'ARGORNt7_SA', 'ARGt5r_SA')	[141]	('N-acetyl-g-glutamyl-phosphate reductase', 'Arginine/ornithine antiporter', 'ARGtiDF')
98	('CSNt2_SA', 'OMPDC_SA', 'UPPRT_SA')	[142]	('Cytosine transport in via proton symport', "Orotidine-5'-phosphate decarboxylase", 'Uracil phosphoribosyltransferase')
99	('ARGORNt7_SA', 'ARGt5r_SA', 'FUM_SA')	[143]	('Arginine/ornithine antiporter', 'ARGtiDF', 'Fumarase')
100	('ALAR_SA', 'ALAt2r_SA', 'ALAt4_SA')	[144]	('Alanine racemase', 'L alanine reversible transport via proton symport', 'Alanine-Sodium symporter')
101	('GUAt2r_SA', 'IMPC_SA_rev', 'HXPRT_SA')	[145]	('Guanine reversible transport via proton symport', 'IMP cyclohydrolase', 'Hypoxanthine phosphoribosyltransferase (Hypoxanthine)')
102	('AICART_SA', 'GUAt2r_SA', 'HXPRT_SA')	[145]	('Phosphoribosylaminoimidazolecarboxamide formyltransferase', 'Guanine reversible transport via proton symport', 'Hypoxanthine phosphoribosyltransferase (Hypoxanthine)')
103	('EX_gua_e_SA_rev', 'PRASCSi_SA', 'EX_ade_e_SA_rev')	[146]	('Guanine exchange', 'Phosphoribosylaminoimidazolesuccinocarboxamide synthase', 'Adenin exchange')
104	('GMPR_SA', 'PRASCSi_SA', 'EX_ade_e_SA_rev')	[147]	('GMP reductase', 'Phosphoribosylaminoimidazolesuccinocarboxamide synthase', 'Adenin exchange')
105	('AICART_SA', 'GUAPRT_SA', 'EX_ade_e_SA_rev')	[148]	('Phosphoribosylaminoimidazolecarboxamide formyltransferase', 'Guanine phosphoribosyltransferase', 'Adenin exchange')
106	('ADSL2r_SA', 'GUAPRT_SA', 'EX_ade_e_SA_rev')	[149]	('Adenylosuccinate lyase', 'Guanine phosphoribosyltransferase', 'Adenin exchange')
107	('GUAt2r_SA', 'PRASCSi_SA', 'EX_ade_e_SA_rev')	[150]	('Guanine reversible transport via proton symport', 'Phosphoribosylaminoimidazolesuccinocarboxamide synthase', 'Adenin exchange')
108	('BTNt_SA', 'BTNTe_SA', 'RU5PS_SA')	[151, 152, 153, 154]	('Biotin ABC transporter ', 'Release of biotin across the basolatral membrane', 'Ribulose-5-P Synthetase')
109	('BTNt_SA', 'BTNTe_SA', 'MALCOAM_SA')	[155, 156, 157, 158]	('Biotin ABC transporter ', 'Release of biotin across the basolatral membrane', 'Malonyl-coa methylation')
110	('BTNt_SA', 'BTNTe_SA', 'MALACPD_SA')	[159, 160, 161, 162, 163, 164, 165, 166]	('Biotin ABC transporter ', 'Release of biotin across the basolatral membrane', 'Malonyl-ACP methyl ester C-acyltransferase decarboxylating')
111	('BTNt_SA', 'BTNTe_SA', 'HGLACPHL_SA')	[167, 168, 169, 170]	('Biotin ABC transporter ', 'Release of biotin across the basolatral membrane', '3-Hydroxyglutaryl-ACP methyl ester hydro-lyase')
112	('BTNt_SA', 'BTNTe_SA', 'KGLACPR_SA')	[171, 172, 173, 174]	('Biotin ABC transporter ', 'Release of biotin across the basolatral membrane', '3-Ketoglutaryl-ACP methyl ester reduction')
113	('BTNt_SA', 'BTNTe_SA', 'EGLACPR_SA')	[175, 176, 177, 178]	('Biotin ABC transporter ', 'Release of biotin across the basolatral membrane', 'Enoylglutaryl-ACP methyl ester reduction')
114	('BTNt_SA', 'BTNTe_SA', 'DM_amob_c_SA')	[179, 180, 181, 182]	('Biotin ABC transporter ', 'Release of biotin across the basolatral membrane', 'Sink needed to allow S-Adenosyl-4-methylthio-2-oxobutanoate to leave system')
115	('BTNt_SA', 'BTNTe_SA', 'HPIMHL_SA')	[167, 169, 168, 170]	('Biotin ABC transporter ', 'Release of biotin across the basolatral membrane', '3-Hydroxypimeloyl-ACP methyl ester hydro-lyase')
116	('ALCD1_SA', 'BTNt_SA', 'BTNTe_SA')	[183, 184, 185, 186]	('Alcohol dehydrogenase (methanol)', 'Biotin ABC transporter ', 'Release of biotin across the basolatral membrane')
117	('BTNt_SA', 'BTNTe_SA', 'KPIMD_SA')	[159, 160, 162, 161, 163, 164, 165, 166]	('Biotin ABC transporter ', 'Release of biotin across the basolatral membrane', 'Enoylglutaryl-ACP methyl ester C-acyltransferase decarboxylating')
118	('ADSL2r_SA', 'GMPR_SA', 'EX_ade_e_SA_rev')	[187]	('Adenylosuccinate lyase', 'GMP reductase', 'Adenin exchange')
119	('GUAPRT_SA', 'IMPC_SA_rev', 'EX_ade_e_SA_rev')	[148]	('Guanine phosphoribosyltransferase', 'IMP cyclohydrolase', 'Adenin exchange')
120	('ADSL2r_SA', 'EX_gua_e_SA_rev', 'EX_ade_e_SA_rev')	[188]	('Adenylosuccinate lyase', 'Guanine exchange', 'Adenin exchange')
121	('AH6PI_SA', 'BTNt_SA', 'BTNTe_SA')	[189, 190, 191, 192]	('Arabino-3-hexulose-6-P Isomerase', 'Biotin ABC transporter ', 'Release of biotin across the basolatral membrane')
122	('ADA_SA', 'IMPC_SA_rev', 'GMPR_SA')	[193]	('Adenosine deaminase', 'IMP cyclohydrolase', 'GMP reductase')
123	('ADA_SA', 'GUAPRT_SA', 'IMPC_SA_rev')	[194]	('Adenosine deaminase', 'Guanine phosphoribosyltransferase', 'IMP cyclohydrolase')
124	('AICART_SA', 'ADA_SA', 'GUAPRT_SA')	[194]	('Phosphoribosylaminoimidazolecarboxamide formyltransferase', 'Adenosine deaminase', 'Guanine phosphoribosyltransferase')
125	('GUAPRT_SA', 'PRASCSi_SA', 'EX_ade_e_SA_rev')	[195]	('Guanine phosphoribosyltransferase', 'Phosphoribosylaminoimidazolesuccinocarboxamide synthase', 'Adenin exchange')
126	('AICART_SA', 'ADA_SA', 'GMPR_SA')	[193]	('Phosphoribosylaminoimidazolecarboxamide formyltransferase', 'Adenosine deaminase', 'GMP reductase')
127	('ADA_SA', 'GUAt2r_SA', 'IMPC_SA_rev')	[196]	('Adenosine deaminase', 'Guanine reversible transport via proton symport', 'IMP cyclohydrolase')
128	('IMPC_SA_rev', 'GMPR_SA', 'EX_ade_e_SA_rev')	[197]	('IMP cyclohydrolase', 'GMP reductase', 'Adenin exchange')
129	('AMAOTr_SA', 'BTNt_SA', 'BTNTe_SA')	[198, 199, 200, 201]	('Adenosylmethionine-8-amino-7-oxononanoate transaminase', 'Biotin ABC transporter ', 'Release of biotin across the basolatral membrane')
130	('EX_gua_e_SA_rev', 'IMPC_SA_rev', 'EX_ade_e_SA_rev')	[202]	('Guanine exchange', 'IMP cyclohydrolase', 'Adenin exchange')
131	('AICART_SA', 'ADA_SA', 'EX_gua_e_SA_rev')	[203]	('Phosphoribosylaminoimidazolecarboxamide formyltransferase', 'Adenosine deaminase', 'Guanine exchange')
132	('GUAt2r_SA', 'IMPC_SA_rev', 'EX_ade_e_SA_rev')	[204]	('Guanine reversible transport via proton symport', 'IMP cyclohydrolase', 'Adenin exchange')
133	('ADA_SA', 'EX_gua_e_SA_rev', 'IMPC_SA_rev')	[203]	('Adenosine deaminase', 'Guanine exchange', 'IMP cyclohydrolase')
134	('AICART_SA', 'ADA_SA', 'GUAt2r_SA')	[196]	('Phosphoribosylaminoimidazolecarboxamide formyltransferase', 'Adenosine deaminase', 'Guanine reversible transport via proton symport')
135	('BTNt_SA', 'BTNTe_SA', 'CHCOAL_1_SA')	[205, 206, 207, 208]	('Biotin ABC transporter ', 'Release of biotin across the basolatral membrane', '6-carboxyhexanoate-CoA ligase')
136	('DCMPDA_SA', 'DURIK1_1_SA', 'DUTPDP_1_SA')	[209]	('DCMP deaminase', 'Deoxyuridine kinase (ATP:Deoxyuridine)', 'DUTP diphosphatase')
137	('AOXSr_SA', 'BTNt_SA', 'BTNTe_SA')	[210, 211, 212, 213]	('8-amino-7-oxononanoate synthase', 'Biotin ABC transporter ', 'Release of biotin across the basolatral membrane')
138	('BTNt_SA', 'BTNTe_SA', 'DBTS_SA')	[214, 215, 216, 217]	('Biotin ABC transporter ', 'Release of biotin across the basolatral membrane', 'Dethiobiotin synthase')
139	('DHDPS_SA', 'PROD2_SA', 'SUCOAS_SA_rev')	[218, 219]	('Dihydrodipicolinate synthase', 'Proline dehydrogenase', 'Succinyl-CoA synthetase (ADP-forming)')
140	('DHDPRy_SA', 'PROD2_SA', 'SUCOAS_SA_rev')	[220, 221]	('Dihydrodipicolinate reductase (NADPH)', 'Proline dehydrogenase', 'Succinyl-CoA synthetase (ADP-forming)')
141	('PROD2_SA', 'SDPTA_SA_rev', 'SUCOAS_SA_rev')	[222, 223]	('Proline dehydrogenase', 'Succinyldiaminopimelate transaminase', 'Succinyl-CoA synthetase (ADP-forming)')
142	('DAPE_SA', 'PROD2_SA', 'SUCOAS_SA_rev')	[224, 225]	('Diaminopimelate epimerase', 'Proline dehydrogenase', 'Succinyl-CoA synthetase (ADP-forming)')
143	('PROD2_SA', 'SDPDS_SA', 'SUCOAS_SA_rev')	[226, 227]	('Proline dehydrogenase', 'Succinyl-diaminopimelate desuccinylase', 'Succinyl-CoA synthetase (ADP-forming)')
144	('CHORM_SA', 'G6PBDH_SA', 'TKT1_SA_rev')	[228]	('Chorismate mutase', 'Beta-D-Glucose-6-phosphate NADP+ 1-oxoreductase', 'Transketolase')
145	('DAPDC_SA', 'PROD2_SA', 'SUCOAS_SA_rev')	[229, 230]	('Diaminopimelate decarboxylase', 'Proline dehydrogenase', 'Succinyl-CoA synthetase (ADP-forming)')
146	('ASAD_1_SA', 'PROD2_SA', 'SUCOAS_SA_rev')	[231, 232]	('Aspartate-semialdehyde dehydrogenase', 'Proline dehydrogenase', 'Succinyl-CoA synthetase (ADP-forming)')
147	('CHORM_SA', 'G6PBDH_SA', 'TALA_SA_rev')	[233]	('Chorismate mutase', 'Beta-D-Glucose-6-phosphate NADP+ 1-oxoreductase', 'Transaldolase')
148	('BTNt_SA', 'BTNTe_SA', 'KPIMR_SA')	[171, 172, 173, 174]	('Biotin ABC transporter ', 'Release of biotin across the basolatral membrane', '3-Ketopimeloyl-ACP methyl ester reductase')
149	('FBA_SA', 'PFK_4_SA', 'TPI_SA_rev')	[234]	('Fructose-bisphosphate aldolase', 'Phosphofructokinase (s7p)', 'Triose-phosphate isomerase')
150	('PFK_SA', 'PFK_4_SA', 'TPI_SA_rev')	[235]	('Phosphofructokinase', 'Phosphofructokinase (s7p)', 'Triose-phosphate isomerase')
151	('FBA_SA', 'FBA3_SA', 'TPI_SA_rev')	[236]	('Fructose-bisphosphate aldolase', 'Sedoheptulose 1,7-bisphosphate D-glyceraldehyde-3-phosphate-lyase', 'Triose-phosphate isomerase')
152	('CHORM_SA', 'PGL_SA', 'TALA_SA_rev')	[237]	('Chorismate mutase', '6-phosphogluconolactonase', 'Transaldolase')
153	('FBA3_SA', 'PFK_SA', 'TPI_SA_rev')	[234]	('Sedoheptulose 1,7-bisphosphate D-glyceraldehyde-3-phosphate-lyase', 'Phosphofructokinase', 'Triose-phosphate isomerase')
154	('CHORM_SA', 'PGL_SA', 'TKT1_SA_rev')	[238]	('Chorismate mutase', '6-phosphogluconolactonase', 'Transketolase')
155	('AICART_SA', 'EX_gua_e_SA_rev', 'EX_ade_e_SA_rev')	[202]	('Phosphoribosylaminoimidazolecarboxamide formyltransferase', 'Guanine exchange', 'Adenin exchange')
156	('AICART_SA', 'GUAt2r_SA', 'EX_ade_e_SA_rev')	[204]	('Phosphoribosylaminoimidazolecarboxamide formyltransferase', 'Guanine reversible transport via proton symport', 'Adenin exchange')
157	('PROD2_SA', 'SUCOAS_SA_rev', 'THDPS_SA')	[239, 240]	('Proline dehydrogenase', 'Succinyl-CoA synthetase (ADP-forming)', 'Tetrahydrodipicolinate succinylase')
158	('AICART_SA', 'GMPR_SA', 'EX_ade_e_SA_rev')	[197]	('Phosphoribosylaminoimidazolecarboxamide formyltransferase', 'GMP reductase', 'Adenin exchange')
159	('EX_gua_e_SA_rev', 'IMPC_SA_rev', 'HXPRT_SA')	[241]	('Guanine exchange', 'IMP cyclohydrolase', 'Hypoxanthine phosphoribosyltransferase (Hypoxanthine)')
160	('AICART_SA', 'GUAPRT_SA', 'HXPRT_SA')	[242]	('Phosphoribosylaminoimidazolecarboxamide formyltransferase', 'Guanine phosphoribosyltransferase', 'Hypoxanthine phosphoribosyltransferase (Hypoxanthine)')
161	('ACGS_SA', 'EX_arg__L_e_SA_rev', 'ORNTAC_SA')	[243]	('N-acetylglutamate synthase', 'L-Arginine exchange', 'Ornithine transacetylase')
162	('GUAPRT_SA', 'IMPC_SA_rev', 'HXPRT_SA')	[242]	('Guanine phosphoribosyltransferase', 'IMP cyclohydrolase', 'Hypoxanthine phosphoribosyltransferase (Hypoxanthine)')
163	('ACODA_SA', 'EX_arg__L_e_SA_rev', 'ORNTAC_SA')	[244]	('Acetylornithine deacetylase', 'L-Arginine exchange', 'Ornithine transacetylase')
164	('AICART_SA', 'EX_gua_e_SA_rev', 'HXPRT_SA')	[241]	('Phosphoribosylaminoimidazolecarboxamide formyltransferase', 'Guanine exchange', 'Hypoxanthine phosphoribosyltransferase (Hypoxanthine)')
165	('EX_csn_e_SA_rev', 'EX_ura_e_SA_rev', 'OMPDC_SA')	[245]	('Cytosine exchange', 'Uracil exchange', "Orotidine-5'-phosphate decarboxylase")
166	('ARGN_SA_rev', 'EX_urea_e_SA', 'UREA_SA')	[246, 247, 248, 249, 250, 251, 252, 253, 254, 255, 256, 257]	('Arginase', 'Urea exchange', 'Urease')
167	('ADSL2r_SA', 'GUAt2r_SA', 'EX_ade_e_SA_rev')	[258]	('Adenylosuccinate lyase', 'Guanine reversible transport via proton symport', 'Adenin exchange')
168	('GUAt2r_SA', 'PRASCSi_SA', 'ADEt2r_SA')	[259]	('Guanine reversible transport via proton symport', 'Phosphoribosylaminoimidazolesuccinocarboxamide synthase', 'Adenin transport')
169	('CSNt2_SA', 'DHORTS_SA_rev', 'URAt2_SA')	[260]	('Cytosine transport in via proton symport', 'Dihydroorotase', 'Uracil transport in via proton symport')
170	('EX_gua_e_SA_rev', 'PRASCSi_SA', 'ADEt2r_SA')	[261]	('Guanine exchange', 'Phosphoribosylaminoimidazolesuccinocarboxamide synthase', 'Adenin transport')
171	('ADSL2r_SA', 'EX_gua_e_SA_rev', 'ADEt2r_SA')	[262]	('Adenylosuccinate lyase', 'Guanine exchange', 'Adenin transport')
172	('ADSL2r_SA', 'GUAt2r_SA', 'ADEt2r_SA')	[263]	('Adenylosuccinate lyase', 'Guanine reversible transport via proton symport', 'Adenin transport')
173	('ADSL2r_SA', 'GUAPRT_SA', 'ADEt2r_SA')	[264]	('Adenylosuccinate lyase', 'Guanine phosphoribosyltransferase', 'Adenin transport')
174	('GMPR_SA', 'PRASCSi_SA', 'ADEt2r_SA')	[265]	('GMP reductase', 'Phosphoribosylaminoimidazolesuccinocarboxamide synthase', 'Adenin transport')
175	('CSNt2_SA', 'CTPS1_SA', 'CTPS2_SA')	[266]	('Cytosine transport in via proton symport', 'CTP synthase NH3 ', 'CTP synthase (glutamine)')
176	('ADSL2r_SA', 'GMPR_SA', 'ADEt2r_SA')	[267]	('Adenylosuccinate lyase', 'GMP reductase', 'Adenin transport')
177	('CSNt2_SA', 'DHORTS_SA_rev', 'EX_ura_e_SA_rev')	[268]	('Cytosine transport in via proton symport', 'Dihydroorotase', 'Uracil exchange')
178	('GUAPRT_SA', 'PRASCSi_SA', 'ADEt2r_SA')	[269]	('Guanine phosphoribosyltransferase', 'Phosphoribosylaminoimidazolesuccinocarboxamide synthase', 'Adenin transport')
179	('GUAt2r_SA', 'IMPC_SA_rev', 'ADEt2r_SA')	[270]	('Guanine reversible transport via proton symport', 'IMP cyclohydrolase', 'Adenin transport')
180	('EX_gua_e_SA_rev', 'IMPC_SA_rev', 'ADEt2r_SA')	[271]	('Guanine exchange', 'IMP cyclohydrolase', 'Adenin transport')
181	('GUAPRT_SA', 'IMPC_SA_rev', 'ADEt2r_SA')	[272]	('Guanine phosphoribosyltransferase', 'IMP cyclohydrolase', 'Adenin transport')
182	('AICART_SA', 'GMPR_SA', 'ADEt2r_SA')	[273]	('Phosphoribosylaminoimidazolecarboxamide formyltransferase', 'GMP reductase', 'Adenin transport')
183	('IMPC_SA_rev', 'GMPR_SA', 'ADEt2r_SA')	[273]	('IMP cyclohydrolase', 'GMP reductase', 'Adenin transport')
184	('AICART_SA', 'GUAt2r_SA', 'ADEt2r_SA')	[270]	('Phosphoribosylaminoimidazolecarboxamide formyltransferase', 'Guanine reversible transport via proton symport', 'Adenin transport')
185	('AICART_SA', 'EX_gua_e_SA_rev', 'ADEt2r_SA')	[271]	('Phosphoribosylaminoimidazolecarboxamide formyltransferase', 'Guanine exchange', 'Adenin transport')
186	('AICART_SA', 'GUAPRT_SA', 'ADEt2r_SA')	[272]	('Phosphoribosylaminoimidazolecarboxamide formyltransferase', 'Guanine phosphoribosyltransferase', 'Adenin transport')
187	('BTNt_SA', 'BTNTe_SA', 'PIMR_SA')	[175, 176, 177, 178]	('Biotin ABC transporter ', 'Release of biotin across the basolatral membrane', 'Enoylpimeloyl-ACP methyl ester reduction')
188	('PFK_SA', 'PFK_4_SA', 'PPCK_SA')	[274]	('Phosphofructokinase', 'Phosphofructokinase (s7p)', 'Phosphoenolpyruvate carboxykinase')
189	('CHORM_SA', 'GND_SA', 'TALA_SA_rev')	[275]	('Chorismate mutase', 'Phosphogluconate dehydrogenase', 'Transaldolase')
190	('RNDR1_SA', 'RNTR1_SA', 'PUNP2_1_SA_rev')	[276, 277, 278, 279, 280, 281]	('Ribonucleoside-diphosphate reductase (ADP)', 'Ribonucleoside triphosphate reductase ATP ', 'Purine-nucleoside phosphorylase (Deoxyadenosine)')
191	('ASPCT_2_SA', 'CSNt2_SA', 'EX_ura_e_SA_rev')	[282]	('Aspartate carbamoyltransferase', 'Cytosine transport in via proton symport', 'Uracil exchange')
192	('EX_csn_e_SA_rev', 'EX_ura_e_SA_rev', 'ORPT_SA_rev')	[283]	('Cytosine exchange', 'Uracil exchange', 'Orotate phosphoribosyltransferase')
193	('EX_csn_e_SA_rev', 'ORPT_SA_rev', 'UPPRT_SA')	[284]	('Cytosine exchange', 'Orotate phosphoribosyltransferase', 'Uracil phosphoribosyltransferase')
194	('FBA_SA_rev', 'FBA2_SA_rev', 'PFK_SA')	[285]	('Fructose-bisphosphate aldolase', 'D Fructose 1 phosphate D glyceraldehyde 3 phosphate lyase', 'Phosphofructokinase')
195	('ALCD19_SA_rev', 'FBA_SA_rev', 'PFK_SA')	[286]	('Alcohol dehydrogenase (glycerol)', 'Fructose-bisphosphate aldolase', 'Phosphofructokinase')
196	('ADKd_SA_rev', 'DADK_SA_rev', 'PUNP2_1_SA_rev')	[287]	('Adenylate kinase (d form)', 'Deoxyadenylate kinase', 'Purine-nucleoside phosphorylase (Deoxyadenosine)')
197	('CHORM_SA', 'GND_SA', 'TKT1_SA_rev')	[288]	('Chorismate mutase', 'Phosphogluconate dehydrogenase', 'Transketolase')
198	('ASPK_SA', 'PROD2_SA', 'SUCOAS_SA_rev')	[289, 290]	('Aspartate kinase', 'Proline dehydrogenase', 'Succinyl-CoA synthetase (ADP-forming)')
199	('TPI_PA',)	[291]	('triose-phosphate isomerase',)
200	('ADE1_PA',)	[292]	('phosphoribosylaminoimidazolesuccinocarboxamide synthase',)
201	('PRAIS_PA',)	[293]	('phosphoribosylaminoimidazole synthetase',)
202	('ADSL2_PA',)	[294]	('adenylosuccinate lyase',)
203	('MTHFD_PA',)	[295]	('methylenetetrahydrofolate dehydrogenase (NADP)',)
204	('MTHFC_PA',)	[295]	('methenyltetrahydrofolate cyclohydrolase',)
205	('GFA1_PA',)	[296]	('glutamine-fructose-6-phosphate transaminase',)
206	('ADE6_PA',)	[297]	('phosphoribosylformylglycinamidine synthase',)
207	('PRAGS_PA',)	[298]	('phosphoribosylglycinamide synthase',)
208	('ADE4_PA',)	[299]	('glutamine phosphoribosyldiphosphate amidotransferase',)
209	('AICART_PA',)	[300]	('phosphoribosylaminoimidazolecarboxamide formyltransferase',)
210	('IMPC_PA_rev',)	[300]	('IMP cyclohydrolase',)
211	('RPI_PA_rev',)	[301]	('ribose-5-phosphate isomerase',)
212	('GCCb_PA', 'GHMT_PA_rev')	[302]	('aminomethyltransferase', 'glycine hydroxymethyltransferase')
213	('NCAIRSM_PA', 'AIRC1_PA')	[303]	('NCAIR synthetase and NCAIR mutase', 'phosphoribosylaminoimidazole carboxylase (ATP-dependent)')
214	('GND_PA', 'TKT2_PA')	[304]	('phosphogluconate dehydrogenase', 'transketolase')
215	('PGM_PA', 'EX_glc_D_e_PA_rev')	[305]	('phosphoglycerate mutase', 'EX D-Glucose e')
216	('PGK_PA', 'EX_glc_D_e_PA_rev')	[306]	('phosphoglycerate kinase', 'EX D-Glucose e')
217	('GND_PA', 'RPE_PA_rev')	[307]	('phosphogluconate dehydrogenase', 'ribulose 5-phosphate 3-epimerase')
218	('ADE8_PA', 'GART_PA')	[308]	('phosphoribosylglycinamide formyltransferase, irreversible', 'Phosphoribosylglycinamide formyltransferase 2')
219	('GAPD_PA_rev', 'EX_glc_D_e_PA_rev')	[309]	('glyceraldehyde-3-phosphate dehydrogenase (NAD)', 'EX D-Glucose e')
220	('ENO_PA_rev', 'EX_glc_D_e_PA_rev')	[310]	('enolase', 'EX D-Glucose e')
221	('FBA_PA_rev', 'EX_glc_D_e_PA_rev')	[311]	('fructose-bisphosphate aldolase', 'EX D-Glucose e')
222	('GCCa_PA', 'GHMT_PA_rev')	[312]	('glycine dehydrogenase', 'glycine hydroxymethyltransferase')
223	('ORNDC_PA', 'ARGDC_PA')	[313]	('ornithine decarboxylase', 'arginine decarboxylase')
224	('GCCc_PA', 'GHMT_PA_rev')	[314, 315, 316]	('dihydrolipoamide dehydrogenase', 'glycine hydroxymethyltransferase')
225	('GND_PA', 'GLCabc_PA', 'FBA_PA_rev')	[317, 318, 319, 320]	('phosphogluconate dehydrogenase', 'D-glucose transport via ABC system', 'fructose-bisphosphate aldolase')
226	('PYDXO_PA', 'DHORD5_PA', 'EX_o2_e_PA_rev')	[321]	('pyridoxal oxidase', 'dihydroorotic acid (menaquinone-8)', 'EX O2 e')
227	('ORNTA_PA_rev', 'NACODA_PA_rev', 'EX_arg_L_e_PA_rev')	[322]	('ornithine transaminase', 'N-acetylornithine deacetylase', 'EX L-Arginine e')
228	('PYDXO_PA', 'DHORD5_PA', 'O2t_PA')	[323]	('pyridoxal oxidase', 'dihydroorotic acid (menaquinone-8)', 'O2 transport in via diffusion')
229	('PUTA_PA', 'GLU5K_PA', 'EX_arg_L_e_PA_rev')	[324]	('Proline dehydrogenase', 'glutamate 5-kinase', 'EX L-Arginine e')
230	('GLU5K_PA', 'EX_arg_L_e_PA_rev', 'EX_pro_L_e_PA_rev')	[325]	('glutamate 5-kinase', 'EX L-Arginine e', 'EX L-Proline e')
231	('GLUSy_PA', 'GLNabc_PA', 'GLN1_PA')	[326, 327, 328, 329, 330, 331, 332, 333, 334, 335, 336, 337, 338, 339, 340, 341, 342, 343, 344, 345, 346, 347, 348, 349, 350, 351, 352, 353, 354, 355, 356, 357, 358, 359, 360, 361, 362, 363, 364, 365, 366, 367, 368, 369, 370, 371, 372, 373, 374, 375, 376, 377, 378, 379, 380, 381, 382, 383, 384, 385, 386, 387, 388, 389, 390, 391, 392, 393, 394, 395, 396, 397, 398, 399, 400, 401, 402, 403, 404, 405…	('glutamate synthase (NADPH)', 'L-glutamate transport via ABC system', 'glutamine synthetase')
232	('GLUSy_PA', 'GLN1_PA', 'EX_gln_L_e_PA_rev')	[422, 423]	('glutamate synthase (NADPH)', 'glutamine synthetase', 'EX L-Glutamine e')
233	('AGMT_PA', 'ORNDC_PA', 'CBMLPTAH_PA')	[424]	('agmatinase', 'ornithine decarboxylase', 'N-carbamoylputrescine amidohydrolase')
234	('G5SD_PA', 'ARGN_PA', 'EX_pro_L_e_PA_rev')	[425]	('glutamate-5-semialdehyde dehydrogenase', 'arginase', 'EX L-Proline e')
235	('G5SD_PA', 'EX_arg_L_e_PA_rev', 'EX_pro_L_e_PA_rev')	[426]	('glutamate-5-semialdehyde dehydrogenase', 'EX L-Arginine e', 'EX L-Proline e')
236	('PUTA_PA', 'G5SD_PA', 'EX_arg_L_e_PA_rev')	[427]	('Proline dehydrogenase', 'glutamate-5-semialdehyde dehydrogenase', 'EX L-Arginine e')
237	('DHORD5_PA', 'PYDXK_PA_rev', 'O2t_PA')	[428]	('dihydroorotic acid (menaquinone-8)', 'pyridoxal kinase (Pyridoxal)', 'O2 transport in via diffusion')
238	('ORNTA_PA_rev', 'ACODA_PA', 'EX_arg_L_e_PA_rev')	[322]	('ornithine transaminase', 'acetylornithine deacetylase', 'EX L-Arginine e')
239	('DHORD5_PA', 'PYDXK_PA_rev', 'EX_o2_e_PA_rev')	[429]	('dihydroorotic acid (menaquinone-8)', 'pyridoxal kinase (Pyridoxal)', 'EX O2 e')
240	('AGMT_PA', 'ORNDC_PA', 'AGMTNDMN_PA')	[430]	('agmatinase', 'ornithine decarboxylase', 'agmatine deiminase')
241	('FRD2_PA', 'PYDXO_PA', 'EX_o2_e_PA_rev')	[431, 432, 433, 434]	('fumarate reductase', 'pyridoxal oxidase', 'EX O2 e')
242	('FRD2_PA', 'PYDXK_PA_rev', 'EX_o2_e_PA_rev')	[435, 436, 437, 438]	('fumarate reductase', 'pyridoxal kinase (Pyridoxal)', 'EX O2 e')
243	('FRD2_PA', 'PYDXK_PA_rev', 'O2t_PA')	[439, 440, 441, 442]	('fumarate reductase', 'pyridoxal kinase (Pyridoxal)', 'O2 transport in via diffusion')
244	('FRD2_PA', 'PYDXO_PA', 'O2t_PA')	[443, 444, 445, 446]	('fumarate reductase', 'pyridoxal oxidase', 'O2 transport in via diffusion')
245	('FRD2_PA', 'PYDAMK_PA', 'O2t_PA')	[439, 441, 440, 442]	('fumarate reductase', 'pyridoxal kinase (Pyridoxamine)', 'O2 transport in via diffusion')
246	('ARG8_PA_rev', 'ORNTA_PA_rev', 'EX_arg_L_e_PA_rev')	[447]	('acetylornithine transaminase', 'ornithine transaminase', 'EX L-Arginine e')
247	('G3PD_PA_rev', 'GPD1_PA', 'G3PD2_PA')	[448]	('sn-Glycerol-3-phosphate(acceptor) 2-oxidoreductase', 'glycerol-3-phosphate dehydrogenase (NAD)', 'glycerol-3-phosphate dehydrogenase (NADP)')
248	('FRUpts2_PA', 'FBP_PA', 'EX_glc_D_e_PA_rev')	[449, 450, 451]	('D-Fructose transport via PEP:Pyr PTS', 'fructose-bisphosphatase', 'EX D-Glucose e')
249	('DHORD5_PA', 'PYDAMK_PA', 'O2t_PA')	[428]	('dihydroorotic acid (menaquinone-8)', 'pyridoxal kinase (Pyridoxamine)', 'O2 transport in via diffusion')
250	('GLCabc_PA', 'GLCLCT_PA', 'PGM_PA')	[452, 453, 454, 455]	('D-glucose transport via ABC system', 'Gluconolactonase', 'phosphoglycerate mutase')
251	('GAPD_PA_rev', 'GLCabc_PA', 'GLCLCT_PA')	[456, 457, 458, 459]	('glyceraldehyde-3-phosphate dehydrogenase (NAD)', 'D-glucose transport via ABC system', 'Gluconolactonase')
252	('GLCabc_PA', 'GLCLCT_PA', 'ENO_PA_rev')	[460, 461, 462, 463]	('D-glucose transport via ABC system', 'Gluconolactonase', 'enolase')
253	('GLCabc_PA', 'GLCLCT_PA', 'PGK_PA')	[464, 465, 466, 467]	('D-glucose transport via ABC system', 'Gluconolactonase', 'phosphoglycerate kinase')
254	('GLCabc_PA', 'FBA_PA_rev', 'RPE_PA')	[468, 469, 470, 471]	('D-glucose transport via ABC system', 'fructose-bisphosphate aldolase', 'ribulose 5-phosphate 3-epimerase')
255	('GLCabc_PA', 'TKT1_PA_rev', 'FBA_PA_rev')	[472, 473, 474, 475]	('D-glucose transport via ABC system', 'transketolase', 'fructose-bisphosphate aldolase')
256	('GLCabc_PA', 'GLCLCT_PA', 'FBA_PA_rev')	[476, 477, 478, 479]	('D-glucose transport via ABC system', 'Gluconolactonase', 'fructose-bisphosphate aldolase')
257	('ARGN_PA', 'GLU5K_PA', 'EX_pro_L_e_PA_rev')	[480]	('arginase', 'glutamate 5-kinase', 'EX L-Proline e')
258	('RPE_PA_rev', 'PGL_PA', 'EX_glc_D_e_PA_rev')	[481]	('ribulose 5-phosphate 3-epimerase', '6-phosphogluconolactonase', 'EX D-Glucose e')
259	('TKT2_PA', 'PGL_PA', 'EX_glc_D_e_PA_rev')	[482]	('transketolase', '6-phosphogluconolactonase', 'EX D-Glucose e')
260	('GLCLCT_PA', 'RPE_PA_rev', 'PGL_PA')	[483]	('Gluconolactonase', 'ribulose 5-phosphate 3-epimerase', '6-phosphogluconolactonase')
261	('FRD2_PA', 'PYDAMK_PA', 'EX_o2_e_PA_rev')	[435, 436, 437, 438]	('fumarate reductase', 'pyridoxal kinase (Pyridoxamine)', 'EX O2 e')
262	('GLCLCT_PA', 'TKT2_PA', 'PGL_PA')	[484]	('Gluconolactonase', 'transketolase', '6-phosphogluconolactonase')
263	('F1PK_PA_rev', 'FBP_PA', 'EX_glc_D_e_PA_rev')	[451]	('fructose-1-phosphate kinase', 'fructose-bisphosphatase', 'EX D-Glucose e')
264	('FRUpts_PA_rev', 'FBP_PA', 'EX_glc_D_e_PA_rev')	[449, 450]	('D-fructose transport via PEP:Pyr PTS', 'fructose-bisphosphatase', 'EX D-Glucose e')
265	('GLCabc_PA', 'FBA_PA_rev', 'TAL_PA')	[485, 486, 487, 488]	('D-glucose transport via ABC system', 'fructose-bisphosphate aldolase', 'transaldolase')
266	('DHORD5_PA', 'PYDAMK_PA', 'EX_o2_e_PA_rev')	[429]	('dihydroorotic acid (menaquinone-8)', 'pyridoxal kinase (Pyridoxamine)', 'EX O2 e')

## Sheet: reactions
	reaction_id	reaction_name	reaction_reversible	reaction_group	reaction_formula	reaction_gpr
0	RPI_SA	Ribose-5-phosphate isomerase	1		r5p_c_SA <=> ru5p__D_c_SA	SAUSA300_2283
1	ARGDC_SA	Arginine decarboxylase	0		arg__L_c_SA + h_c_SA --> agm_c_SA + co2_c_SA	SAUSA300_0458
2	AGMT_SA	Agmatinase	0		agm_c_SA + h2o_c_SA --> ptrc_c_SA + urea_c_SA	SAUSA300_2114
3	GF6PTA_SA	Glutamine-fructose-6-phosphate transaminase	1		f6p_c_SA + gln__L_c_SA <=> gam6p_c_SA + glu__L_c_SA	SAUSA300_2104
4	AKGDH_SA	2-Oxogluterate dehydrogenase	0		akg_c_SA + coa_c_SA + nad_c_SA --> co2_c_SA + nadh_c_SA + succoa_c_SA	SAUSA300_1305 and USA300HOU_1348
5	HMGCOAR_SA	Hydroxymethylglutaryl CoA reductase	0		coa_c_SA + mev__R_c_SA + 2.0 nadp_c_SA <-- 2.0 h_c_SA + hmgcoa_c_SA + 2.0 nadph_c_SA	SAUSA300_2483
6	HMGCOAS_SA	Hydroxymethylglutaryl CoA synthase	0		coa_c_SA + h_c_SA + hmgcoa_c_SA <-- aacoa_c_SA + accoa_c_SA + h2o_c_SA	SAUSA300_2484
7	TMDS_SA	Thymidylate synthase	0		dump_c_SA + mlthf_c_SA --> dhf_c_SA + dtmp_c_SA	USA300HOU_1364
8	EX_glc__D_e_SA	D-Glucose exchange	1		glc__D_e_SA <=> glc__D_e
9	TPI_SA	Triose-phosphate isomerase	1		dhap_c_SA <=> g3p_c_SA	USA300HOU_0804
10	ENO_SA	Enolase	1		2pg_c_SA <=> h2o_c_SA + pep_c_SA	USA300HOU_0806
11	GLCpts_SA	D-glucose transport via PEP:Pyr PTS	0		glc__D_e_SA + pep_c_SA --> g6p_c_SA + pyr_c_SA	( SAUSA300_0984 and USA300HOU_0203 and SAUSA300_0983 and SAUSA300_0236 ) or ( SAUSA300_0984 and USA300HOU_0203 and SAUSA300_0983 and USA300HOU_2530 and SAUSA300_2210 )
12	GAPDy_SA	Glyceraldehyde-3-phosphate dehydrogenase (NADP)	0		13dpg_c_SA + nadph_c_SA --> g3p_c_SA + nadp_c_SA + pi_c_SA	SAUSA300_1633
13	FBP_SA	Fructose-bisphosphatase	0		fdp_c_SA + h2o_c_SA --> f6p_c_SA + pi_c_SA	USA300HOU_2505
14	G3PD1ir_SA	Glycerol 3 phosphate dehydrogenase NAD	1		dhap_c_SA + h_c_SA + nadh_c_SA <=> glyc3p_c_SA + nad_c_SA	USA300HOU_1411
15	G3PD2_SA	Glycerol-3-phosphate dehydrogenase (NADP)	0		glyc3p_c_SA + nadp_c_SA <-- dhap_c_SA + h_c_SA + nadph_c_SA	USA300HOU_1411
16	ADSS_SA	Adenylosuccinate synthase	0		asp__L_c_SA + gtp_c_SA + imp_c_SA --> dcamp_c_SA + gdp_c_SA + 2.0 h_c_SA + pi_c_SA	SAUSA300_0017
17	EX_ade_e_SA	Adenin exchange	1		ade_e_SA <=> ade_e
18	ADEt2r_SA	Adenin transport	1		ade_e_SA + h_e_SA <=> ade_c_SA + h_c_SA
19	PPCK_SA	Phosphoenolpyruvate carboxykinase	0		atp_c_SA + oaa_c_SA --> adp_c_SA + co2_c_SA + pep_c_SA	USA300HOU_1778
20	PGK_SA	Phosphoglycerate kinase	1		3pg_c_SA + atp_c_SA <=> 13dpg_c_SA + adp_c_SA	USA300HOU_0803
21	FUM_SA	Fumarase	1		fum_c_SA + h2o_c_SA <=> mal__L_c_SA	SAUSA300_1801
22	FBA_SA	Fructose-bisphosphate aldolase	1		fdp_c_SA <=> dhap_c_SA + g3p_c_SA	USA300HOU_2599 or SAUSA300_2079
23	GUAPRT_SA	Guanine phosphoribosyltransferase	0		gua_c_SA + prpp_c_SA --> gmp_c_SA + ppi_c_SA	SA0468
24	IMPD_SA	IMP dehydrogenase	0		h2o_c_SA + imp_c_SA + nad_c_SA --> h_c_SA + nadh_c_SA + xmp_c_SA	SAUSA300_0388
25	EX_gln__L_e_SA	L-Glutamine exchange	1		gln__L_e_SA <=> gln__L_e
26	GLNS_SA	Glutamine synthetase	0		atp_c_SA + glu__L_c_SA + nh4_c_SA --> adp_c_SA + gln__L_c_SA + h_c_SA + pi_c_SA	SAUSA300_1201
27	PGM_SA	Phosphoglycerate mutase	1		2pg_c_SA <=> 3pg_c_SA	SAUSA300_0759 or A7Q05_2517 or USA300HOU_2398
28	PGL_SA	6-phosphogluconolactonase	1		6pgl_c_SA + h2o_c_SA <=> 6pgc_c_SA + h_c_SA	SAUSA300_1902
29	TKT2_SA	Transketolase	1		e4p_c_SA + xu5p__D_c_SA <=> f6p_c_SA + g3p_c_SA	SA1177
30	RPE_SA	Ribulose 5-phosphate 3-epimerase	1		ru5p__D_c_SA <=> xu5p__D_c_SA	SAUSA300_1115
31	GND_SA	Phosphogluconate dehydrogenase	0		6pgc_c_SA + nadp_c_SA --> co2_c_SA + nadph_c_SA + ru5p__D_c_SA	SAUSA300_1459
32	ADSL1r_SA	Adenylsuccinate lyase	1		dcamp_c_SA <=> amp_c_SA + fum_c_SA	SAUSA300_1889
33	EX_arg__L_e_SA	L-Arginine exchange	1		arg__L_e_SA <=> arg__L_e
34	OCBT_2_SA	Ornithine carbamoyltransferase	1		cbp_c_SA + orn_c_SA <=> citr__L_c_SA + 2.0 h_c_SA + pi_c_SA	SAUSA300_2569 or SAUSA300_0062 or SAUSA300_1062
35	GAPD_1_SA	Glyceraldehyde-3-phosphate dehydrogenase	0		g3p_c_SA + nad_c_SA + pi_c_SA --> 13dpg_c_SA + nadh_c_SA	SAUSA300_0756
36	ACGK_1_SA	Acetylglutamate kinase	0		acglu_c_SA + atp_c_SA + h_c_SA --> acg5p_c_SA + adp_c_SA	USA300HOU_0195
37	AGPR_SA	N-acetyl-g-glutamyl-phosphate reductase	1		acg5sa_c_SA + nadp_c_SA + pi_c_SA <=> acg5p_c_SA + h_c_SA + nadph_c_SA	SAUSA300_0186
38	ARGSL_SA	Argininosuccinate lyase	1		argsuc_c_SA <=> arg__L_c_SA + fum_c_SA	USA300HOU_0919
39	ARGSS2_SA	Argininosuccinate synthase, reversible	0		asp__L_c_SA + atp_c_SA + citr__L_c_SA --> amp_c_SA + argsuc_c_SA + ppi_c_SA	USA300HOU_0920
40	ALAR_SA	Alanine racemase	0		ala__L_c_SA <-- ala__D_c_SA	SAUSA300_2027
41	EX_ala__L_e_SA	L-Alanine exchange	1		ala__L_e_SA <=> ala__L_e
42	ACOTA_SA	Acetylornithine transaminase	1		acorn_c_SA + akg_c_SA <=> acg5sa_c_SA + glu__L_c_SA	SAUSA300_0187
43	G6PBDH_SA	Beta-D-Glucose-6-phosphate NADP+ 1-oxoreductase	0		g6p_B_c_SA + nadp_c_SA --> 6pgl_c_SA + h_c_SA + nadph_c_SA	SAUSA300_1454
44	GUAt2r_SA	Guanine reversible transport via proton symport	0		gua_e_SA + h_e_SA --> gua_c_SA + h_c_SA
45	EX_gua_e_SA	Guanine exchange	1		gua_e_SA <=> gua_e
46	GLN_NAct_SA	Glutamine/Sodium co-transport	0		atp_c_SA + gln__L_e_SA + h2o_c_SA + na1_e_SA --> adp_c_SA + gln__L_c_SA + h_c_SA + na1_c_SA + pi_c_SA
47	ASPCT_2_SA	Aspartate carbamoyltransferase	0		asp__L_c_SA + cbp_c_SA --> cbasp_c_SA + 2.0 h_c_SA + pi_c_SA	USA300HOU_1138
48	PYNP1_1_SA	Pyrimidine-nucleoside phosphorylase (cytosine)	1		cytd_c_SA + h_c_SA + pi_c_SA <=> csn_c_SA + r1p_c_SA	SAUSA300_2089
49	UPPRT_SA	Uracil phosphoribosyltransferase	0		prpp_c_SA + ura_c_SA --> ppi_c_SA + ump_c_SA	USA300HOU_1136 or USA300HOU_2102
50	CTPS1_SA	CTP synthase NH3	0		atp_c_SA + nh4_c_SA + utp_c_SA --> adp_c_SA + ctp_c_SA + 2.0 h_c_SA + pi_c_SA	USA300HOU_2115
51	CTPS2_SA	CTP synthase (glutamine)	0		atp_c_SA + gln__L_c_SA + h2o_c_SA + utp_c_SA --> adp_c_SA + ctp_c_SA + glu__L_c_SA + 2.0 h_c_SA + pi_c_SA	USA300HOU_2115
52	EX_ura_e_SA	Uracil exchange	1		ura_e_SA <=> ura_e
53	PFK_4_SA	Phosphofructokinase (s7p)	0		atp_c_SA + s7p_c_SA --> adp_c_SA + s17bp_c_SA	USA300HOU_1685
54	FBA3_SA	Sedoheptulose 1,7-bisphosphate D-glyceraldehyde-3-phosphate-lyase	1		s17bp_c_SA <=> dhap_c_SA + e4p_c_SA	USA300HOU_2599 or SAUSA300_2079
55	PFK_SA	Phosphofructokinase	0		atp_c_SA + f6p_c_SA --> adp_c_SA + fdp_c_SA + h_c_SA	USA300HOU_1685
56	OMPDC_SA	Orotidine-5'-phosphate decarboxylase	0		h_c_SA + orot5p_c_SA --> co2_c_SA + ump_c_SA	SAUSA300_1097
57	URAt2_SA	Uracil transport in via proton symport	1		h_e_SA + ura_e_SA <=> h_c_SA + ura_c_SA	SAUSA300_1092
58	CSNt2_SA	Cytosine transport in via proton symport	0		csn_e_SA + h_e_SA --> csn_c_SA + h_c_SA
59	ORPT_SA	Orotate phosphoribosyltransferase	1		orot5p_c_SA + ppi_c_SA <=> orot_c_SA + prpp_c_SA	SAUSA300_1098
60	LTAdtarO_SA	LTA Production in Delta-tarO mutant	0		LTA_wt_w_SA --> 0.1 TA_wt_w_SA
61	EX_csn_e_SA	Cytosine exchange	1		csn_e_SA <=> csn_e
62	DHORTS_SA	Dihydroorotase	1		dhor__S_c_SA + h2o_c_SA <=> cbasp_c_SA + h_c_SA	SAUSA300_1094
63	ARGN_SA	Arginase	1		arg__L_c_SA + h2o_c_SA <=> orn_c_SA + urea_c_SA	SAUSA300_2114
64	UREA_SA	Urease	0		h2o_c_SA + 2.0 h_c_SA + urea_c_SA --> co2_c_SA + 2.0 nh4_c_SA	( USA300HOU_2274 and USA300HOU_2275 and USA300HOU_2272 and USA300HOU_2273 ) or ( USA300HOU_2269 and USA300HOU_2270 and USA300HOU_2271 )
65	UREAt_SA	Urea transport via facilitate diffusion	1		urea_e_SA <=> urea_c_SA	SACOL2279
66	CBMKr2_SA	Carbamate kinase	0		atp_c_SA + co2_c_SA + nh4_c_SA --> adp_c_SA + cbp_c_SA + h_c_SA	SAUSA300_2567 or SAUSA300_1063 or SAUSA300_0061
67	CBPS_1_SA	Carbamoyl-phosphate synthase (glutamine-hydrolysing)	0		2.0 atp_c_SA + gln__L_c_SA + h2o_c_SA + hco3_c_SA --> 2.0 adp_c_SA + cbp_c_SA + glu__L_c_SA + h_c_SA + pi_c_SA	USA300HOU_1141 and SAUSA300_1095
68	ARGORNt7_SA	Arginine/ornithine antiporter	1		arg__L_e_SA + orn_c_SA <=> arg__L_c_SA + orn_e_SA	SAUSA300_0064 or SAUSA300_2568
69	ARGt5r_SA	ARGtiDF	1		arg__L_e_SA <=> arg__L_c_SA	SAUSA300_0784
70	ALAt2r_SA	L alanine reversible transport via proton symport	0		ala__L_e_SA + h_e_SA --> ala__L_c_SA + h_c_SA	SAUSA300_1642 or SAUSA300_0914
71	ALAt4_SA	Alanine-Sodium symporter	0		ala__L_e_SA + na1_e_SA --> ala__L_c_SA + na1_c_SA	SAUSA300_1642 or SAUSA300_0914 or SAUSA300_1252
72	IMPC_SA	IMP cyclohydrolase	1		h2o_c_SA + imp_c_SA <=> fprica_c_SA	SAUSA300_0975
73	HXPRT_SA	Hypoxanthine phosphoribosyltransferase (Hypoxanthine)	0		hxan_c_SA + prpp_c_SA --> imp_c_SA + ppi_c_SA	SA0468
74	AICART_SA	Phosphoribosylaminoimidazolecarboxamide formyltransferase	1		10fthf_c_SA + aicar_c_SA <=> fprica_c_SA + thf_c_SA	SAUSA300_0975
75	PRASCSi_SA	Phosphoribosylaminoimidazolesuccinocarboxamide synthase	0		5aizc_c_SA + asp__L_c_SA + atp_c_SA --> 25aics_c_SA + adp_c_SA + h_c_SA + pi_c_SA	USA300HOU_1011
76	GMPR_SA	GMP reductase	0		gmp_c_SA + 2.0 h_c_SA + nadph_c_SA --> imp_c_SA + nadp_c_SA + nh4_c_SA	SAUSA300_1235
77	ADSL2r_SA	Adenylosuccinate lyase	1		25aics_c_SA <=> aicar_c_SA + fum_c_SA	SAUSA300_1889
78	BTNt_SA	Biotin ABC transporter	0		atp_c_SA + btn_e_SA + h2o_c_SA --> adp_c_SA + btn_c_SA + h_c_SA + pi_c_SA	SAUSA300_2233 and SAUSA300_2176 and SAUSA300_2175 and SAUSA300_2174
79	BTNTe_SA	Release of biotin across the basolatral membrane	0		btn_c_SA <-- btn_e_SA
80	RU5PS_SA	Ribulose-5-P Synthetase	1		fald_c_SA + ru5p__D_c_SA <=> ah6p__D_c_SA	SAUSA300_0555
81	MALCOAM_SA	Malonyl-coa methylation	0		amet_c_SA + malACP_c_SA --> ahcys_c_SA + malmeACP_c_SA
82	MALACPD_SA	Malonyl-ACP methyl ester C-acyltransferase decarboxylating	0		h_c_SA + malACP_c_SA + malmeACP_c_SA --> ACP_c_SA + co2_c_SA + skgmeACP_c_SA	USA300HOU_0941 and SAUSA300_0886
83	HGLACPHL_SA	3-Hydroxyglutaryl-ACP methyl ester hydro-lyase	0		3hgmeACP_c_SA --> egmeACP_c_SA + h2o_c_SA	USA300HOU_2089
84	KGLACPR_SA	3-Ketoglutaryl-ACP methyl ester reduction	0		h_c_SA + nadph_c_SA + skgmeACP_c_SA --> 3hgmeACP_c_SA + nadp_c_SA	SAUSA300_1124
85	EGLACPR_SA	Enoylglutaryl-ACP methyl ester reduction	0		egmeACP_c_SA + h_c_SA + nadph_c_SA --> glmeACP_c_SA + nadp_c_SA	SAUSA300_0912
86	DM_amob_c_SA	Sink needed to allow S-Adenosyl-4-methylthio-2-oxobutanoate to leave system	0		amob_c_SA -->
87	HPIMHL_SA	3-Hydroxypimeloyl-ACP methyl ester hydro-lyase	0		3hpmeACP_c_SA --> epmeACP_c_SA + h2o_c_SA	USA300HOU_2089
88	ALCD1_SA	Alcohol dehydrogenase (methanol)	1		meoh_c_SA + nad_c_SA <=> fald_c_SA + h_c_SA + nadh_c_SA	SAUSA300_1232
89	KPIMD_SA	Enoylglutaryl-ACP methyl ester C-acyltransferase decarboxylating	0		glmeACP_c_SA + h_c_SA + malACP_c_SA --> ACP_c_SA + co2_c_SA + skpmeACP_c_SA	USA300HOU_0941 and SAUSA300_0886
90	AH6PI_SA	Arabino-3-hexulose-6-P Isomerase	1		ah6p__D_c_SA <=> f6p_c_SA	SA0529
91	ADA_SA	Adenosine deaminase	0		adn_c_SA + h2o_c_SA + h_c_SA --> ins_c_SA + nh4_c_SA
92	AMAOTr_SA	Adenosylmethionine-8-amino-7-oxononanoate transaminase	1		8aonn_c_SA + amet_c_SA <=> amob_c_SA + dann_c_SA	SAUSA300_2372
93	CHCOAL_1_SA	6-carboxyhexanoate-CoA ligase	0		coa_c_SA + h2o_c_SA + pmlmeACP_c_SA --> ACP_c_SA + h_c_SA + meoh_c_SA + pmcoa_c_SA	SAUSA300_2369
94	DCMPDA_SA	DCMP deaminase	0		dcmp_c_SA + h2o_c_SA + h_c_SA --> dump_c_SA + nh4_c_SA	NWMN_1491
95	DURIK1_1_SA	Deoxyuridine kinase (ATP:Deoxyuridine)	0		atp_c_SA + duri_c_SA --> adp_c_SA + dump_c_SA	SAUSA300_2073
96	DUTPDP_1_SA	DUTP diphosphatase	0		dutp_c_SA + h2o_c_SA --> dump_c_SA + ppi_c_SA	SAUSA300_1949
97	AOXSr_SA	8-amino-7-oxononanoate synthase	1		ala__L_c_SA + h_c_SA + pmcoa_c_SA <=> 8aonn_c_SA + co2_c_SA + coa_c_SA	SAUSA300_2370
98	DBTS_SA	Dethiobiotin synthase	0		atp_c_SA + co2_c_SA + dann_c_SA --> adp_c_SA + dtbt_c_SA + 3.0 h_c_SA + pi_c_SA	SAUSA300_2373
99	DHDPS_SA	Dihydrodipicolinate synthase	0		aspsa_c_SA + pyr_c_SA --> 23dhdp_c_SA + 2.0 h2o_c_SA + h_c_SA	USA300HOU_1330
100	PROD2_SA	Proline dehydrogenase	0		fad_c_SA + pro__L_c_SA --> 1pyr5c_c_SA + fadh2_c_SA + h_c_SA	SAUSA300_1711
101	SUCOAS_SA	Succinyl-CoA synthetase (ADP-forming)	1		atp_c_SA + coa_c_SA + succ_c_SA <=> adp_c_SA + pi_c_SA + succoa_c_SA	USA300HOU_1176 and SAUSA300_1139
102	DHDPRy_SA	Dihydrodipicolinate reductase (NADPH)	0		23dhdp_c_SA + h_c_SA + nadph_c_SA --> nadp_c_SA + thdp_c_SA	USA300HOU_1331
103	SDPTA_SA	Succinyldiaminopimelate transaminase	1		akg_c_SA + sl26da_c_SA <=> glu__L_c_SA + sl2a6o_c_SA	SAUSA300_2114
104	DAPE_SA	Diaminopimelate epimerase	1		26dap_LL_c_SA <=> 26dap__M_c_SA	SAUSA300_1292
105	SDPDS_SA	Succinyl-diaminopimelate desuccinylase	0		h2o_c_SA + sl26da_c_SA --> 26dap_LL_c_SA + succ_c_SA	SAUSA300_1976 or SAUSA300_1697
106	CHORM_SA	Chorismate mutase	0		chor_c_SA --> pphn_c_SA	SAUSA300_1683
107	TKT1_SA	Transketolase	1		r5p_c_SA + xu5p__D_c_SA <=> g3p_c_SA + s7p_c_SA	SA1177
108	DAPDC_SA	Diaminopimelate decarboxylase	0		26dap__M_c_SA + h_c_SA --> co2_c_SA + lys__L_c_SA	SAUSA300_0125 or HMPREF0776_2419
109	ASAD_1_SA	Aspartate-semialdehyde dehydrogenase	1		4pasp_c_SA + nadph_c_SA <=> aspsa_c_SA + nadp_c_SA + pi_c_SA	SAUSA300_1287
110	TALA_SA	Transaldolase	1		g3p_c_SA + s7p_c_SA <=> e4p_c_SA + f6p_c_SA	HMPREF0776_2815
111	KPIMR_SA	3-Ketopimeloyl-ACP methyl ester reductase	0		h_c_SA + nadph_c_SA + skpmeACP_c_SA --> 3hpmeACP_c_SA + nadp_c_SA	SAUSA300_1124
112	THDPS_SA	Tetrahydrodipicolinate succinylase	0		h2o_c_SA + succoa_c_SA + thdp_c_SA --> coa_c_SA + sl2a6o_c_SA	USA300HOU_1332
113	ACGS_SA	N-acetylglutamate synthase	0		accoa_c_SA + glu__L_c_SA --> acglu_c_SA + coa_c_SA + h_c_SA	SAUSA300_0185
114	ORNTAC_SA	Ornithine transacetylase	1		acorn_c_SA + glu__L_c_SA <=> acglu_c_SA + orn_c_SA	SAUSA300_0185
115	ACODA_SA	Acetylornithine deacetylase	0		acorn_c_SA + h2o_c_SA --> ac_c_SA + orn_c_SA	SAUSA300_1976
116	EX_urea_e_SA	Urea exchange	1		urea_e_SA <=> urea_e
117	PIMR_SA	Enoylpimeloyl-ACP methyl ester reduction	0		epmeACP_c_SA + h_c_SA + nadph_c_SA --> nadp_c_SA + pmlmeACP_c_SA	SAUSA300_0912
118	RNDR1_SA	Ribonucleoside-diphosphate reductase (ADP)	0		adp_c_SA + trdrd_c_SA --> dadp_c_SA + h2o_c_SA + trdox_c_SA	SAUSA300_0716 and USA300HOU_0754 and SAUSA300_0717
119	RNTR1_SA	Ribonucleoside triphosphate reductase ATP	0		atp_c_SA + trdrd_c_SA --> datp_c_SA + h2o_c_SA + trdox_c_SA	SAUSA300_2550 and SAUSA300_2551
120	PUNP2_1_SA	Purine-nucleoside phosphorylase (Deoxyadenosine)	1		dad_2_c_SA + h_c_SA + pi_c_SA <=> 2dr1p_c_SA + ade_c_SA	SAUSA300_2091 or SAUSA300_0138
121	FBA2_SA	D Fructose 1 phosphate D glyceraldehyde 3 phosphate lyase	1		f1p_c_SA <=> dhap_c_SA + glyald_c_SA	SAUSA300_2079
122	ALCD19_SA	Alcohol dehydrogenase (glycerol)	1		glyald_c_SA + h_c_SA + nadh_c_SA <=> glyc_c_SA + nad_c_SA	SAUSA300_0151 or SAUSA300_0594 or SACOL2367 or A7Q05_2863
123	ADKd_SA	Adenylate kinase (d form)	1		damp_c_SA + datp_c_SA <=> 2.0 dadp_c_SA	SAUSA300_2183
124	DADK_SA	Deoxyadenylate kinase	1		atp_c_SA + damp_c_SA <=> adp_c_SA + dadp_c_SA	SAUSA300_2183
125	ASPK_SA	Aspartate kinase	1		asp__L_c_SA + atp_c_SA <=> 4pasp_c_SA + adp_c_SA	SAUSA300_1225 or SAUSA300_1286
126	TPI_PA	triose-phosphate isomerase	1	['Glycolysis / Gluconeogenesis']	g3p_c_PA <=> dhap_c_PA	PA4748
127	ADE1_PA	phosphoribosylaminoimidazolesuccinocarboxamide synthase	0	['Purine metabolism']	5aizc_c_PA + asp__L_c_PA + atp_c_PA --> 25aics_c_PA + adp_c_PA + 2.0 h_c_PA + pi_c_PA	PA1013
128	PRAIS_PA	phosphoribosylaminoimidazole synthetase	1	['Purine metabolism']	atp_c_PA + fpram_c_PA <=> adp_c_PA + air_c_PA + h_c_PA + pi_c_PA	PA0945
129	ADSL2_PA	adenylosuccinate lyase	1	['Purine metabolism']	25aics_c_PA <=> aicar_c_PA + fum_c_PA	PA2629
130	MTHFD_PA	methylenetetrahydrofolate dehydrogenase (NADP)	1	['One carbon pool by folate']	mlthf_c_PA + nadp_c_PA <=> methf_c_PA + nadph_c_PA	PA1796
131	MTHFC_PA	methenyltetrahydrofolate cyclohydrolase	1	['One carbon pool by folate']	h2o_c_PA + methf_c_PA <=> 10fthf_c_PA + h_c_PA	PA1796
132	GFA1_PA	glutamine-fructose-6-phosphate transaminase	1	['Glutamate metabolism']	f6p_c_PA + gln__L_c_PA <=> gam6p_c_PA + glu__L_c_PA	PA5549
133	ADE6_PA	phosphoribosylformylglycinamidine synthase	0	['Purine metabolism']	atp_c_PA + fgam_c_PA + gln__L_c_PA + h2o_c_PA --> adp_c_PA + fpram_c_PA + glu__L_c_PA + h_c_PA + pi_c_PA	PA3763
134	PRAGS_PA	phosphoribosylglycinamide synthase	0	['Purine metabolism']	atp_c_PA + gly_c_PA + pram_c_PA --> adp_c_PA + gar_c_PA + h_c_PA + pi_c_PA	PA4855
135	ADE4_PA	glutamine phosphoribosyldiphosphate amidotransferase	0	['Glutamate metabolism']	gln__L_c_PA + h2o_c_PA + prpp_c_PA --> glu__L_c_PA + ppi_c_PA + pram_c_PA	PA3108
136	AICART_PA	phosphoribosylaminoimidazolecarboxamide formyltransferase	1	['Purine metabolism']	10fthf_c_PA + aicar_c_PA <=> fprica_c_PA + thf_c_PA	PA4854
137	IMPC_PA	IMP cyclohydrolase	1	['Purine metabolism']	h2o_c_PA + imp_c_PA <=> fprica_c_PA	PA4854
138	RPI_PA	ribose-5-phosphate isomerase	1	['Pentose phosphate pathway']	r5p_c_PA <=> ru5p_D_c_PA	PA0330
139	GCCb_PA	aminomethyltransferase	1	['Glycine, serine and threonine metabolism']	alpro_c_PA + thf_c_PA <=> dhlpro_c_PA + mlthf_c_PA + nh4_c_PA	PA2442 or PA5215
140	GHMT_PA	glycine hydroxymethyltransferase	1	['Glycine, serine and threonine metabolism']	gly_c_PA + h2o_c_PA + mlthf_c_PA <=> ser__L_c_PA + thf_c_PA	PA5415 or PA2444 or PA4602
141	NCAIRSM_PA	NCAIR synthetase and NCAIR mutase	1	['Purine metabolism']	air_c_PA + atp_c_PA + hco3_c_PA <=> 5aizc_c_PA + adp_c_PA + h_c_PA + pi_c_PA	PA5425 and PA5426
142	AIRC1_PA	phosphoribosylaminoimidazole carboxylase (ATP-dependent)	0	['Purine metabolism']	air_c_PA + atp_c_PA + co2_c_PA + h2o_c_PA --> 5aizc_c_PA + adp_c_PA + 2.0 h_c_PA + pi_c_PA	PA5425
143	GND_PA	phosphogluconate dehydrogenase	0	['Glutathione metabolism']	6pgc_c_PA + nadp_c_PA --> co2_c_PA + nadph_c_PA + ru5p_D_c_PA	PA0743
144	TKT2_PA	transketolase	1	['Pentose phosphate pathway']	f6p_c_PA + g3p_c_PA <=> e4p_c_PA + xu5p_D_c_PA	PA0548
145	PGM_PA	phosphoglycerate mutase	1	['Glycolysis / Gluconeogenesis']	2pg_c_PA <=> 3pg_c_PA	PA5131
146	EX_glc_D_e_PA	EX D-Glucose e	1	['Exchange']	glc__D_e_PA <=> glc__D_e
147	PGK_PA	phosphoglycerate kinase	1	['Glycolysis / Gluconeogenesis']	3pg_c_PA + atp_c_PA + h_c_PA <=> 13dpg_c_PA + adp_c_PA	PA0552
148	RPE_PA	ribulose 5-phosphate 3-epimerase	1	['Pentose phosphate pathway']	ru5p_D_c_PA <=> xu5p_D_c_PA	PA0607
149	ADE8_PA	phosphoribosylglycinamide formyltransferase, irreversible	0	['Purine metabolism']	10fthf_c_PA + gar_c_PA --> fgam_c_PA + h_c_PA + thf_c_PA	PA0944 or PA3751
150	GART_PA	Phosphoribosylglycinamide formyltransferase 2	0	['Purine metabolism']	atp_c_PA + for_c_PA + gar_c_PA --> adp_c_PA + fgam_c_PA + h_c_PA + pi_c_PA	PA3751
151	GAPD_PA	glyceraldehyde-3-phosphate dehydrogenase (NAD)	1	['Glycolysis / Gluconeogenesis']	g3p_c_PA + nad_c_PA + pi_c_PA <=> 13dpg_c_PA + nadh_c_PA	PA3195
152	ENO_PA	enolase	1	['Glycolysis / Gluconeogenesis']	2pg_c_PA <=> h2o_c_PA + pep_c_PA	PA3635
153	FBA_PA	fructose-bisphosphate aldolase	1	['Glycolysis / Gluconeogenesis']	fdp_c_PA <=> dhap_c_PA + g3p_c_PA	PA0555
154	GCCa_PA	glycine dehydrogenase	1	['Glycine, serine and threonine metabolism']	gly_c_PA + h_c_PA + lpro_c_PA <=> alpro_c_PA + co2_c_PA	PA2445 or PA5213
155	ORNDC_PA	ornithine decarboxylase	0	['Glutathione metabolism']	h_c_PA + orn_c_PA --> co2_c_PA + ptrc_c_PA	PA4519 or PA1818
156	ARGDC_PA	arginine decarboxylase	0	['Urea cycle and metabolism of amino groups']	arg__L_c_PA + h_c_PA --> agm_c_PA + co2_c_PA	PA4839 or PA4519 or PA1818
157	GCCc_PA	dihydrolipoamide dehydrogenase	1	['Glyoxylate and dicarboxylate metabolism']	dhlpro_c_PA + nad_c_PA <=> h_c_PA + lpro_c_PA + nadh_c_PA	PA1587 and PA2250 and PA4829
158	GLCabc_PA	D-glucose transport via ABC system	0	['Transport']	atp_c_PA + glc__D_e_PA + h2o_c_PA --> adp_c_PA + glc__D_c_PA + h_c_PA + pi_c_PA	PA3190 and PA3189 and PA3188 and PA3187
159	PYDXO_PA	pyridoxal oxidase	0	['Vitamin B6 metabolism']	2.0 h2o_c_PA + nh4_c_PA + 0.5 o2_c_PA + pydx_c_PA --> 2.0 h2o2_c_PA + pydam_c_PA	PA1049
160	DHORD5_PA	dihydroorotic acid (menaquinone-8)	0	['Pyrimidine metabolism']	dhor_S_c_PA + mqn8_c_PA --> mql8_c_PA + orot_c_PA	PA3050
161	EX_o2_e_PA	EX O2 e	1	['Exchange']	o2_e_PA <=> o2_e
162	ORNTA_PA	ornithine transaminase	1	['Arginine and proline metabolism']	akg_c_PA + orn_c_PA <=> glu5sa_c_PA + glu__L_c_PA	PA0895
163	NACODA_PA	N-acetylornithine deacetylase	1	['Arginine and proline metabolism']	acg5sa_c_PA + h2o_c_PA <=> ac_c_PA + glu5sa_c_PA	PA5206
164	EX_arg_L_e_PA	EX L-Arginine e	1	['Exchange']	arg__L_e_PA <=> arg__L_e
165	O2t_PA	O2 transport in via diffusion	1	['Transport']	o2_e_PA <=> o2_c_PA	SPONTANEOUS
166	PUTA_PA	Proline dehydrogenase	1	['Arginine and proline metabolism']	fad_c_PA + h2o_c_PA + pro__L_c_PA <=> fadh2_c_PA + glu5sa_c_PA	PA0782
167	GLU5K_PA	glutamate 5-kinase	1	['Urea cycle and metabolism of amino groups']	atp_c_PA + glu__L_c_PA + h_c_PA <=> adp_c_PA + glu5p_c_PA	PA4565
168	EX_pro_L_e_PA	EX L-Proline e	1	['Exchange']	pro__L_e_PA <=> pro__L_e
169	GLUSy_PA	glutamate synthase (NADPH)	1	['Glutamate metabolism']	2.0 glu__L_c_PA + nadp_c_PA <=> akg_c_PA + gln__L_c_PA + h_c_PA + nadph_c_PA	PA5036 and PA5035
170	GLNabc_PA	L-glutamate transport via ABC system	0	['Transport']	atp_c_PA + gln__L_e_PA + h2o_c_PA --> adp_c_PA + gln__L_c_PA + h_c_PA + pi_c_PA	( PA1339 and PA1340 and PA1341 and PA1342 ) or ( PA4192 and PA4193 and PA4194 and PA4195 ) or ( PA5074 and PA5075 and PA5076 )
171	GLN1_PA	glutamine synthetase	0	['Glutamate metabolism']	atp_c_PA + glu__L_c_PA + nh4_c_PA --> adp_c_PA + gln__L_c_PA + h_c_PA + pi_c_PA	PA3356 or PA0296 or PA2040 or PA5522 or PA5508 or PA0298 or PA5119
172	EX_gln_L_e_PA	EX L-Glutamine e	1	['Exchange']	gln__L_e_PA <=> gln__L_e
173	AGMT_PA	agmatinase	0	['Arginine and proline metabolism']	agm_c_PA + h2o_c_PA --> ptrc_c_PA + urea_c_PA	PA0288 or PA1421
174	CBMLPTAH_PA	N-carbamoylputrescine amidohydrolase	0	['Arginine and proline metabolism']	cbmps_c_PA + h2o_c_PA + 2.0 h_c_PA --> co2_c_PA + nh4_c_PA + ptrc_c_PA	PA0293
175	G5SD_PA	glutamate-5-semialdehyde dehydrogenase	0	['Urea cycle and metabolism of amino groups']	glu5p_c_PA + nadph_c_PA --> glu5sa_c_PA + nadp_c_PA + pi_c_PA	PA4007
176	ARGN_PA	arginase	0	['Arginine and proline metabolism']	arg__L_c_PA + h2o_c_PA --> orn_c_PA + urea_c_PA	PA1421 or PA0288 or PA3175
177	PYDXK_PA	pyridoxal kinase (Pyridoxal)	1	['Vitamin B6 metabolism']	atp_c_PA + pydx_c_PA <=> adp_c_PA + pydx5p_c_PA	PA5516
178	ACODA_PA	acetylornithine deacetylase	1	['Urea cycle and metabolism of amino groups']	acorn_c_PA + h2o_c_PA <=> ac_c_PA + orn_c_PA	PA5206
179	AGMTNDMN_PA	agmatine deiminase	0	['Arginine and proline metabolism']	agm_c_PA + h2o_c_PA --> cbmps_c_PA + nh4_c_PA	PA0292
180	FRD2_PA	fumarate reductase	0	['Citrate cycle (TCA cycle)']	fum_c_PA + mql8_c_PA --> mqn8_c_PA + succ_c_PA	PA1581 and PA1582 and PA1583 and PA1584
181	PYDAMK_PA	pyridoxal kinase (Pyridoxamine)	1	['Vitamin B6 metabolism']	atp_c_PA + pydam_c_PA <=> adp_c_PA + pyam5p_c_PA	PA5516
182	ARG8_PA	acetylornithine transaminase	1	['Arginine and proline metabolism']	acorn_c_PA + akg_c_PA <=> acg5sa_c_PA + glu__L_c_PA	PA0895
183	G3PD_PA	sn-Glycerol-3-phosphate(acceptor) 2-oxidoreductase	1	['Glycerophospholipid metabolism']	fad_c_PA + gly3p_c_PA <=> dhap_c_PA + fadh2_c_PA	PA3584 or PA3025
184	GPD1_PA	glycerol-3-phosphate dehydrogenase (NAD)	0	['Glycerophospholipid metabolism']	dhap_c_PA + h_c_PA + nadh_c_PA --> gly3p_c_PA + nad_c_PA	PA1614
185	G3PD2_PA	glycerol-3-phosphate dehydrogenase (NADP)	0	['Glycerophospholipid metabolism']	dhap_c_PA + h_c_PA + nadph_c_PA --> gly3p_c_PA + nadp_c_PA	PA1614
186	FRUpts2_PA	D-Fructose transport via PEP:Pyr PTS	0	['Transport']	fru_e_PA + pep_c_PA --> f6p_c_PA + pyr_c_PA	PA3560 and PA3561 and PA3562
187	FBP_PA	fructose-bisphosphatase	0	['Glycolysis / Gluconeogenesis']	fdp_c_PA + h2o_c_PA --> f6p_c_PA + h_c_PA + pi_c_PA	PA5110
188	GLCLCT_PA	Gluconolactonase	1	['Pentose phosphate pathway']	g15lac_e_PA + h2o_c_PA <=> glcn_e_PA + h_c_PA	PA4204 or PA1293
189	TKT1_PA	transketolase	1	['Pentose phosphate pathway']	g3p_c_PA + s7p_c_PA <=> r5p_c_PA + xu5p_D_c_PA	PA0548
190	PGL_PA	6-phosphogluconolactonase	0	['Pentose phosphate pathway']	6pgl_c_PA + h2o_c_PA --> 6pgc_c_PA + h_c_PA	PA3182
191	F1PK_PA	fructose-1-phosphate kinase	1	['Fructose and mannose metabolism']	atp_c_PA + f1p_c_PA <=> adp_c_PA + fdp_c_PA	PA3561
192	FRUpts_PA	D-fructose transport via PEP:Pyr PTS	1	['Transport']	fru_e_PA + pep_c_PA <=> f1p_c_PA + pyr_c_PA	PA3560 and PA3562
193	TAL_PA	transaldolase	1	['Pentose phosphate pathway']	g3p_c_PA + s7p_c_PA <=> e4p_c_PA + f6p_c_PA	PA2796

## Sheet: gpr cutsets
	gpr_cutset	corresponding_cutsets
0	('G_SAUSA300_2283',)	('RPI_SA_rev',)
1	('G_SAUSA300_0458',)	('ARGDC_SA',)
2	('G_SAUSA300_2114',)	('AGMT_SA',)
3	('G_SAUSA300_2104',)	('GF6PTA_SA',)
4	('G_SAUSA300_1305',)	('AKGDH_SA',)
5	('G_USA300HOU_1348',)	('AKGDH_SA',)
6	('G_SAUSA300_2483',)	('HMGCOAR_SA',)
7	('G_SAUSA300_2484',)	('HMGCOAS_SA',)
8	('G_USA300HOU_1364',)	('TMDS_SA',)
9	('G_USA300HOU_0804', 'R_EX_glc__D_e_SA_rev')	('EX_glc__D_e_SA_rev', 'TPI_SA_rev')
10	('G_SAUSA300_2210', 'G_SAUSA300_0236', 'G_USA300HOU_0806')	('ENO_SA_rev', 'GLCpts_SA')
11	('G_USA300HOU_2530', 'G_SAUSA300_0236', 'G_USA300HOU_0806')	('ENO_SA_rev', 'GLCpts_SA')
12	('G_SAUSA300_0984', 'G_USA300HOU_0806')	('ENO_SA_rev', 'GLCpts_SA')
13	('G_SAUSA300_0983', 'G_USA300HOU_0806')	('ENO_SA_rev', 'GLCpts_SA')
14	('G_USA300HOU_0203', 'G_USA300HOU_0806')	('ENO_SA_rev', 'GLCpts_SA')
15	('G_SAUSA300_0984', 'G_SAUSA300_1633')	('GAPDy_SA', 'GLCpts_SA')
16	('G_SAUSA300_0983', 'G_SAUSA300_1633')	('GAPDy_SA', 'GLCpts_SA')
17	('G_SAUSA300_2210', 'G_SAUSA300_0236', 'G_SAUSA300_1633')	('GAPDy_SA', 'GLCpts_SA')
18	('G_USA300HOU_2530', 'G_SAUSA300_0236', 'G_SAUSA300_1633')	('GAPDy_SA', 'GLCpts_SA')
19	('G_USA300HOU_0203', 'G_SAUSA300_1633')	('GAPDy_SA', 'GLCpts_SA')
20	('G_SAUSA300_0984', 'G_USA300HOU_2505')	('FBP_SA', 'GLCpts_SA')
21	('G_SAUSA300_0983', 'G_USA300HOU_2505')	('FBP_SA', 'GLCpts_SA')
22	('G_SAUSA300_2210', 'G_SAUSA300_0236', 'G_USA300HOU_2505')	('FBP_SA', 'GLCpts_SA')
23	('G_USA300HOU_2530', 'G_SAUSA300_0236', 'G_USA300HOU_2505')	('FBP_SA', 'GLCpts_SA')
24	('G_USA300HOU_0203', 'G_USA300HOU_2505')	('FBP_SA', 'GLCpts_SA')
25	('G_USA300HOU_1411',)	('G3PD1ir_SA', 'G3PD2_SA')
26	('G_SAUSA300_0017', 'R_EX_ade_e_SA_rev')	('ADSS_SA', 'EX_ade_e_SA_rev')
27	('G_SAUSA300_0017', 'R_ADEt2r_SA')	('ADSS_SA', 'ADEt2r_SA')
28	('G_USA300HOU_1778', 'G_SAUSA300_0984')	('GLCpts_SA', 'PPCK_SA')
29	('G_USA300HOU_1778', 'G_SAUSA300_2210', 'G_SAUSA300_0236')	('GLCpts_SA', 'PPCK_SA')
30	('G_USA300HOU_1778', 'G_USA300HOU_2530', 'G_SAUSA300_0236')	('GLCpts_SA', 'PPCK_SA')
31	('G_USA300HOU_1778', 'G_USA300HOU_0203')	('GLCpts_SA', 'PPCK_SA')
32	('G_USA300HOU_1778', 'G_SAUSA300_0983')	('GLCpts_SA', 'PPCK_SA')
33	('G_USA300HOU_0803', 'R_EX_glc__D_e_SA_rev')	('EX_glc__D_e_SA_rev', 'PGK_SA')
34	('G_SAUSA300_1633', 'R_EX_glc__D_e_SA_rev')	('EX_glc__D_e_SA_rev', 'GAPDy_SA')
35	('G_SAUSA300_1801', 'R_EX_ade_e_SA_rev')	('FUM_SA', 'EX_ade_e_SA_rev')
36	('G_SAUSA300_2079', 'G_USA300HOU_2599', 'R_EX_glc__D_e_SA_rev')	('EX_glc__D_e_SA_rev', 'FBA_SA_rev')
37	('G_USA300HOU_1778', 'G_USA300HOU_0803')	('PGK_SA_rev', 'PPCK_SA')
38	('G_SA0468', 'G_SAUSA300_0388')	('GUAPRT_SA', 'IMPD_SA')
39	('G_SAUSA300_1801', 'R_ADEt2r_SA')	('FUM_SA', 'ADEt2r_SA')
40	('G_USA300HOU_2505', 'R_EX_glc__D_e_SA_rev')	('EX_glc__D_e_SA_rev', 'FBP_SA')
41	('G_SAUSA300_1201', 'R_EX_gln__L_e_SA_rev')	('EX_gln__L_e_SA_rev', 'GLNS_SA')
42	('G_USA300HOU_1778', 'R_EX_glc__D_e_SA_rev')	('EX_glc__D_e_SA_rev', 'PPCK_SA')
43	('G_USA300HOU_1778', 'G_USA300HOU_0806')	('ENO_SA', 'PPCK_SA')
44	('G_USA300HOU_1778', 'G_USA300HOU_2398', 'G_A7Q05_2517', 'G_SAUSA300_0759')	('PGM_SA_rev', 'PPCK_SA')
45	('G_SAUSA300_1902', 'G_SA1177')	('PGL_SA', 'TKT2_SA_rev')
46	('G_SAUSA300_1902', 'G_SAUSA300_1115')	('PGL_SA', 'RPE_SA_rev')
47	('G_USA300HOU_0806', 'R_EX_glc__D_e_SA_rev')	('EX_glc__D_e_SA_rev', 'ENO_SA_rev')
48	('G_SAUSA300_1459', 'G_SAUSA300_1115')	('GND_SA', 'RPE_SA_rev')
49	('G_USA300HOU_2398', 'G_A7Q05_2517', 'G_SAUSA300_0759', 'R_EX_glc__D_e_SA_rev')	('EX_glc__D_e_SA_rev', 'PGM_SA')
50	('G_USA300HOU_0803', 'G_SAUSA300_2210', 'G_SAUSA300_0236')	('GLCpts_SA', 'PGK_SA')
51	('G_USA300HOU_0803', 'G_USA300HOU_2530', 'G_SAUSA300_0236')	('GLCpts_SA', 'PGK_SA')
52	('G_USA300HOU_0803', 'G_SAUSA300_0984')	('GLCpts_SA', 'PGK_SA')
53	('G_USA300HOU_0803', 'G_SAUSA300_0983')	('GLCpts_SA', 'PGK_SA')
54	('G_USA300HOU_0803', 'G_USA300HOU_0203')	('GLCpts_SA', 'PGK_SA')
55	('G_SAUSA300_1889', 'R_ADEt2r_SA')	('ADSL1r_SA', 'ADEt2r_SA')
56	('G_USA300HOU_0804', 'G_USA300HOU_1778')	('PPCK_SA', 'TPI_SA')
57	('G_SAUSA300_1889', 'R_EX_ade_e_SA_rev')	('ADSL1r_SA', 'EX_ade_e_SA_rev')
58	('G_SAUSA300_1459', 'G_SA1177')	('GND_SA', 'TKT2_SA_rev')
59	('G_SAUSA300_1801', 'R_EX_arg__L_e_SA_rev')	('EX_arg__L_e_SA_rev', 'FUM_SA')
60	('G_SAUSA300_1062', 'G_SAUSA300_0062', 'G_SAUSA300_2569', 'R_EX_arg__L_e_SA_rev')	('EX_arg__L_e_SA_rev', 'OCBT_2_SA')
61	('G_USA300HOU_1778', 'G_SAUSA300_0756')	('GAPD_1_SA', 'PPCK_SA')
62	('G_USA300HOU_0195', 'R_EX_arg__L_e_SA_rev')	('ACGK_1_SA', 'EX_arg__L_e_SA_rev')
63	('G_SAUSA300_0186', 'R_EX_arg__L_e_SA_rev')	('AGPR_SA_rev', 'EX_arg__L_e_SA_rev')
64	('G_USA300HOU_0919', 'R_EX_arg__L_e_SA_rev')	('ARGSL_SA', 'EX_arg__L_e_SA_rev')
65	('G_USA300HOU_0920', 'R_EX_arg__L_e_SA_rev')	('ARGSS2_SA', 'EX_arg__L_e_SA_rev')
66	('G_SAUSA300_2027', 'R_EX_ala__L_e_SA_rev')	('ALAR_SA', 'EX_ala__L_e_SA_rev')
67	('G_USA300HOU_0804', 'G_SAUSA300_2210', 'G_SAUSA300_0236')	('GLCpts_SA', 'TPI_SA_rev')
68	('G_USA300HOU_0804', 'G_USA300HOU_2530', 'G_SAUSA300_0236')	('GLCpts_SA', 'TPI_SA_rev')
69	('G_USA300HOU_0804', 'G_SAUSA300_0984')	('GLCpts_SA', 'TPI_SA_rev')
70	('G_USA300HOU_0804', 'G_USA300HOU_0203')	('GLCpts_SA', 'TPI_SA_rev')
71	('G_USA300HOU_0804', 'G_SAUSA300_0983')	('GLCpts_SA', 'TPI_SA_rev')
72	('G_SAUSA300_0187', 'R_EX_arg__L_e_SA_rev')	('ACOTA_SA_rev', 'EX_arg__L_e_SA_rev')
73	('G_USA300HOU_2398', 'G_A7Q05_2517', 'G_SAUSA300_0759', 'G_SAUSA300_2210', 'G_SAUSA300_0236')	('GLCpts_SA', 'PGM_SA')
74	('G_USA300HOU_2398', 'G_A7Q05_2517', 'G_SAUSA300_0759', 'G_USA300HOU_2530', 'G_SAUSA300_0236')	('GLCpts_SA', 'PGM_SA')
75	('G_USA300HOU_2398', 'G_A7Q05_2517', 'G_SAUSA300_0759', 'G_SAUSA300_0984')	('GLCpts_SA', 'PGM_SA')
76	('G_USA300HOU_2398', 'G_A7Q05_2517', 'G_SAUSA300_0759', 'G_SAUSA300_0983')	('GLCpts_SA', 'PGM_SA')
77	('G_USA300HOU_2398', 'G_A7Q05_2517', 'G_SAUSA300_0759', 'G_USA300HOU_0203')	('GLCpts_SA', 'PGM_SA')
78	('G_SAUSA300_1454', 'G_SAUSA300_1115')	('G6PBDH_SA', 'RPE_SA_rev')
79	('G_SAUSA300_0388', 'R_GUAt2r_SA')	('GUAt2r_SA', 'IMPD_SA')
80	('G_USA300HOU_0203', 'G_SAUSA300_2079', 'G_USA300HOU_2599')	('FBA_SA_rev', 'GLCpts_SA')
81	('G_SAUSA300_0983', 'G_SAUSA300_2079', 'G_USA300HOU_2599')	('FBA_SA_rev', 'GLCpts_SA')
82	('G_SAUSA300_2210', 'G_SAUSA300_0236', 'G_SAUSA300_2079', 'G_USA300HOU_2599')	('FBA_SA_rev', 'GLCpts_SA')
83	('G_USA300HOU_2530', 'G_SAUSA300_0236', 'G_SAUSA300_2079', 'G_USA300HOU_2599')	('FBA_SA_rev', 'GLCpts_SA')
84	('G_SAUSA300_0984', 'G_SAUSA300_2079', 'G_USA300HOU_2599')	('FBA_SA_rev', 'GLCpts_SA')
85	('G_SAUSA300_1454', 'G_SA1177')	('G6PBDH_SA', 'TKT2_SA_rev')
86	('G_SAUSA300_0388', 'R_EX_gua_e_SA_rev')	('EX_gua_e_SA_rev', 'IMPD_SA')
87	('G_SAUSA300_1201', 'R_GLN_NAct_SA')	('GLNS_SA', 'GLN_NAct_SA')
88	('G_USA300HOU_2102', 'G_USA300HOU_1136', 'G_USA300HOU_1138', 'G_SAUSA300_2089')	('ASPCT_2_SA', 'PYNP1_1_SA_rev', 'UPPRT_SA')
89	('G_USA300HOU_2115', 'G_SAUSA300_2089')	('CTPS1_SA', 'CTPS2_SA', 'PYNP1_1_SA_rev')
90	('G_USA300HOU_1138', 'G_SAUSA300_2089', 'R_EX_ura_e_SA_rev')	('ASPCT_2_SA', 'EX_ura_e_SA_rev', 'PYNP1_1_SA_rev')
91	('G_USA300HOU_1778', 'G_USA300HOU_1685', 'G_SAUSA300_2079', 'G_USA300HOU_2599')	[('FBA_SA', 'PFK_4_SA', 'PPCK_SA'), ('FBA3_SA', 'PFK_SA', 'PPCK_SA')]
92	('G_USA300HOU_2102', 'G_USA300HOU_1136', 'G_SAUSA300_1097', 'G_SAUSA300_2089')	('OMPDC_SA', 'PYNP1_1_SA_rev', 'UPPRT_SA')
93	('G_SAUSA300_1092', 'G_SAUSA300_1097', 'G_SAUSA300_2089')	('OMPDC_SA', 'PYNP1_1_SA_rev', 'URAt2_SA')
94	('G_USA300HOU_2102', 'G_USA300HOU_1136', 'G_SAUSA300_1098', 'R_CSNt2_SA')	('CSNt2_SA', 'ORPT_SA_rev', 'UPPRT_SA')
95	('G_USA300HOU_1685', 'G_SAUSA300_2079', 'G_USA300HOU_2599', 'R_LTAdtarO_SA')	('FBA_SA_rev', 'PFK_SA', 'LTAdtarO_SA')
96	('G_SAUSA300_1092', 'G_SAUSA300_1097', 'R_EX_csn_e_SA_rev')	('EX_csn_e_SA_rev', 'OMPDC_SA', 'URAt2_SA')
97	('G_SAUSA300_1092', 'G_USA300HOU_1138', 'R_EX_csn_e_SA_rev')	('ASPCT_2_SA', 'EX_csn_e_SA_rev', 'URAt2_SA')
98	('G_USA300HOU_2115', 'R_EX_csn_e_SA_rev')	('CTPS1_SA', 'CTPS2_SA', 'EX_csn_e_SA_rev')
99	('G_SAUSA300_1092', 'G_SAUSA300_1098', 'R_EX_csn_e_SA_rev')	('EX_csn_e_SA_rev', 'ORPT_SA_rev', 'URAt2_SA')
100	('G_USA300HOU_1138', 'R_EX_ura_e_SA_rev', 'R_EX_csn_e_SA_rev')	('ASPCT_2_SA', 'EX_csn_e_SA_rev', 'EX_ura_e_SA_rev')
101	('G_USA300HOU_2102', 'G_USA300HOU_1136', 'G_USA300HOU_1138', 'R_EX_csn_e_SA_rev')	('ASPCT_2_SA', 'EX_csn_e_SA_rev', 'UPPRT_SA')
102	('G_USA300HOU_2102', 'G_USA300HOU_1136', 'G_SAUSA300_1097', 'R_EX_csn_e_SA_rev')	('EX_csn_e_SA_rev', 'OMPDC_SA', 'UPPRT_SA')
103	('G_USA300HOU_1778', 'G_SAUSA300_2079', 'G_USA300HOU_2599')	('FBA_SA', 'FBA3_SA', 'PPCK_SA')
104	('G_USA300HOU_2102', 'G_USA300HOU_1136', 'G_SAUSA300_2089', 'G_SAUSA300_1094')	('DHORTS_SA_rev', 'PYNP1_1_SA_rev', 'UPPRT_SA')
105	('G_SAUSA300_2089', 'G_SAUSA300_1094', 'R_EX_ura_e_SA_rev')	('DHORTS_SA_rev', 'EX_ura_e_SA_rev', 'PYNP1_1_SA_rev')
106	('G_SAUSA300_1092', 'G_SAUSA300_2089', 'G_SAUSA300_1094')	('DHORTS_SA_rev', 'PYNP1_1_SA_rev', 'URAt2_SA')
107	('G_USA300HOU_2102', 'G_USA300HOU_1136', 'G_SAUSA300_1094', 'R_CSNt2_SA')	('CSNt2_SA', 'DHORTS_SA_rev', 'UPPRT_SA')
108	('G_SAUSA300_1092', 'G_USA300HOU_1138', 'G_SAUSA300_2089')	('ASPCT_2_SA', 'PYNP1_1_SA_rev', 'URAt2_SA')
109	('G_USA300HOU_2269', 'G_USA300HOU_2275', 'G_SAUSA300_2114', 'G_SACOL2279')	('ARGN_SA_rev', 'UREA_SA', 'UREAt_SA_rev')
110	('G_USA300HOU_2269', 'G_USA300HOU_2273', 'G_SAUSA300_2114', 'G_SACOL2279')	('ARGN_SA_rev', 'UREA_SA', 'UREAt_SA_rev')
111	('G_USA300HOU_2269', 'G_USA300HOU_2274', 'G_SAUSA300_2114', 'G_SACOL2279')	('ARGN_SA_rev', 'UREA_SA', 'UREAt_SA_rev')
112	('G_USA300HOU_2271', 'G_USA300HOU_2275', 'G_SAUSA300_2114', 'G_SACOL2279')	('ARGN_SA_rev', 'UREA_SA', 'UREAt_SA_rev')
113	('G_USA300HOU_2271', 'G_USA300HOU_2273', 'G_SAUSA300_2114', 'G_SACOL2279')	('ARGN_SA_rev', 'UREA_SA', 'UREAt_SA_rev')
114	('G_USA300HOU_2271', 'G_USA300HOU_2274', 'G_SAUSA300_2114', 'G_SACOL2279')	('ARGN_SA_rev', 'UREA_SA', 'UREAt_SA_rev')
115	('G_USA300HOU_2271', 'G_USA300HOU_2272', 'G_SAUSA300_2114', 'G_SACOL2279')	('ARGN_SA_rev', 'UREA_SA', 'UREAt_SA_rev')
116	('G_USA300HOU_2269', 'G_USA300HOU_2272', 'G_SAUSA300_2114', 'G_SACOL2279')	('ARGN_SA_rev', 'UREA_SA', 'UREAt_SA_rev')
117	('G_USA300HOU_2270', 'G_USA300HOU_2274', 'G_SAUSA300_2114', 'G_SACOL2279')	('ARGN_SA_rev', 'UREA_SA', 'UREAt_SA_rev')
118	('G_USA300HOU_2270', 'G_USA300HOU_2273', 'G_SAUSA300_2114', 'G_SACOL2279')	('ARGN_SA_rev', 'UREA_SA', 'UREAt_SA_rev')
119	('G_USA300HOU_2270', 'G_USA300HOU_2275', 'G_SAUSA300_2114', 'G_SACOL2279')	('ARGN_SA_rev', 'UREA_SA', 'UREAt_SA_rev')
120	('G_USA300HOU_2270', 'G_USA300HOU_2272', 'G_SAUSA300_2114', 'G_SACOL2279')	('ARGN_SA_rev', 'UREA_SA', 'UREAt_SA_rev')
121	('G_SAUSA300_1092', 'G_SAUSA300_1094', 'R_EX_csn_e_SA_rev')	('DHORTS_SA_rev', 'EX_csn_e_SA_rev', 'URAt2_SA')
122	('G_SAUSA300_1097', 'G_SAUSA300_2089', 'R_EX_ura_e_SA_rev')	('EX_ura_e_SA_rev', 'OMPDC_SA', 'PYNP1_1_SA_rev')
123	('G_SAUSA300_1097', 'R_CSNt2_SA', 'R_EX_ura_e_SA_rev')	('CSNt2_SA', 'EX_ura_e_SA_rev', 'OMPDC_SA')
124	('G_SAUSA300_1092', 'G_SAUSA300_1097', 'R_CSNt2_SA')	('CSNt2_SA', 'OMPDC_SA', 'URAt2_SA')
125	('G_USA300HOU_2102', 'G_USA300HOU_1136', 'G_SAUSA300_2089', 'G_SAUSA300_1098')	('ORPT_SA_rev', 'PYNP1_1_SA_rev', 'UPPRT_SA')
126	('G_USA300HOU_2102', 'G_USA300HOU_1136', 'G_USA300HOU_1138', 'R_CSNt2_SA')	('ASPCT_2_SA', 'CSNt2_SA', 'UPPRT_SA')
127	('G_SAUSA300_1092', 'G_USA300HOU_1138', 'R_CSNt2_SA')	('ASPCT_2_SA', 'CSNt2_SA', 'URAt2_SA')
128	('G_SAUSA300_1092', 'G_SAUSA300_1098', 'R_CSNt2_SA')	('CSNt2_SA', 'ORPT_SA_rev', 'URAt2_SA')
129	('G_USA300HOU_1141', 'G_SAUSA300_0061', 'G_SAUSA300_1063', 'G_SAUSA300_2567', 'R_EX_arg__L_e_SA_rev')	('CBMKr2_SA', 'CBPS_1_SA', 'EX_arg__L_e_SA_rev')
130	('G_SAUSA300_1095', 'G_SAUSA300_0061', 'G_SAUSA300_1063', 'G_SAUSA300_2567', 'R_EX_arg__L_e_SA_rev')	('CBMKr2_SA', 'CBPS_1_SA', 'EX_arg__L_e_SA_rev')
131	('G_SAUSA300_1094', 'R_EX_ura_e_SA_rev', 'R_EX_csn_e_SA_rev')	('DHORTS_SA_rev', 'EX_csn_e_SA_rev', 'EX_ura_e_SA_rev')
132	('G_USA300HOU_2102', 'G_USA300HOU_1136', 'G_SAUSA300_1094', 'R_EX_csn_e_SA_rev')	('DHORTS_SA_rev', 'EX_csn_e_SA_rev', 'UPPRT_SA')
133	('G_SAUSA300_1098', 'R_CSNt2_SA', 'R_EX_ura_e_SA_rev')	('CSNt2_SA', 'EX_ura_e_SA_rev', 'ORPT_SA_rev')
134	('G_SAUSA300_2089', 'G_SAUSA300_1098', 'R_EX_ura_e_SA_rev')	('EX_ura_e_SA_rev', 'ORPT_SA_rev', 'PYNP1_1_SA_rev')
135	('G_SAUSA300_1092', 'G_SAUSA300_2089', 'G_SAUSA300_1098')	('ORPT_SA_rev', 'PYNP1_1_SA_rev', 'URAt2_SA')
136	('G_SAUSA300_0784', 'G_SAUSA300_2568', 'G_SAUSA300_0064', 'G_USA300HOU_0195')	('ACGK_1_SA', 'ARGORNt7_SA', 'ARGt5r_SA')
137	('G_SAUSA300_0784', 'G_SAUSA300_2568', 'G_SAUSA300_0064', 'G_SAUSA300_0187')	('ACOTA_SA_rev', 'ARGORNt7_SA', 'ARGt5r_SA')
138	('G_SAUSA300_0784', 'G_USA300HOU_0919', 'G_SAUSA300_2568', 'G_SAUSA300_0064')	('ARGORNt7_SA', 'ARGSL_SA', 'ARGt5r_SA')
139	('G_SAUSA300_1062', 'G_SAUSA300_0062', 'G_SAUSA300_2569', 'G_SAUSA300_0784', 'G_SAUSA300_2568', 'G_SAUSA300_0064')	('ARGORNt7_SA', 'ARGt5r_SA', 'OCBT_2_SA')
140	('G_SAUSA300_0784', 'G_USA300HOU_0920', 'G_SAUSA300_2568', 'G_SAUSA300_0064')	('ARGORNt7_SA', 'ARGSS2_SA', 'ARGt5r_SA')
141	('G_SAUSA300_0784', 'G_SAUSA300_2568', 'G_SAUSA300_0064', 'G_SAUSA300_0186')	('AGPR_SA_rev', 'ARGORNt7_SA', 'ARGt5r_SA')
142	('G_USA300HOU_2102', 'G_USA300HOU_1136', 'G_SAUSA300_1097', 'R_CSNt2_SA')	('CSNt2_SA', 'OMPDC_SA', 'UPPRT_SA')
143	('G_SAUSA300_1801', 'G_SAUSA300_0784', 'G_SAUSA300_2568', 'G_SAUSA300_0064')	('ARGORNt7_SA', 'ARGt5r_SA', 'FUM_SA')
144	('G_SAUSA300_1252', 'G_SAUSA300_0914', 'G_SAUSA300_1642', 'G_SAUSA300_2027')	('ALAR_SA', 'ALAt2r_SA', 'ALAt4_SA')
145	('G_SA0468', 'G_SAUSA300_0975', 'R_GUAt2r_SA')	[('GUAt2r_SA', 'IMPC_SA_rev', 'HXPRT_SA'), ('AICART_SA', 'GUAt2r_SA', 'HXPRT_SA')]
146	('G_USA300HOU_1011', 'R_EX_ade_e_SA_rev', 'R_EX_gua_e_SA_rev')	('EX_gua_e_SA_rev', 'PRASCSi_SA', 'EX_ade_e_SA_rev')
147	('G_USA300HOU_1011', 'G_SAUSA300_1235', 'R_EX_ade_e_SA_rev')	('GMPR_SA', 'PRASCSi_SA', 'EX_ade_e_SA_rev')
148	('G_SA0468', 'G_SAUSA300_0975', 'R_EX_ade_e_SA_rev')	[('AICART_SA', 'GUAPRT_SA', 'EX_ade_e_SA_rev'), ('GUAPRT_SA', 'IMPC_SA_rev', 'EX_ade_e_SA_rev')]
149	('G_SA0468', 'G_SAUSA300_1889', 'R_EX_ade_e_SA_rev')	('ADSL2r_SA', 'GUAPRT_SA', 'EX_ade_e_SA_rev')
150	('G_USA300HOU_1011', 'R_GUAt2r_SA', 'R_EX_ade_e_SA_rev')	('GUAt2r_SA', 'PRASCSi_SA', 'EX_ade_e_SA_rev')
151	('G_SAUSA300_0555', 'G_SAUSA300_2176', 'R_BTNTe_SA')	('BTNt_SA', 'BTNTe_SA', 'RU5PS_SA')
152	('G_SAUSA300_0555', 'G_SAUSA300_2174', 'R_BTNTe_SA')	('BTNt_SA', 'BTNTe_SA', 'RU5PS_SA')
153	('G_SAUSA300_0555', 'G_SAUSA300_2233', 'R_BTNTe_SA')	('BTNt_SA', 'BTNTe_SA', 'RU5PS_SA')
154	('G_SAUSA300_0555', 'G_SAUSA300_2175', 'R_BTNTe_SA')	('BTNt_SA', 'BTNTe_SA', 'RU5PS_SA')
155	('G_SAUSA300_2176', 'R_MALCOAM_SA', 'R_BTNTe_SA')	('BTNt_SA', 'BTNTe_SA', 'MALCOAM_SA')
156	('G_SAUSA300_2174', 'R_MALCOAM_SA', 'R_BTNTe_SA')	('BTNt_SA', 'BTNTe_SA', 'MALCOAM_SA')
157	('G_SAUSA300_2233', 'R_MALCOAM_SA', 'R_BTNTe_SA')	('BTNt_SA', 'BTNTe_SA', 'MALCOAM_SA')
158	('G_SAUSA300_2175', 'R_MALCOAM_SA', 'R_BTNTe_SA')	('BTNt_SA', 'BTNTe_SA', 'MALCOAM_SA')
159	('G_USA300HOU_0941', 'G_SAUSA300_2175', 'R_BTNTe_SA')	[('BTNt_SA', 'BTNTe_SA', 'MALACPD_SA'), ('BTNt_SA', 'BTNTe_SA', 'KPIMD_SA')]
160	('G_USA300HOU_0941', 'G_SAUSA300_2233', 'R_BTNTe_SA')	[('BTNt_SA', 'BTNTe_SA', 'MALACPD_SA'), ('BTNt_SA', 'BTNTe_SA', 'KPIMD_SA')]
161	('G_USA300HOU_0941', 'G_SAUSA300_2176', 'R_BTNTe_SA')	[('BTNt_SA', 'BTNTe_SA', 'MALACPD_SA'), ('BTNt_SA', 'BTNTe_SA', 'KPIMD_SA')]
162	('G_USA300HOU_0941', 'G_SAUSA300_2174', 'R_BTNTe_SA')	[('BTNt_SA', 'BTNTe_SA', 'MALACPD_SA'), ('BTNt_SA', 'BTNTe_SA', 'KPIMD_SA')]
163	('G_SAUSA300_0886', 'G_SAUSA300_2176', 'R_BTNTe_SA')	[('BTNt_SA', 'BTNTe_SA', 'MALACPD_SA'), ('BTNt_SA', 'BTNTe_SA', 'KPIMD_SA')]
164	('G_SAUSA300_0886', 'G_SAUSA300_2174', 'R_BTNTe_SA')	[('BTNt_SA', 'BTNTe_SA', 'MALACPD_SA'), ('BTNt_SA', 'BTNTe_SA', 'KPIMD_SA')]
165	('G_SAUSA300_0886', 'G_SAUSA300_2233', 'R_BTNTe_SA')	[('BTNt_SA', 'BTNTe_SA', 'MALACPD_SA'), ('BTNt_SA', 'BTNTe_SA', 'KPIMD_SA')]
166	('G_SAUSA300_0886', 'G_SAUSA300_2175', 'R_BTNTe_SA')	[('BTNt_SA', 'BTNTe_SA', 'MALACPD_SA'), ('BTNt_SA', 'BTNTe_SA', 'KPIMD_SA')]
167	('G_USA300HOU_2089', 'G_SAUSA300_2176', 'R_BTNTe_SA')	[('BTNt_SA', 'BTNTe_SA', 'HGLACPHL_SA'), ('BTNt_SA', 'BTNTe_SA', 'HPIMHL_SA')]
168	('G_USA300HOU_2089', 'G_SAUSA300_2175', 'R_BTNTe_SA')	[('BTNt_SA', 'BTNTe_SA', 'HGLACPHL_SA'), ('BTNt_SA', 'BTNTe_SA', 'HPIMHL_SA')]
169	('G_USA300HOU_2089', 'G_SAUSA300_2174', 'R_BTNTe_SA')	[('BTNt_SA', 'BTNTe_SA', 'HGLACPHL_SA'), ('BTNt_SA', 'BTNTe_SA', 'HPIMHL_SA')]
170	('G_USA300HOU_2089', 'G_SAUSA300_2233', 'R_BTNTe_SA')	[('BTNt_SA', 'BTNTe_SA', 'HGLACPHL_SA'), ('BTNt_SA', 'BTNTe_SA', 'HPIMHL_SA')]
171	('G_SAUSA300_1124', 'G_SAUSA300_2176', 'R_BTNTe_SA')	[('BTNt_SA', 'BTNTe_SA', 'KGLACPR_SA'), ('BTNt_SA', 'BTNTe_SA', 'KPIMR_SA')]
172	('G_SAUSA300_1124', 'G_SAUSA300_2233', 'R_BTNTe_SA')	[('BTNt_SA', 'BTNTe_SA', 'KGLACPR_SA'), ('BTNt_SA', 'BTNTe_SA', 'KPIMR_SA')]
173	('G_SAUSA300_1124', 'G_SAUSA300_2174', 'R_BTNTe_SA')	[('BTNt_SA', 'BTNTe_SA', 'KGLACPR_SA'), ('BTNt_SA', 'BTNTe_SA', 'KPIMR_SA')]
174	('G_SAUSA300_1124', 'G_SAUSA300_2175', 'R_BTNTe_SA')	[('BTNt_SA', 'BTNTe_SA', 'KGLACPR_SA'), ('BTNt_SA', 'BTNTe_SA', 'KPIMR_SA')]
175	('G_SAUSA300_0912', 'G_SAUSA300_2176', 'R_BTNTe_SA')	[('BTNt_SA', 'BTNTe_SA', 'EGLACPR_SA'), ('BTNt_SA', 'BTNTe_SA', 'PIMR_SA')]
176	('G_SAUSA300_0912', 'G_SAUSA300_2233', 'R_BTNTe_SA')	[('BTNt_SA', 'BTNTe_SA', 'EGLACPR_SA'), ('BTNt_SA', 'BTNTe_SA', 'PIMR_SA')]
177	('G_SAUSA300_0912', 'G_SAUSA300_2174', 'R_BTNTe_SA')	[('BTNt_SA', 'BTNTe_SA', 'EGLACPR_SA'), ('BTNt_SA', 'BTNTe_SA', 'PIMR_SA')]
178	('G_SAUSA300_0912', 'G_SAUSA300_2175', 'R_BTNTe_SA')	[('BTNt_SA', 'BTNTe_SA', 'EGLACPR_SA'), ('BTNt_SA', 'BTNTe_SA', 'PIMR_SA')]
179	('G_SAUSA300_2176', 'R_DM_amob_c_SA', 'R_BTNTe_SA')	('BTNt_SA', 'BTNTe_SA', 'DM_amob_c_SA')
180	('G_SAUSA300_2174', 'R_DM_amob_c_SA', 'R_BTNTe_SA')	('BTNt_SA', 'BTNTe_SA', 'DM_amob_c_SA')
181	('G_SAUSA300_2233', 'R_DM_amob_c_SA', 'R_BTNTe_SA')	('BTNt_SA', 'BTNTe_SA', 'DM_amob_c_SA')
182	('G_SAUSA300_2175', 'R_DM_amob_c_SA', 'R_BTNTe_SA')	('BTNt_SA', 'BTNTe_SA', 'DM_amob_c_SA')
183	('G_SAUSA300_2176', 'G_SAUSA300_1232', 'R_BTNTe_SA')	('ALCD1_SA', 'BTNt_SA', 'BTNTe_SA')
184	('G_SAUSA300_2174', 'G_SAUSA300_1232', 'R_BTNTe_SA')	('ALCD1_SA', 'BTNt_SA', 'BTNTe_SA')
185	('G_SAUSA300_2233', 'G_SAUSA300_1232', 'R_BTNTe_SA')	('ALCD1_SA', 'BTNt_SA', 'BTNTe_SA')
186	('G_SAUSA300_2175', 'G_SAUSA300_1232', 'R_BTNTe_SA')	('ALCD1_SA', 'BTNt_SA', 'BTNTe_SA')
187	('G_SAUSA300_1235', 'G_SAUSA300_1889', 'R_EX_ade_e_SA_rev')	('ADSL2r_SA', 'GMPR_SA', 'EX_ade_e_SA_rev')
188	('G_SAUSA300_1889', 'R_EX_ade_e_SA_rev', 'R_EX_gua_e_SA_rev')	('ADSL2r_SA', 'EX_gua_e_SA_rev', 'EX_ade_e_SA_rev')
189	('G_SAUSA300_2176', 'G_SA0529', 'R_BTNTe_SA')	('AH6PI_SA', 'BTNt_SA', 'BTNTe_SA')
190	('G_SAUSA300_2174', 'G_SA0529', 'R_BTNTe_SA')	('AH6PI_SA', 'BTNt_SA', 'BTNTe_SA')
191	('G_SAUSA300_2233', 'G_SA0529', 'R_BTNTe_SA')	('AH6PI_SA', 'BTNt_SA', 'BTNTe_SA')
192	('G_SAUSA300_2175', 'G_SA0529', 'R_BTNTe_SA')	('AH6PI_SA', 'BTNt_SA', 'BTNTe_SA')
193	('G_SAUSA300_1235', 'G_SAUSA300_0975', 'R_ADA_SA')	[('ADA_SA', 'IMPC_SA_rev', 'GMPR_SA'), ('AICART_SA', 'ADA_SA', 'GMPR_SA')]
194	('G_SA0468', 'G_SAUSA300_0975', 'R_ADA_SA')	[('ADA_SA', 'GUAPRT_SA', 'IMPC_SA_rev'), ('AICART_SA', 'ADA_SA', 'GUAPRT_SA')]
195	('G_USA300HOU_1011', 'G_SA0468', 'R_EX_ade_e_SA_rev')	('GUAPRT_SA', 'PRASCSi_SA', 'EX_ade_e_SA_rev')
196	('G_SAUSA300_0975', 'R_GUAt2r_SA', 'R_ADA_SA')	[('ADA_SA', 'GUAt2r_SA', 'IMPC_SA_rev'), ('AICART_SA', 'ADA_SA', 'GUAt2r_SA')]
197	('G_SAUSA300_1235', 'G_SAUSA300_0975', 'R_EX_ade_e_SA_rev')	[('IMPC_SA_rev', 'GMPR_SA', 'EX_ade_e_SA_rev'), ('AICART_SA', 'GMPR_SA', 'EX_ade_e_SA_rev')]
198	('G_SAUSA300_2176', 'G_SAUSA300_2372', 'R_BTNTe_SA')	('AMAOTr_SA', 'BTNt_SA', 'BTNTe_SA')
199	('G_SAUSA300_2174', 'G_SAUSA300_2372', 'R_BTNTe_SA')	('AMAOTr_SA', 'BTNt_SA', 'BTNTe_SA')
200	('G_SAUSA300_2233', 'G_SAUSA300_2372', 'R_BTNTe_SA')	('AMAOTr_SA', 'BTNt_SA', 'BTNTe_SA')
201	('G_SAUSA300_2175', 'G_SAUSA300_2372', 'R_BTNTe_SA')	('AMAOTr_SA', 'BTNt_SA', 'BTNTe_SA')
202	('G_SAUSA300_0975', 'R_EX_ade_e_SA_rev', 'R_EX_gua_e_SA_rev')	[('EX_gua_e_SA_rev', 'IMPC_SA_rev', 'EX_ade_e_SA_rev'), ('AICART_SA', 'EX_gua_e_SA_rev', 'EX_ade_e_SA_rev')]
203	('G_SAUSA300_0975', 'R_ADA_SA', 'R_EX_gua_e_SA_rev')	[('AICART_SA', 'ADA_SA', 'EX_gua_e_SA_rev'), ('ADA_SA', 'EX_gua_e_SA_rev', 'IMPC_SA_rev')]
204	('G_SAUSA300_0975', 'R_GUAt2r_SA', 'R_EX_ade_e_SA_rev')	[('GUAt2r_SA', 'IMPC_SA_rev', 'EX_ade_e_SA_rev'), ('AICART_SA', 'GUAt2r_SA', 'EX_ade_e_SA_rev')]
205	('G_SAUSA300_2369', 'G_SAUSA300_2176', 'R_BTNTe_SA')	('BTNt_SA', 'BTNTe_SA', 'CHCOAL_1_SA')
206	('G_SAUSA300_2369', 'G_SAUSA300_2174', 'R_BTNTe_SA')	('BTNt_SA', 'BTNTe_SA', 'CHCOAL_1_SA')
207	('G_SAUSA300_2369', 'G_SAUSA300_2233', 'R_BTNTe_SA')	('BTNt_SA', 'BTNTe_SA', 'CHCOAL_1_SA')
208	('G_SAUSA300_2369', 'G_SAUSA300_2175', 'R_BTNTe_SA')	('BTNt_SA', 'BTNTe_SA', 'CHCOAL_1_SA')
209	('G_SAUSA300_1949', 'G_SAUSA300_2073', 'G_NWMN_1491')	('DCMPDA_SA', 'DURIK1_1_SA', 'DUTPDP_1_SA')
210	('G_SAUSA300_2176', 'G_SAUSA300_2370', 'R_BTNTe_SA')	('AOXSr_SA', 'BTNt_SA', 'BTNTe_SA')
211	('G_SAUSA300_2174', 'G_SAUSA300_2370', 'R_BTNTe_SA')	('AOXSr_SA', 'BTNt_SA', 'BTNTe_SA')
212	('G_SAUSA300_2233', 'G_SAUSA300_2370', 'R_BTNTe_SA')	('AOXSr_SA', 'BTNt_SA', 'BTNTe_SA')
213	('G_SAUSA300_2175', 'G_SAUSA300_2370', 'R_BTNTe_SA')	('AOXSr_SA', 'BTNt_SA', 'BTNTe_SA')
214	('G_SAUSA300_2373', 'G_SAUSA300_2176', 'R_BTNTe_SA')	('BTNt_SA', 'BTNTe_SA', 'DBTS_SA')
215	('G_SAUSA300_2373', 'G_SAUSA300_2174', 'R_BTNTe_SA')	('BTNt_SA', 'BTNTe_SA', 'DBTS_SA')
216	('G_SAUSA300_2373', 'G_SAUSA300_2233', 'R_BTNTe_SA')	('BTNt_SA', 'BTNTe_SA', 'DBTS_SA')
217	('G_SAUSA300_2373', 'G_SAUSA300_2175', 'R_BTNTe_SA')	('BTNt_SA', 'BTNTe_SA', 'DBTS_SA')
218	('G_SAUSA300_1711', 'G_USA300HOU_1330', 'G_USA300HOU_1176')	('DHDPS_SA', 'PROD2_SA', 'SUCOAS_SA_rev')
219	('G_SAUSA300_1711', 'G_USA300HOU_1330', 'G_SAUSA300_1139')	('DHDPS_SA', 'PROD2_SA', 'SUCOAS_SA_rev')
220	('G_SAUSA300_1711', 'G_USA300HOU_1331', 'G_USA300HOU_1176')	('DHDPRy_SA', 'PROD2_SA', 'SUCOAS_SA_rev')
221	('G_SAUSA300_1711', 'G_USA300HOU_1331', 'G_SAUSA300_1139')	('DHDPRy_SA', 'PROD2_SA', 'SUCOAS_SA_rev')
222	('G_SAUSA300_1711', 'G_SAUSA300_2114', 'G_USA300HOU_1176')	('PROD2_SA', 'SDPTA_SA_rev', 'SUCOAS_SA_rev')
223	('G_SAUSA300_1711', 'G_SAUSA300_2114', 'G_SAUSA300_1139')	('PROD2_SA', 'SDPTA_SA_rev', 'SUCOAS_SA_rev')
224	('G_SAUSA300_1711', 'G_SAUSA300_1292', 'G_SAUSA300_1139')	('DAPE_SA', 'PROD2_SA', 'SUCOAS_SA_rev')
225	('G_SAUSA300_1711', 'G_SAUSA300_1292', 'G_USA300HOU_1176')	('DAPE_SA', 'PROD2_SA', 'SUCOAS_SA_rev')
226	('G_SAUSA300_1697', 'G_SAUSA300_1976', 'G_SAUSA300_1711', 'G_USA300HOU_1176')	('PROD2_SA', 'SDPDS_SA', 'SUCOAS_SA_rev')
227	('G_SAUSA300_1697', 'G_SAUSA300_1976', 'G_SAUSA300_1711', 'G_SAUSA300_1139')	('PROD2_SA', 'SDPDS_SA', 'SUCOAS_SA_rev')
228	('G_SAUSA300_1454', 'G_SAUSA300_1683', 'G_SA1177')	('CHORM_SA', 'G6PBDH_SA', 'TKT1_SA_rev')
229	('G_SAUSA300_1711', 'G_HMPREF0776_2419', 'G_SAUSA300_0125', 'G_USA300HOU_1176')	('DAPDC_SA', 'PROD2_SA', 'SUCOAS_SA_rev')
230	('G_SAUSA300_1711', 'G_HMPREF0776_2419', 'G_SAUSA300_0125', 'G_SAUSA300_1139')	('DAPDC_SA', 'PROD2_SA', 'SUCOAS_SA_rev')
231	('G_SAUSA300_1711', 'G_SAUSA300_1287', 'G_SAUSA300_1139')	('ASAD_1_SA', 'PROD2_SA', 'SUCOAS_SA_rev')
232	('G_SAUSA300_1711', 'G_SAUSA300_1287', 'G_USA300HOU_1176')	('ASAD_1_SA', 'PROD2_SA', 'SUCOAS_SA_rev')
233	('G_SAUSA300_1454', 'G_SAUSA300_1683', 'G_HMPREF0776_2815')	('CHORM_SA', 'G6PBDH_SA', 'TALA_SA_rev')
234	('G_USA300HOU_0804', 'G_USA300HOU_1685', 'G_SAUSA300_2079', 'G_USA300HOU_2599')	[('FBA_SA', 'PFK_4_SA', 'TPI_SA_rev'), ('FBA3_SA', 'PFK_SA', 'TPI_SA_rev')]
235	('G_USA300HOU_0804', 'G_USA300HOU_1685')	('PFK_SA', 'PFK_4_SA', 'TPI_SA_rev')
236	('G_USA300HOU_0804', 'G_SAUSA300_2079', 'G_USA300HOU_2599')	('FBA_SA', 'FBA3_SA', 'TPI_SA_rev')
237	('G_SAUSA300_1902', 'G_SAUSA300_1683', 'G_HMPREF0776_2815')	('CHORM_SA', 'PGL_SA', 'TALA_SA_rev')
238	('G_SAUSA300_1902', 'G_SAUSA300_1683', 'G_SA1177')	('CHORM_SA', 'PGL_SA', 'TKT1_SA_rev')
239	('G_USA300HOU_1332', 'G_SAUSA300_1711', 'G_SAUSA300_1139')	('PROD2_SA', 'SUCOAS_SA_rev', 'THDPS_SA')
240	('G_USA300HOU_1332', 'G_SAUSA300_1711', 'G_USA300HOU_1176')	('PROD2_SA', 'SUCOAS_SA_rev', 'THDPS_SA')
241	('G_SA0468', 'G_SAUSA300_0975', 'R_EX_gua_e_SA_rev')	[('EX_gua_e_SA_rev', 'IMPC_SA_rev', 'HXPRT_SA'), ('AICART_SA', 'EX_gua_e_SA_rev', 'HXPRT_SA')]
242	('G_SA0468', 'G_SAUSA300_0975')	[('AICART_SA', 'GUAPRT_SA', 'HXPRT_SA'), ('GUAPRT_SA', 'IMPC_SA_rev', 'HXPRT_SA')]
243	('G_SAUSA300_0185', 'R_EX_arg__L_e_SA_rev')	('ACGS_SA', 'EX_arg__L_e_SA_rev', 'ORNTAC_SA')
244	('G_SAUSA300_1976', 'G_SAUSA300_0185', 'R_EX_arg__L_e_SA_rev')	('ACODA_SA', 'EX_arg__L_e_SA_rev', 'ORNTAC_SA')
245	('G_SAUSA300_1097', 'R_EX_ura_e_SA_rev', 'R_EX_csn_e_SA_rev')	('EX_csn_e_SA_rev', 'EX_ura_e_SA_rev', 'OMPDC_SA')
246	('G_USA300HOU_2271', 'G_USA300HOU_2275', 'G_SAUSA300_2114', 'R_EX_urea_e_SA')	('ARGN_SA_rev', 'EX_urea_e_SA', 'UREA_SA')
247	('G_USA300HOU_2271', 'G_USA300HOU_2273', 'G_SAUSA300_2114', 'R_EX_urea_e_SA')	('ARGN_SA_rev', 'EX_urea_e_SA', 'UREA_SA')
248	('G_USA300HOU_2271', 'G_USA300HOU_2274', 'G_SAUSA300_2114', 'R_EX_urea_e_SA')	('ARGN_SA_rev', 'EX_urea_e_SA', 'UREA_SA')
249	('G_USA300HOU_2269', 'G_USA300HOU_2275', 'G_SAUSA300_2114', 'R_EX_urea_e_SA')	('ARGN_SA_rev', 'EX_urea_e_SA', 'UREA_SA')
250	('G_USA300HOU_2269', 'G_USA300HOU_2274', 'G_SAUSA300_2114', 'R_EX_urea_e_SA')	('ARGN_SA_rev', 'EX_urea_e_SA', 'UREA_SA')
251	('G_USA300HOU_2269', 'G_USA300HOU_2273', 'G_SAUSA300_2114', 'R_EX_urea_e_SA')	('ARGN_SA_rev', 'EX_urea_e_SA', 'UREA_SA')
252	('G_USA300HOU_2269', 'G_USA300HOU_2272', 'G_SAUSA300_2114', 'R_EX_urea_e_SA')	('ARGN_SA_rev', 'EX_urea_e_SA', 'UREA_SA')
253	('G_USA300HOU_2271', 'G_USA300HOU_2272', 'G_SAUSA300_2114', 'R_EX_urea_e_SA')	('ARGN_SA_rev', 'EX_urea_e_SA', 'UREA_SA')
254	('G_USA300HOU_2270', 'G_USA300HOU_2275', 'G_SAUSA300_2114', 'R_EX_urea_e_SA')	('ARGN_SA_rev', 'EX_urea_e_SA', 'UREA_SA')
255	('G_USA300HOU_2270', 'G_USA300HOU_2273', 'G_SAUSA300_2114', 'R_EX_urea_e_SA')	('ARGN_SA_rev', 'EX_urea_e_SA', 'UREA_SA')
256	('G_USA300HOU_2270', 'G_USA300HOU_2274', 'G_SAUSA300_2114', 'R_EX_urea_e_SA')	('ARGN_SA_rev', 'EX_urea_e_SA', 'UREA_SA')
257	('G_USA300HOU_2270', 'G_USA300HOU_2272', 'G_SAUSA300_2114', 'R_EX_urea_e_SA')	('ARGN_SA_rev', 'EX_urea_e_SA', 'UREA_SA')
258	('G_SAUSA300_1889', 'R_GUAt2r_SA', 'R_EX_ade_e_SA_rev')	('ADSL2r_SA', 'GUAt2r_SA', 'EX_ade_e_SA_rev')
259	('G_USA300HOU_1011', 'R_ADEt2r_SA', 'R_GUAt2r_SA')	('GUAt2r_SA', 'PRASCSi_SA', 'ADEt2r_SA')
260	('G_SAUSA300_1092', 'G_SAUSA300_1094', 'R_CSNt2_SA')	('CSNt2_SA', 'DHORTS_SA_rev', 'URAt2_SA')
261	('G_USA300HOU_1011', 'R_ADEt2r_SA', 'R_EX_gua_e_SA_rev')	('EX_gua_e_SA_rev', 'PRASCSi_SA', 'ADEt2r_SA')
262	('G_SAUSA300_1889', 'R_ADEt2r_SA', 'R_EX_gua_e_SA_rev')	('ADSL2r_SA', 'EX_gua_e_SA_rev', 'ADEt2r_SA')
263	('G_SAUSA300_1889', 'R_ADEt2r_SA', 'R_GUAt2r_SA')	('ADSL2r_SA', 'GUAt2r_SA', 'ADEt2r_SA')
264	('G_SA0468', 'G_SAUSA300_1889', 'R_ADEt2r_SA')	('ADSL2r_SA', 'GUAPRT_SA', 'ADEt2r_SA')
265	('G_USA300HOU_1011', 'G_SAUSA300_1235', 'R_ADEt2r_SA')	('GMPR_SA', 'PRASCSi_SA', 'ADEt2r_SA')
266	('G_USA300HOU_2115', 'R_CSNt2_SA')	('CSNt2_SA', 'CTPS1_SA', 'CTPS2_SA')
267	('G_SAUSA300_1235', 'G_SAUSA300_1889', 'R_ADEt2r_SA')	('ADSL2r_SA', 'GMPR_SA', 'ADEt2r_SA')
268	('G_SAUSA300_1094', 'R_CSNt2_SA', 'R_EX_ura_e_SA_rev')	('CSNt2_SA', 'DHORTS_SA_rev', 'EX_ura_e_SA_rev')
269	('G_USA300HOU_1011', 'G_SA0468', 'R_ADEt2r_SA')	('GUAPRT_SA', 'PRASCSi_SA', 'ADEt2r_SA')
270	('G_SAUSA300_0975', 'R_ADEt2r_SA', 'R_GUAt2r_SA')	[('GUAt2r_SA', 'IMPC_SA_rev', 'ADEt2r_SA'), ('AICART_SA', 'GUAt2r_SA', 'ADEt2r_SA')]
271	('G_SAUSA300_0975', 'R_ADEt2r_SA', 'R_EX_gua_e_SA_rev')	[('EX_gua_e_SA_rev', 'IMPC_SA_rev', 'ADEt2r_SA'), ('AICART_SA', 'EX_gua_e_SA_rev', 'ADEt2r_SA')]
272	('G_SA0468', 'G_SAUSA300_0975', 'R_ADEt2r_SA')	[('GUAPRT_SA', 'IMPC_SA_rev', 'ADEt2r_SA'), ('AICART_SA', 'GUAPRT_SA', 'ADEt2r_SA')]
273	('G_SAUSA300_1235', 'G_SAUSA300_0975', 'R_ADEt2r_SA')	[('AICART_SA', 'GMPR_SA', 'ADEt2r_SA'), ('IMPC_SA_rev', 'GMPR_SA', 'ADEt2r_SA')]
274	('G_USA300HOU_1778', 'G_USA300HOU_1685')	('PFK_SA', 'PFK_4_SA', 'PPCK_SA')
275	('G_SAUSA300_1459', 'G_SAUSA300_1683', 'G_HMPREF0776_2815')	('CHORM_SA', 'GND_SA', 'TALA_SA_rev')
276	('G_SAUSA300_2551', 'G_SAUSA300_0717', 'G_SAUSA300_0138', 'G_SAUSA300_2091')	('RNDR1_SA', 'RNTR1_SA', 'PUNP2_1_SA_rev')
277	('G_SAUSA300_2550', 'G_SAUSA300_0717', 'G_SAUSA300_0138', 'G_SAUSA300_2091')	('RNDR1_SA', 'RNTR1_SA', 'PUNP2_1_SA_rev')
278	('G_SAUSA300_2551', 'G_USA300HOU_0754', 'G_SAUSA300_0138', 'G_SAUSA300_2091')	('RNDR1_SA', 'RNTR1_SA', 'PUNP2_1_SA_rev')
279	('G_SAUSA300_2551', 'G_SAUSA300_0716', 'G_SAUSA300_0138', 'G_SAUSA300_2091')	('RNDR1_SA', 'RNTR1_SA', 'PUNP2_1_SA_rev')
280	('G_SAUSA300_2550', 'G_USA300HOU_0754', 'G_SAUSA300_0138', 'G_SAUSA300_2091')	('RNDR1_SA', 'RNTR1_SA', 'PUNP2_1_SA_rev')
281	('G_SAUSA300_2550', 'G_SAUSA300_0716', 'G_SAUSA300_0138', 'G_SAUSA300_2091')	('RNDR1_SA', 'RNTR1_SA', 'PUNP2_1_SA_rev')
282	('G_USA300HOU_1138', 'R_CSNt2_SA', 'R_EX_ura_e_SA_rev')	('ASPCT_2_SA', 'CSNt2_SA', 'EX_ura_e_SA_rev')
283	('G_SAUSA300_1098', 'R_EX_ura_e_SA_rev', 'R_EX_csn_e_SA_rev')	('EX_csn_e_SA_rev', 'EX_ura_e_SA_rev', 'ORPT_SA_rev')
284	('G_USA300HOU_2102', 'G_USA300HOU_1136', 'G_SAUSA300_1098', 'R_EX_csn_e_SA_rev')	('EX_csn_e_SA_rev', 'ORPT_SA_rev', 'UPPRT_SA')
285	('G_USA300HOU_1685', 'G_SAUSA300_2079', 'G_USA300HOU_2599')	('FBA_SA_rev', 'FBA2_SA_rev', 'PFK_SA')
286	('G_USA300HOU_1685', 'G_SAUSA300_2079', 'G_USA300HOU_2599', 'G_A7Q05_2863', 'G_SACOL2367', 'G_SAUSA300_0594', 'G_SAUSA300_0151')	('ALCD19_SA_rev', 'FBA_SA_rev', 'PFK_SA')
287	('G_SAUSA300_0138', 'G_SAUSA300_2091', 'G_SAUSA300_2183')	('ADKd_SA_rev', 'DADK_SA_rev', 'PUNP2_1_SA_rev')
288	('G_SAUSA300_1459', 'G_SAUSA300_1683', 'G_SA1177')	('CHORM_SA', 'GND_SA', 'TKT1_SA_rev')
289	('G_SAUSA300_1711', 'G_SAUSA300_1286', 'G_SAUSA300_1225', 'G_USA300HOU_1176')	('ASPK_SA', 'PROD2_SA', 'SUCOAS_SA_rev')
290	('G_SAUSA300_1711', 'G_SAUSA300_1286', 'G_SAUSA300_1225', 'G_SAUSA300_1139')	('ASPK_SA', 'PROD2_SA', 'SUCOAS_SA_rev')
291	('G_PA4748',)	('TPI_PA',)
292	('G_PA1013',)	('ADE1_PA',)
293	('G_PA0945',)	('PRAIS_PA',)
294	('G_PA2629',)	('ADSL2_PA',)
295	('G_PA1796',)	[('MTHFD_PA',), ('MTHFC_PA',)]
296	('G_PA5549',)	('GFA1_PA',)
297	('G_PA3763',)	('ADE6_PA',)
298	('G_PA4855',)	('PRAGS_PA',)
299	('G_PA3108',)	('ADE4_PA',)
300	('G_PA4854',)	[('AICART_PA',), ('IMPC_PA_rev',)]
301	('G_PA0330',)	('RPI_PA_rev',)
302	('G_PA5215', 'G_PA2442', 'G_PA4602', 'G_PA5415', 'G_PA2444')	('GCCb_PA', 'GHMT_PA_rev')
303	('G_PA5425',)	('NCAIRSM_PA', 'AIRC1_PA')
304	('G_PA0548', 'G_PA0743')	('GND_PA', 'TKT2_PA')
305	('G_PA5131', 'R_EX_glc_D_e_PA_rev')	('PGM_PA', 'EX_glc_D_e_PA_rev')
306	('G_PA0552', 'R_EX_glc_D_e_PA_rev')	('PGK_PA', 'EX_glc_D_e_PA_rev')
307	('G_PA0607', 'G_PA0743')	('GND_PA', 'RPE_PA_rev')
308	('G_PA3751', 'G_PA0944')	('ADE8_PA', 'GART_PA')
309	('G_PA3195', 'R_EX_glc_D_e_PA_rev')	('GAPD_PA_rev', 'EX_glc_D_e_PA_rev')
310	('G_PA3635', 'R_EX_glc_D_e_PA_rev')	('ENO_PA_rev', 'EX_glc_D_e_PA_rev')
311	('G_PA0555', 'R_EX_glc_D_e_PA_rev')	('FBA_PA_rev', 'EX_glc_D_e_PA_rev')
312	('G_PA5213', 'G_PA2445', 'G_PA4602', 'G_PA5415', 'G_PA2444')	('GCCa_PA', 'GHMT_PA_rev')
313	('G_PA4839', 'G_PA1818', 'G_PA4519')	('ORNDC_PA', 'ARGDC_PA')
314	('G_PA1587', 'G_PA4602', 'G_PA5415', 'G_PA2444')	('GCCc_PA', 'GHMT_PA_rev')
315	('G_PA2250', 'G_PA4602', 'G_PA5415', 'G_PA2444')	('GCCc_PA', 'GHMT_PA_rev')
316	('G_PA4829', 'G_PA4602', 'G_PA5415', 'G_PA2444')	('GCCc_PA', 'GHMT_PA_rev')
317	('G_PA3190', 'G_PA0743', 'G_PA0555')	('GND_PA', 'GLCabc_PA', 'FBA_PA_rev')
318	('G_PA3187', 'G_PA0743', 'G_PA0555')	('GND_PA', 'GLCabc_PA', 'FBA_PA_rev')
319	('G_PA3188', 'G_PA0743', 'G_PA0555')	('GND_PA', 'GLCabc_PA', 'FBA_PA_rev')
320	('G_PA3189', 'G_PA0743', 'G_PA0555')	('GND_PA', 'GLCabc_PA', 'FBA_PA_rev')
321	('G_PA3050', 'G_PA1049', 'R_EX_o2_e_PA_rev')	('PYDXO_PA', 'DHORD5_PA', 'EX_o2_e_PA_rev')
322	('G_PA5206', 'G_PA0895', 'R_EX_arg_L_e_PA_rev')	[('ORNTA_PA_rev', 'NACODA_PA_rev', 'EX_arg_L_e_PA_rev'), ('ORNTA_PA_rev', 'ACODA_PA', 'EX_arg_L_e_PA_rev')]
323	('G_SPONTANEOUS', 'G_PA3050', 'G_PA1049')	('PYDXO_PA', 'DHORD5_PA', 'O2t_PA')
324	('G_PA4565', 'G_PA0782', 'R_EX_arg_L_e_PA_rev')	('PUTA_PA', 'GLU5K_PA', 'EX_arg_L_e_PA_rev')
325	('G_PA4565', 'R_EX_pro_L_e_PA_rev', 'R_EX_arg_L_e_PA_rev')	('GLU5K_PA', 'EX_arg_L_e_PA_rev', 'EX_pro_L_e_PA_rev')
326	('G_PA5119', 'G_PA0298', 'G_PA5508', 'G_PA5522', 'G_PA2040', 'G_PA0296', 'G_PA3356', 'G_PA5075', 'G_PA4193', 'G_PA1342', 'G_PA5035')	('GLUSy_PA', 'GLNabc_PA', 'GLN1_PA')
327	('G_PA5119', 'G_PA0298', 'G_PA5508', 'G_PA5522', 'G_PA2040', 'G_PA0296', 'G_PA3356', 'G_PA5075', 'G_PA4193', 'G_PA1342', 'G_PA5036')	('GLUSy_PA', 'GLNabc_PA', 'GLN1_PA')
328	('G_PA5119', 'G_PA0298', 'G_PA5508', 'G_PA5522', 'G_PA2040', 'G_PA0296', 'G_PA3356', 'G_PA5076', 'G_PA4193', 'G_PA1342', 'G_PA5035')	('GLUSy_PA', 'GLNabc_PA', 'GLN1_PA')
329	('G_PA5119', 'G_PA0298', 'G_PA5508', 'G_PA5522', 'G_PA2040', 'G_PA0296', 'G_PA3356', 'G_PA5076', 'G_PA4193', 'G_PA1342', 'G_PA5036')	('GLUSy_PA', 'GLNabc_PA', 'GLN1_PA')
330	('G_PA5119', 'G_PA0298', 'G_PA5508', 'G_PA5522', 'G_PA2040', 'G_PA0296', 'G_PA3356', 'G_PA5076', 'G_PA4193', 'G_PA1339', 'G_PA5036')	('GLUSy_PA', 'GLNabc_PA', 'GLN1_PA')
331	('G_PA5119', 'G_PA0298', 'G_PA5508', 'G_PA5522', 'G_PA2040', 'G_PA0296', 'G_PA3356', 'G_PA5076', 'G_PA4193', 'G_PA1341', 'G_PA5036')	('GLUSy_PA', 'GLNabc_PA', 'GLN1_PA')
332	('G_PA5119', 'G_PA0298', 'G_PA5508', 'G_PA5522', 'G_PA2040', 'G_PA0296', 'G_PA3356', 'G_PA5075', 'G_PA4193', 'G_PA1339', 'G_PA5036')	('GLUSy_PA', 'GLNabc_PA', 'GLN1_PA')
333	('G_PA5119', 'G_PA0298', 'G_PA5508', 'G_PA5522', 'G_PA2040', 'G_PA0296', 'G_PA3356', 'G_PA5075', 'G_PA4193', 'G_PA1341', 'G_PA5036')	('GLUSy_PA', 'GLNabc_PA', 'GLN1_PA')
334	('G_PA5119', 'G_PA0298', 'G_PA5508', 'G_PA5522', 'G_PA2040', 'G_PA0296', 'G_PA3356', 'G_PA5075', 'G_PA4193', 'G_PA1339', 'G_PA5035')	('GLUSy_PA', 'GLNabc_PA', 'GLN1_PA')
335	('G_PA5119', 'G_PA0298', 'G_PA5508', 'G_PA5522', 'G_PA2040', 'G_PA0296', 'G_PA3356', 'G_PA5075', 'G_PA4193', 'G_PA1341', 'G_PA5035')	('GLUSy_PA', 'GLNabc_PA', 'GLN1_PA')
336	('G_PA5119', 'G_PA0298', 'G_PA5508', 'G_PA5522', 'G_PA2040', 'G_PA0296', 'G_PA3356', 'G_PA5076', 'G_PA4193', 'G_PA1339', 'G_PA5035')	('GLUSy_PA', 'GLNabc_PA', 'GLN1_PA')
337	('G_PA5119', 'G_PA0298', 'G_PA5508', 'G_PA5522', 'G_PA2040', 'G_PA0296', 'G_PA3356', 'G_PA5076', 'G_PA4193', 'G_PA1341', 'G_PA5035')	('GLUSy_PA', 'GLNabc_PA', 'GLN1_PA')
338	('G_PA5119', 'G_PA0298', 'G_PA5508', 'G_PA5522', 'G_PA2040', 'G_PA0296', 'G_PA3356', 'G_PA5076', 'G_PA4192', 'G_PA1339', 'G_PA5035')	('GLUSy_PA', 'GLNabc_PA', 'GLN1_PA')
339	('G_PA5119', 'G_PA0298', 'G_PA5508', 'G_PA5522', 'G_PA2040', 'G_PA0296', 'G_PA3356', 'G_PA5076', 'G_PA4192', 'G_PA1341', 'G_PA5035')	('GLUSy_PA', 'GLNabc_PA', 'GLN1_PA')
340	('G_PA5119', 'G_PA0298', 'G_PA5508', 'G_PA5522', 'G_PA2040', 'G_PA0296', 'G_PA3356', 'G_PA5076', 'G_PA4192', 'G_PA1342', 'G_PA5035')	('GLUSy_PA', 'GLNabc_PA', 'GLN1_PA')
341	('G_PA5119', 'G_PA0298', 'G_PA5508', 'G_PA5522', 'G_PA2040', 'G_PA0296', 'G_PA3356', 'G_PA5076', 'G_PA4192', 'G_PA1339', 'G_PA5036')	('GLUSy_PA', 'GLNabc_PA', 'GLN1_PA')
342	('G_PA5119', 'G_PA0298', 'G_PA5508', 'G_PA5522', 'G_PA2040', 'G_PA0296', 'G_PA3356', 'G_PA5076', 'G_PA4192', 'G_PA1341', 'G_PA5036')	('GLUSy_PA', 'GLNabc_PA', 'GLN1_PA')
343	('G_PA5119', 'G_PA0298', 'G_PA5508', 'G_PA5522', 'G_PA2040', 'G_PA0296', 'G_PA3356', 'G_PA5076', 'G_PA4192', 'G_PA1342', 'G_PA5036')	('GLUSy_PA', 'GLNabc_PA', 'GLN1_PA')
344	('G_PA5119', 'G_PA0298', 'G_PA5508', 'G_PA5522', 'G_PA2040', 'G_PA0296', 'G_PA3356', 'G_PA5075', 'G_PA4192', 'G_PA1339', 'G_PA5036')	('GLUSy_PA', 'GLNabc_PA', 'GLN1_PA')
345	('G_PA5119', 'G_PA0298', 'G_PA5508', 'G_PA5522', 'G_PA2040', 'G_PA0296', 'G_PA3356', 'G_PA5075', 'G_PA4192', 'G_PA1341', 'G_PA5036')	('GLUSy_PA', 'GLNabc_PA', 'GLN1_PA')
346	('G_PA5119', 'G_PA0298', 'G_PA5508', 'G_PA5522', 'G_PA2040', 'G_PA0296', 'G_PA3356', 'G_PA5075', 'G_PA4192', 'G_PA1342', 'G_PA5036')	('GLUSy_PA', 'GLNabc_PA', 'GLN1_PA')
347	('G_PA5119', 'G_PA0298', 'G_PA5508', 'G_PA5522', 'G_PA2040', 'G_PA0296', 'G_PA3356', 'G_PA5075', 'G_PA4192', 'G_PA1339', 'G_PA5035')	('GLUSy_PA', 'GLNabc_PA', 'GLN1_PA')
348	('G_PA5119', 'G_PA0298', 'G_PA5508', 'G_PA5522', 'G_PA2040', 'G_PA0296', 'G_PA3356', 'G_PA5075', 'G_PA4192', 'G_PA1341', 'G_PA5035')	('GLUSy_PA', 'GLNabc_PA', 'GLN1_PA')
349	('G_PA5119', 'G_PA0298', 'G_PA5508', 'G_PA5522', 'G_PA2040', 'G_PA0296', 'G_PA3356', 'G_PA5075', 'G_PA4192', 'G_PA1342', 'G_PA5035')	('GLUSy_PA', 'GLNabc_PA', 'GLN1_PA')
350	('G_PA5119', 'G_PA0298', 'G_PA5508', 'G_PA5522', 'G_PA2040', 'G_PA0296', 'G_PA3356', 'G_PA5076', 'G_PA4193', 'G_PA1340', 'G_PA5035')	('GLUSy_PA', 'GLNabc_PA', 'GLN1_PA')
351	('G_PA5119', 'G_PA0298', 'G_PA5508', 'G_PA5522', 'G_PA2040', 'G_PA0296', 'G_PA3356', 'G_PA5076', 'G_PA4192', 'G_PA1340', 'G_PA5035')	('GLUSy_PA', 'GLNabc_PA', 'GLN1_PA')
352	('G_PA5119', 'G_PA0298', 'G_PA5508', 'G_PA5522', 'G_PA2040', 'G_PA0296', 'G_PA3356', 'G_PA5075', 'G_PA4193', 'G_PA1340', 'G_PA5035')	('GLUSy_PA', 'GLNabc_PA', 'GLN1_PA')
353	('G_PA5119', 'G_PA0298', 'G_PA5508', 'G_PA5522', 'G_PA2040', 'G_PA0296', 'G_PA3356', 'G_PA5075', 'G_PA4192', 'G_PA1340', 'G_PA5035')	('GLUSy_PA', 'GLNabc_PA', 'GLN1_PA')
354	('G_PA5119', 'G_PA0298', 'G_PA5508', 'G_PA5522', 'G_PA2040', 'G_PA0296', 'G_PA3356', 'G_PA5075', 'G_PA4193', 'G_PA1340', 'G_PA5036')	('GLUSy_PA', 'GLNabc_PA', 'GLN1_PA')
355	('G_PA5119', 'G_PA0298', 'G_PA5508', 'G_PA5522', 'G_PA2040', 'G_PA0296', 'G_PA3356', 'G_PA5075', 'G_PA4192', 'G_PA1340', 'G_PA5036')	('GLUSy_PA', 'GLNabc_PA', 'GLN1_PA')
356	('G_PA5119', 'G_PA0298', 'G_PA5508', 'G_PA5522', 'G_PA2040', 'G_PA0296', 'G_PA3356', 'G_PA5076', 'G_PA4193', 'G_PA1340', 'G_PA5036')	('GLUSy_PA', 'GLNabc_PA', 'GLN1_PA')
357	('G_PA5119', 'G_PA0298', 'G_PA5508', 'G_PA5522', 'G_PA2040', 'G_PA0296', 'G_PA3356', 'G_PA5076', 'G_PA4192', 'G_PA1340', 'G_PA5036')	('GLUSy_PA', 'GLNabc_PA', 'GLN1_PA')
358	('G_PA5119', 'G_PA0298', 'G_PA5508', 'G_PA5522', 'G_PA2040', 'G_PA0296', 'G_PA3356', 'G_PA5076', 'G_PA4194', 'G_PA1339', 'G_PA5036')	('GLUSy_PA', 'GLNabc_PA', 'GLN1_PA')
359	('G_PA5119', 'G_PA0298', 'G_PA5508', 'G_PA5522', 'G_PA2040', 'G_PA0296', 'G_PA3356', 'G_PA5076', 'G_PA4194', 'G_PA1341', 'G_PA5036')	('GLUSy_PA', 'GLNabc_PA', 'GLN1_PA')
360	('G_PA5119', 'G_PA0298', 'G_PA5508', 'G_PA5522', 'G_PA2040', 'G_PA0296', 'G_PA3356', 'G_PA5076', 'G_PA4194', 'G_PA1342', 'G_PA5036')	('GLUSy_PA', 'GLNabc_PA', 'GLN1_PA')
361	('G_PA5119', 'G_PA0298', 'G_PA5508', 'G_PA5522', 'G_PA2040', 'G_PA0296', 'G_PA3356', 'G_PA5076', 'G_PA4194', 'G_PA1340', 'G_PA5036')	('GLUSy_PA', 'GLNabc_PA', 'GLN1_PA')
362	('G_PA5119', 'G_PA0298', 'G_PA5508', 'G_PA5522', 'G_PA2040', 'G_PA0296', 'G_PA3356', 'G_PA5076', 'G_PA4194', 'G_PA1339', 'G_PA5035')	('GLUSy_PA', 'GLNabc_PA', 'GLN1_PA')
363	('G_PA5119', 'G_PA0298', 'G_PA5508', 'G_PA5522', 'G_PA2040', 'G_PA0296', 'G_PA3356', 'G_PA5076', 'G_PA4194', 'G_PA1341', 'G_PA5035')	('GLUSy_PA', 'GLNabc_PA', 'GLN1_PA')
364	('G_PA5119', 'G_PA0298', 'G_PA5508', 'G_PA5522', 'G_PA2040', 'G_PA0296', 'G_PA3356', 'G_PA5076', 'G_PA4194', 'G_PA1342', 'G_PA5035')	('GLUSy_PA', 'GLNabc_PA', 'GLN1_PA')
365	('G_PA5119', 'G_PA0298', 'G_PA5508', 'G_PA5522', 'G_PA2040', 'G_PA0296', 'G_PA3356', 'G_PA5076', 'G_PA4194', 'G_PA1340', 'G_PA5035')	('GLUSy_PA', 'GLNabc_PA', 'GLN1_PA')
366	('G_PA5119', 'G_PA0298', 'G_PA5508', 'G_PA5522', 'G_PA2040', 'G_PA0296', 'G_PA3356', 'G_PA5075', 'G_PA4194', 'G_PA1339', 'G_PA5035')	('GLUSy_PA', 'GLNabc_PA', 'GLN1_PA')
367	('G_PA5119', 'G_PA0298', 'G_PA5508', 'G_PA5522', 'G_PA2040', 'G_PA0296', 'G_PA3356', 'G_PA5075', 'G_PA4194', 'G_PA1341', 'G_PA5035')	('GLUSy_PA', 'GLNabc_PA', 'GLN1_PA')
368	('G_PA5119', 'G_PA0298', 'G_PA5508', 'G_PA5522', 'G_PA2040', 'G_PA0296', 'G_PA3356', 'G_PA5075', 'G_PA4194', 'G_PA1342', 'G_PA5035')	('GLUSy_PA', 'GLNabc_PA', 'GLN1_PA')
369	('G_PA5119', 'G_PA0298', 'G_PA5508', 'G_PA5522', 'G_PA2040', 'G_PA0296', 'G_PA3356', 'G_PA5075', 'G_PA4194', 'G_PA1340', 'G_PA5035')	('GLUSy_PA', 'GLNabc_PA', 'GLN1_PA')
370	('G_PA5119', 'G_PA0298', 'G_PA5508', 'G_PA5522', 'G_PA2040', 'G_PA0296', 'G_PA3356', 'G_PA5075', 'G_PA4194', 'G_PA1339', 'G_PA5036')	('GLUSy_PA', 'GLNabc_PA', 'GLN1_PA')
371	('G_PA5119', 'G_PA0298', 'G_PA5508', 'G_PA5522', 'G_PA2040', 'G_PA0296', 'G_PA3356', 'G_PA5075', 'G_PA4194', 'G_PA1341', 'G_PA5036')	('GLUSy_PA', 'GLNabc_PA', 'GLN1_PA')
372	('G_PA5119', 'G_PA0298', 'G_PA5508', 'G_PA5522', 'G_PA2040', 'G_PA0296', 'G_PA3356', 'G_PA5075', 'G_PA4194', 'G_PA1342', 'G_PA5036')	('GLUSy_PA', 'GLNabc_PA', 'GLN1_PA')
373	('G_PA5119', 'G_PA0298', 'G_PA5508', 'G_PA5522', 'G_PA2040', 'G_PA0296', 'G_PA3356', 'G_PA5075', 'G_PA4194', 'G_PA1340', 'G_PA5036')	('GLUSy_PA', 'GLNabc_PA', 'GLN1_PA')
374	('G_PA5119', 'G_PA0298', 'G_PA5508', 'G_PA5522', 'G_PA2040', 'G_PA0296', 'G_PA3356', 'G_PA5076', 'G_PA4195', 'G_PA1339', 'G_PA5036')	('GLUSy_PA', 'GLNabc_PA', 'GLN1_PA')
375	('G_PA5119', 'G_PA0298', 'G_PA5508', 'G_PA5522', 'G_PA2040', 'G_PA0296', 'G_PA3356', 'G_PA5076', 'G_PA4195', 'G_PA1341', 'G_PA5036')	('GLUSy_PA', 'GLNabc_PA', 'GLN1_PA')
376	('G_PA5119', 'G_PA0298', 'G_PA5508', 'G_PA5522', 'G_PA2040', 'G_PA0296', 'G_PA3356', 'G_PA5076', 'G_PA4195', 'G_PA1342', 'G_PA5036')	('GLUSy_PA', 'GLNabc_PA', 'GLN1_PA')
377	('G_PA5119', 'G_PA0298', 'G_PA5508', 'G_PA5522', 'G_PA2040', 'G_PA0296', 'G_PA3356', 'G_PA5076', 'G_PA4195', 'G_PA1340', 'G_PA5036')	('GLUSy_PA', 'GLNabc_PA', 'GLN1_PA')
378	('G_PA5119', 'G_PA0298', 'G_PA5508', 'G_PA5522', 'G_PA2040', 'G_PA0296', 'G_PA3356', 'G_PA5075', 'G_PA4195', 'G_PA1339', 'G_PA5036')	('GLUSy_PA', 'GLNabc_PA', 'GLN1_PA')
379	('G_PA5119', 'G_PA0298', 'G_PA5508', 'G_PA5522', 'G_PA2040', 'G_PA0296', 'G_PA3356', 'G_PA5075', 'G_PA4195', 'G_PA1341', 'G_PA5036')	('GLUSy_PA', 'GLNabc_PA', 'GLN1_PA')
380	('G_PA5119', 'G_PA0298', 'G_PA5508', 'G_PA5522', 'G_PA2040', 'G_PA0296', 'G_PA3356', 'G_PA5075', 'G_PA4195', 'G_PA1342', 'G_PA5036')	('GLUSy_PA', 'GLNabc_PA', 'GLN1_PA')
381	('G_PA5119', 'G_PA0298', 'G_PA5508', 'G_PA5522', 'G_PA2040', 'G_PA0296', 'G_PA3356', 'G_PA5075', 'G_PA4195', 'G_PA1340', 'G_PA5036')	('GLUSy_PA', 'GLNabc_PA', 'GLN1_PA')
382	('G_PA5119', 'G_PA0298', 'G_PA5508', 'G_PA5522', 'G_PA2040', 'G_PA0296', 'G_PA3356', 'G_PA5075', 'G_PA4195', 'G_PA1339', 'G_PA5035')	('GLUSy_PA', 'GLNabc_PA', 'GLN1_PA')
383	('G_PA5119', 'G_PA0298', 'G_PA5508', 'G_PA5522', 'G_PA2040', 'G_PA0296', 'G_PA3356', 'G_PA5075', 'G_PA4195', 'G_PA1341', 'G_PA5035')	('GLUSy_PA', 'GLNabc_PA', 'GLN1_PA')
384	('G_PA5119', 'G_PA0298', 'G_PA5508', 'G_PA5522', 'G_PA2040', 'G_PA0296', 'G_PA3356', 'G_PA5075', 'G_PA4195', 'G_PA1342', 'G_PA5035')	('GLUSy_PA', 'GLNabc_PA', 'GLN1_PA')
385	('G_PA5119', 'G_PA0298', 'G_PA5508', 'G_PA5522', 'G_PA2040', 'G_PA0296', 'G_PA3356', 'G_PA5075', 'G_PA4195', 'G_PA1340', 'G_PA5035')	('GLUSy_PA', 'GLNabc_PA', 'GLN1_PA')
386	('G_PA5119', 'G_PA0298', 'G_PA5508', 'G_PA5522', 'G_PA2040', 'G_PA0296', 'G_PA3356', 'G_PA5076', 'G_PA4195', 'G_PA1339', 'G_PA5035')	('GLUSy_PA', 'GLNabc_PA', 'GLN1_PA')
387	('G_PA5119', 'G_PA0298', 'G_PA5508', 'G_PA5522', 'G_PA2040', 'G_PA0296', 'G_PA3356', 'G_PA5076', 'G_PA4195', 'G_PA1341', 'G_PA5035')	('GLUSy_PA', 'GLNabc_PA', 'GLN1_PA')
388	('G_PA5119', 'G_PA0298', 'G_PA5508', 'G_PA5522', 'G_PA2040', 'G_PA0296', 'G_PA3356', 'G_PA5076', 'G_PA4195', 'G_PA1342', 'G_PA5035')	('GLUSy_PA', 'GLNabc_PA', 'GLN1_PA')
389	('G_PA5119', 'G_PA0298', 'G_PA5508', 'G_PA5522', 'G_PA2040', 'G_PA0296', 'G_PA3356', 'G_PA5076', 'G_PA4195', 'G_PA1340', 'G_PA5035')	('GLUSy_PA', 'GLNabc_PA', 'GLN1_PA')
390	('G_PA5119', 'G_PA0298', 'G_PA5508', 'G_PA5522', 'G_PA2040', 'G_PA0296', 'G_PA3356', 'G_PA5074', 'G_PA4193', 'G_PA1339', 'G_PA5036')	('GLUSy_PA', 'GLNabc_PA', 'GLN1_PA')
391	('G_PA5119', 'G_PA0298', 'G_PA5508', 'G_PA5522', 'G_PA2040', 'G_PA0296', 'G_PA3356', 'G_PA5074', 'G_PA4192', 'G_PA1339', 'G_PA5036')	('GLUSy_PA', 'GLNabc_PA', 'GLN1_PA')
392	('G_PA5119', 'G_PA0298', 'G_PA5508', 'G_PA5522', 'G_PA2040', 'G_PA0296', 'G_PA3356', 'G_PA5074', 'G_PA4194', 'G_PA1339', 'G_PA5036')	('GLUSy_PA', 'GLNabc_PA', 'GLN1_PA')
393	('G_PA5119', 'G_PA0298', 'G_PA5508', 'G_PA5522', 'G_PA2040', 'G_PA0296', 'G_PA3356', 'G_PA5074', 'G_PA4195', 'G_PA1339', 'G_PA5036')	('GLUSy_PA', 'GLNabc_PA', 'GLN1_PA')
394	('G_PA5119', 'G_PA0298', 'G_PA5508', 'G_PA5522', 'G_PA2040', 'G_PA0296', 'G_PA3356', 'G_PA5074', 'G_PA4193', 'G_PA1341', 'G_PA5036')	('GLUSy_PA', 'GLNabc_PA', 'GLN1_PA')
395	('G_PA5119', 'G_PA0298', 'G_PA5508', 'G_PA5522', 'G_PA2040', 'G_PA0296', 'G_PA3356', 'G_PA5074', 'G_PA4192', 'G_PA1341', 'G_PA5036')	('GLUSy_PA', 'GLNabc_PA', 'GLN1_PA')
396	('G_PA5119', 'G_PA0298', 'G_PA5508', 'G_PA5522', 'G_PA2040', 'G_PA0296', 'G_PA3356', 'G_PA5074', 'G_PA4193', 'G_PA1342', 'G_PA5036')	('GLUSy_PA', 'GLNabc_PA', 'GLN1_PA')
397	('G_PA5119', 'G_PA0298', 'G_PA5508', 'G_PA5522', 'G_PA2040', 'G_PA0296', 'G_PA3356', 'G_PA5074', 'G_PA4192', 'G_PA1342', 'G_PA5036')	('GLUSy_PA', 'GLNabc_PA', 'GLN1_PA')
398	('G_PA5119', 'G_PA0298', 'G_PA5508', 'G_PA5522', 'G_PA2040', 'G_PA0296', 'G_PA3356', 'G_PA5074', 'G_PA4194', 'G_PA1342', 'G_PA5036')	('GLUSy_PA', 'GLNabc_PA', 'GLN1_PA')
399	('G_PA5119', 'G_PA0298', 'G_PA5508', 'G_PA5522', 'G_PA2040', 'G_PA0296', 'G_PA3356', 'G_PA5074', 'G_PA4194', 'G_PA1341', 'G_PA5036')	('GLUSy_PA', 'GLNabc_PA', 'GLN1_PA')
400	('G_PA5119', 'G_PA0298', 'G_PA5508', 'G_PA5522', 'G_PA2040', 'G_PA0296', 'G_PA3356', 'G_PA5074', 'G_PA4195', 'G_PA1342', 'G_PA5036')	('GLUSy_PA', 'GLNabc_PA', 'GLN1_PA')
401	('G_PA5119', 'G_PA0298', 'G_PA5508', 'G_PA5522', 'G_PA2040', 'G_PA0296', 'G_PA3356', 'G_PA5074', 'G_PA4195', 'G_PA1341', 'G_PA5036')	('GLUSy_PA', 'GLNabc_PA', 'GLN1_PA')
402	('G_PA5119', 'G_PA0298', 'G_PA5508', 'G_PA5522', 'G_PA2040', 'G_PA0296', 'G_PA3356', 'G_PA5074', 'G_PA4193', 'G_PA1340', 'G_PA5036')	('GLUSy_PA', 'GLNabc_PA', 'GLN1_PA')
403	('G_PA5119', 'G_PA0298', 'G_PA5508', 'G_PA5522', 'G_PA2040', 'G_PA0296', 'G_PA3356', 'G_PA5074', 'G_PA4192', 'G_PA1340', 'G_PA5036')	('GLUSy_PA', 'GLNabc_PA', 'GLN1_PA')
404	('G_PA5119', 'G_PA0298', 'G_PA5508', 'G_PA5522', 'G_PA2040', 'G_PA0296', 'G_PA3356', 'G_PA5074', 'G_PA4194', 'G_PA1340', 'G_PA5036')	('GLUSy_PA', 'GLNabc_PA', 'GLN1_PA')
405	('G_PA5119', 'G_PA0298', 'G_PA5508', 'G_PA5522', 'G_PA2040', 'G_PA0296', 'G_PA3356', 'G_PA5074', 'G_PA4195', 'G_PA1340', 'G_PA5036')	('GLUSy_PA', 'GLNabc_PA', 'GLN1_PA')
406	('G_PA5119', 'G_PA0298', 'G_PA5508', 'G_PA5522', 'G_PA2040', 'G_PA0296', 'G_PA3356', 'G_PA5074', 'G_PA4193', 'G_PA1339', 'G_PA5035')	('GLUSy_PA', 'GLNabc_PA', 'GLN1_PA')
407	('G_PA5119', 'G_PA0298', 'G_PA5508', 'G_PA5522', 'G_PA2040', 'G_PA0296', 'G_PA3356', 'G_PA5074', 'G_PA4192', 'G_PA1339', 'G_PA5035')	('GLUSy_PA', 'GLNabc_PA', 'GLN1_PA')
408	('G_PA5119', 'G_PA0298', 'G_PA5508', 'G_PA5522', 'G_PA2040', 'G_PA0296', 'G_PA3356', 'G_PA5074', 'G_PA4193', 'G_PA1342', 'G_PA5035')	('GLUSy_PA', 'GLNabc_PA', 'GLN1_PA')
409	('G_PA5119', 'G_PA0298', 'G_PA5508', 'G_PA5522', 'G_PA2040', 'G_PA0296', 'G_PA3356', 'G_PA5074', 'G_PA4192', 'G_PA1342', 'G_PA5035')	('GLUSy_PA', 'GLNabc_PA', 'GLN1_PA')
410	('G_PA5119', 'G_PA0298', 'G_PA5508', 'G_PA5522', 'G_PA2040', 'G_PA0296', 'G_PA3356', 'G_PA5074', 'G_PA4193', 'G_PA1341', 'G_PA5035')	('GLUSy_PA', 'GLNabc_PA', 'GLN1_PA')
411	('G_PA5119', 'G_PA0298', 'G_PA5508', 'G_PA5522', 'G_PA2040', 'G_PA0296', 'G_PA3356', 'G_PA5074', 'G_PA4192', 'G_PA1341', 'G_PA5035')	('GLUSy_PA', 'GLNabc_PA', 'GLN1_PA')
412	('G_PA5119', 'G_PA0298', 'G_PA5508', 'G_PA5522', 'G_PA2040', 'G_PA0296', 'G_PA3356', 'G_PA5074', 'G_PA4194', 'G_PA1339', 'G_PA5035')	('GLUSy_PA', 'GLNabc_PA', 'GLN1_PA')
413	('G_PA5119', 'G_PA0298', 'G_PA5508', 'G_PA5522', 'G_PA2040', 'G_PA0296', 'G_PA3356', 'G_PA5074', 'G_PA4194', 'G_PA1341', 'G_PA5035')	('GLUSy_PA', 'GLNabc_PA', 'GLN1_PA')
414	('G_PA5119', 'G_PA0298', 'G_PA5508', 'G_PA5522', 'G_PA2040', 'G_PA0296', 'G_PA3356', 'G_PA5074', 'G_PA4194', 'G_PA1342', 'G_PA5035')	('GLUSy_PA', 'GLNabc_PA', 'GLN1_PA')
415	('G_PA5119', 'G_PA0298', 'G_PA5508', 'G_PA5522', 'G_PA2040', 'G_PA0296', 'G_PA3356', 'G_PA5074', 'G_PA4195', 'G_PA1339', 'G_PA5035')	('GLUSy_PA', 'GLNabc_PA', 'GLN1_PA')
416	('G_PA5119', 'G_PA0298', 'G_PA5508', 'G_PA5522', 'G_PA2040', 'G_PA0296', 'G_PA3356', 'G_PA5074', 'G_PA4195', 'G_PA1341', 'G_PA5035')	('GLUSy_PA', 'GLNabc_PA', 'GLN1_PA')
417	('G_PA5119', 'G_PA0298', 'G_PA5508', 'G_PA5522', 'G_PA2040', 'G_PA0296', 'G_PA3356', 'G_PA5074', 'G_PA4195', 'G_PA1342', 'G_PA5035')	('GLUSy_PA', 'GLNabc_PA', 'GLN1_PA')
418	('G_PA5119', 'G_PA0298', 'G_PA5508', 'G_PA5522', 'G_PA2040', 'G_PA0296', 'G_PA3356', 'G_PA5074', 'G_PA4193', 'G_PA1340', 'G_PA5035')	('GLUSy_PA', 'GLNabc_PA', 'GLN1_PA')
419	('G_PA5119', 'G_PA0298', 'G_PA5508', 'G_PA5522', 'G_PA2040', 'G_PA0296', 'G_PA3356', 'G_PA5074', 'G_PA4192', 'G_PA1340', 'G_PA5035')	('GLUSy_PA', 'GLNabc_PA', 'GLN1_PA')
420	('G_PA5119', 'G_PA0298', 'G_PA5508', 'G_PA5522', 'G_PA2040', 'G_PA0296', 'G_PA3356', 'G_PA5074', 'G_PA4195', 'G_PA1340', 'G_PA5035')	('GLUSy_PA', 'GLNabc_PA', 'GLN1_PA')
421	('G_PA5119', 'G_PA0298', 'G_PA5508', 'G_PA5522', 'G_PA2040', 'G_PA0296', 'G_PA3356', 'G_PA5074', 'G_PA4194', 'G_PA1340', 'G_PA5035')	('GLUSy_PA', 'GLNabc_PA', 'GLN1_PA')
422	('G_PA5119', 'G_PA0298', 'G_PA5508', 'G_PA5522', 'G_PA2040', 'G_PA0296', 'G_PA3356', 'G_PA5036', 'R_EX_gln_L_e_PA_rev')	('GLUSy_PA', 'GLN1_PA', 'EX_gln_L_e_PA_rev')
423	('G_PA5119', 'G_PA0298', 'G_PA5508', 'G_PA5522', 'G_PA2040', 'G_PA0296', 'G_PA3356', 'G_PA5035', 'R_EX_gln_L_e_PA_rev')	('GLUSy_PA', 'GLN1_PA', 'EX_gln_L_e_PA_rev')
424	('G_PA0293', 'G_PA1818', 'G_PA4519', 'G_PA1421', 'G_PA0288')	('AGMT_PA', 'ORNDC_PA', 'CBMLPTAH_PA')
425	('G_PA3175', 'G_PA1421', 'G_PA0288', 'G_PA4007', 'R_EX_pro_L_e_PA_rev')	('G5SD_PA', 'ARGN_PA', 'EX_pro_L_e_PA_rev')
426	('G_PA4007', 'R_EX_pro_L_e_PA_rev', 'R_EX_arg_L_e_PA_rev')	('G5SD_PA', 'EX_arg_L_e_PA_rev', 'EX_pro_L_e_PA_rev')
427	('G_PA4007', 'G_PA0782', 'R_EX_arg_L_e_PA_rev')	('PUTA_PA', 'G5SD_PA', 'EX_arg_L_e_PA_rev')
428	('G_SPONTANEOUS', 'G_PA5516', 'G_PA3050')	[('DHORD5_PA', 'PYDXK_PA_rev', 'O2t_PA'), ('DHORD5_PA', 'PYDAMK_PA', 'O2t_PA')]
429	('G_PA5516', 'G_PA3050', 'R_EX_o2_e_PA_rev')	[('DHORD5_PA', 'PYDXK_PA_rev', 'EX_o2_e_PA_rev'), ('DHORD5_PA', 'PYDAMK_PA', 'EX_o2_e_PA_rev')]
430	('G_PA0292', 'G_PA1818', 'G_PA4519', 'G_PA1421', 'G_PA0288')	('AGMT_PA', 'ORNDC_PA', 'AGMTNDMN_PA')
431	('G_PA1049', 'G_PA1583', 'R_EX_o2_e_PA_rev')	('FRD2_PA', 'PYDXO_PA', 'EX_o2_e_PA_rev')
432	('G_PA1049', 'G_PA1582', 'R_EX_o2_e_PA_rev')	('FRD2_PA', 'PYDXO_PA', 'EX_o2_e_PA_rev')
433	('G_PA1049', 'G_PA1584', 'R_EX_o2_e_PA_rev')	('FRD2_PA', 'PYDXO_PA', 'EX_o2_e_PA_rev')
434	('G_PA1049', 'G_PA1581', 'R_EX_o2_e_PA_rev')	('FRD2_PA', 'PYDXO_PA', 'EX_o2_e_PA_rev')
435	('G_PA5516', 'G_PA1584', 'R_EX_o2_e_PA_rev')	[('FRD2_PA', 'PYDXK_PA_rev', 'EX_o2_e_PA_rev'), ('FRD2_PA', 'PYDAMK_PA', 'EX_o2_e_PA_rev')]
436	('G_PA5516', 'G_PA1582', 'R_EX_o2_e_PA_rev')	[('FRD2_PA', 'PYDXK_PA_rev', 'EX_o2_e_PA_rev'), ('FRD2_PA', 'PYDAMK_PA', 'EX_o2_e_PA_rev')]
437	('G_PA5516', 'G_PA1583', 'R_EX_o2_e_PA_rev')	[('FRD2_PA', 'PYDXK_PA_rev', 'EX_o2_e_PA_rev'), ('FRD2_PA', 'PYDAMK_PA', 'EX_o2_e_PA_rev')]
438	('G_PA5516', 'G_PA1581', 'R_EX_o2_e_PA_rev')	[('FRD2_PA', 'PYDXK_PA_rev', 'EX_o2_e_PA_rev'), ('FRD2_PA', 'PYDAMK_PA', 'EX_o2_e_PA_rev')]
439	('G_SPONTANEOUS', 'G_PA5516', 'G_PA1583')	[('FRD2_PA', 'PYDXK_PA_rev', 'O2t_PA'), ('FRD2_PA', 'PYDAMK_PA', 'O2t_PA')]
440	('G_SPONTANEOUS', 'G_PA5516', 'G_PA1582')	[('FRD2_PA', 'PYDXK_PA_rev', 'O2t_PA'), ('FRD2_PA', 'PYDAMK_PA', 'O2t_PA')]
441	('G_SPONTANEOUS', 'G_PA5516', 'G_PA1581')	[('FRD2_PA', 'PYDXK_PA_rev', 'O2t_PA'), ('FRD2_PA', 'PYDAMK_PA', 'O2t_PA')]
442	('G_SPONTANEOUS', 'G_PA5516', 'G_PA1584')	[('FRD2_PA', 'PYDXK_PA_rev', 'O2t_PA'), ('FRD2_PA', 'PYDAMK_PA', 'O2t_PA')]
443	('G_SPONTANEOUS', 'G_PA1049', 'G_PA1583')	('FRD2_PA', 'PYDXO_PA', 'O2t_PA')
444	('G_SPONTANEOUS', 'G_PA1049', 'G_PA1582')	('FRD2_PA', 'PYDXO_PA', 'O2t_PA')
445	('G_SPONTANEOUS', 'G_PA1049', 'G_PA1581')	('FRD2_PA', 'PYDXO_PA', 'O2t_PA')
446	('G_SPONTANEOUS', 'G_PA1049', 'G_PA1584')	('FRD2_PA', 'PYDXO_PA', 'O2t_PA')
447	('G_PA0895', 'R_EX_arg_L_e_PA_rev')	('ARG8_PA_rev', 'ORNTA_PA_rev', 'EX_arg_L_e_PA_rev')
448	('G_PA1614', 'G_PA3025', 'G_PA3584')	('G3PD_PA_rev', 'GPD1_PA', 'G3PD2_PA')
449	('G_PA5110', 'G_PA3562', 'R_EX_glc_D_e_PA_rev')	[('FRUpts2_PA', 'FBP_PA', 'EX_glc_D_e_PA_rev'), ('FRUpts_PA_rev', 'FBP_PA', 'EX_glc_D_e_PA_rev')]
450	('G_PA5110', 'G_PA3560', 'R_EX_glc_D_e_PA_rev')	[('FRUpts2_PA', 'FBP_PA', 'EX_glc_D_e_PA_rev'), ('FRUpts_PA_rev', 'FBP_PA', 'EX_glc_D_e_PA_rev')]
451	('G_PA5110', 'G_PA3561', 'R_EX_glc_D_e_PA_rev')	[('FRUpts2_PA', 'FBP_PA', 'EX_glc_D_e_PA_rev'), ('F1PK_PA_rev', 'FBP_PA', 'EX_glc_D_e_PA_rev')]
452	('G_PA5131', 'G_PA1293', 'G_PA4204', 'G_PA3189')	('GLCabc_PA', 'GLCLCT_PA', 'PGM_PA')
453	('G_PA5131', 'G_PA1293', 'G_PA4204', 'G_PA3190')	('GLCabc_PA', 'GLCLCT_PA', 'PGM_PA')
454	('G_PA5131', 'G_PA1293', 'G_PA4204', 'G_PA3187')	('GLCabc_PA', 'GLCLCT_PA', 'PGM_PA')
455	('G_PA5131', 'G_PA1293', 'G_PA4204', 'G_PA3188')	('GLCabc_PA', 'GLCLCT_PA', 'PGM_PA')
456	('G_PA1293', 'G_PA4204', 'G_PA3189', 'G_PA3195')	('GAPD_PA_rev', 'GLCabc_PA', 'GLCLCT_PA')
457	('G_PA1293', 'G_PA4204', 'G_PA3190', 'G_PA3195')	('GAPD_PA_rev', 'GLCabc_PA', 'GLCLCT_PA')
458	('G_PA1293', 'G_PA4204', 'G_PA3187', 'G_PA3195')	('GAPD_PA_rev', 'GLCabc_PA', 'GLCLCT_PA')
459	('G_PA1293', 'G_PA4204', 'G_PA3188', 'G_PA3195')	('GAPD_PA_rev', 'GLCabc_PA', 'GLCLCT_PA')
460	('G_PA1293', 'G_PA4204', 'G_PA3187', 'G_PA3635')	('GLCabc_PA', 'GLCLCT_PA', 'ENO_PA_rev')
461	('G_PA1293', 'G_PA4204', 'G_PA3189', 'G_PA3635')	('GLCabc_PA', 'GLCLCT_PA', 'ENO_PA_rev')
462	('G_PA1293', 'G_PA4204', 'G_PA3188', 'G_PA3635')	('GLCabc_PA', 'GLCLCT_PA', 'ENO_PA_rev')
463	('G_PA1293', 'G_PA4204', 'G_PA3190', 'G_PA3635')	('GLCabc_PA', 'GLCLCT_PA', 'ENO_PA_rev')
464	('G_PA0552', 'G_PA1293', 'G_PA4204', 'G_PA3189')	('GLCabc_PA', 'GLCLCT_PA', 'PGK_PA')
465	('G_PA0552', 'G_PA1293', 'G_PA4204', 'G_PA3190')	('GLCabc_PA', 'GLCLCT_PA', 'PGK_PA')
466	('G_PA0552', 'G_PA1293', 'G_PA4204', 'G_PA3187')	('GLCabc_PA', 'GLCLCT_PA', 'PGK_PA')
467	('G_PA0552', 'G_PA1293', 'G_PA4204', 'G_PA3188')	('GLCabc_PA', 'GLCLCT_PA', 'PGK_PA')
468	('G_PA0607', 'G_PA3190', 'G_PA0555')	('GLCabc_PA', 'FBA_PA_rev', 'RPE_PA')
469	('G_PA0607', 'G_PA3187', 'G_PA0555')	('GLCabc_PA', 'FBA_PA_rev', 'RPE_PA')
470	('G_PA0607', 'G_PA3188', 'G_PA0555')	('GLCabc_PA', 'FBA_PA_rev', 'RPE_PA')
471	('G_PA0607', 'G_PA3189', 'G_PA0555')	('GLCabc_PA', 'FBA_PA_rev', 'RPE_PA')
472	('G_PA0548', 'G_PA3190', 'G_PA0555')	('GLCabc_PA', 'TKT1_PA_rev', 'FBA_PA_rev')
473	('G_PA0548', 'G_PA3187', 'G_PA0555')	('GLCabc_PA', 'TKT1_PA_rev', 'FBA_PA_rev')
474	('G_PA0548', 'G_PA3189', 'G_PA0555')	('GLCabc_PA', 'TKT1_PA_rev', 'FBA_PA_rev')
475	('G_PA0548', 'G_PA3188', 'G_PA0555')	('GLCabc_PA', 'TKT1_PA_rev', 'FBA_PA_rev')
476	('G_PA1293', 'G_PA4204', 'G_PA3190', 'G_PA0555')	('GLCabc_PA', 'GLCLCT_PA', 'FBA_PA_rev')
477	('G_PA1293', 'G_PA4204', 'G_PA3187', 'G_PA0555')	('GLCabc_PA', 'GLCLCT_PA', 'FBA_PA_rev')
478	('G_PA1293', 'G_PA4204', 'G_PA3188', 'G_PA0555')	('GLCabc_PA', 'GLCLCT_PA', 'FBA_PA_rev')
479	('G_PA1293', 'G_PA4204', 'G_PA3189', 'G_PA0555')	('GLCabc_PA', 'GLCLCT_PA', 'FBA_PA_rev')
480	('G_PA4565', 'G_PA3175', 'G_PA1421', 'G_PA0288', 'R_EX_pro_L_e_PA_rev')	('ARGN_PA', 'GLU5K_PA', 'EX_pro_L_e_PA_rev')
481	('G_PA3182', 'G_PA0607', 'R_EX_glc_D_e_PA_rev')	('RPE_PA_rev', 'PGL_PA', 'EX_glc_D_e_PA_rev')
482	('G_PA3182', 'G_PA0548', 'R_EX_glc_D_e_PA_rev')	('TKT2_PA', 'PGL_PA', 'EX_glc_D_e_PA_rev')
483	('G_PA3182', 'G_PA0607', 'G_PA1293', 'G_PA4204')	('GLCLCT_PA', 'RPE_PA_rev', 'PGL_PA')
484	('G_PA3182', 'G_PA0548', 'G_PA1293', 'G_PA4204')	('GLCLCT_PA', 'TKT2_PA', 'PGL_PA')
485	('G_PA2796', 'G_PA3189', 'G_PA0555')	('GLCabc_PA', 'FBA_PA_rev', 'TAL_PA')
486	('G_PA2796', 'G_PA3188', 'G_PA0555')	('GLCabc_PA', 'FBA_PA_rev', 'TAL_PA')
487	('G_PA2796', 'G_PA3187', 'G_PA0555')	('GLCabc_PA', 'FBA_PA_rev', 'TAL_PA')
488	('G_PA2796', 'G_PA3190', 'G_PA0555')	('GLCabc_PA', 'FBA_PA_rev', 'TAL_PA')

## Sheet: genes
	gene_id	entry_id	reviewed	protein_names	gene_names	length
0	SAUSA300_2283	A0A0H2XDX1_STAA3	unreviewed	Ribose-5-phosphate isomerase A (EC 5.3.1.6) (Phosphoriboisomerase A) (PRI)	rpiA SAUSA300_2283	228
1	SAUSA300_0458	A0A0H2XII6_STAA3	unreviewed	Orn/Lys/Arg decarboxylase (EC 4.1.1.18)	SAUSA300_0458	445
2	SAUSA300_2114	A0A0H2XH65_STAA3	unreviewed	Arginase (EC 3.5.3.1)	rocF SAUSA300_2114	302
3	SAUSA300_2104	A0A0H2XFA9_STAA3	unreviewed	Glutamine--fructose-6-phosphate aminotransferase [isomerizing] (EC 2.6.1.16) (D-fructose-6-phosphate amidotransferase) (GFAT) (Glucosamine-6-phosphate synthase) (Hexosephosphate aminotransferase) (L-glutamine--D-fructose-6-phosphate amidotransferase)	glmS SAUSA300_2104	601
4	SAUSA300_1305	ODO2_STAA3	reviewed	Dihydrolipoyllysine-residue succinyltransferase component of 2-oxoglutarate dehydrogenase complex (EC 2.3.1.61) (2-oxoglutarate dehydrogenase complex component E2) (OGDC-E2) (Dihydrolipoamide succinyltransferase component of 2-oxoglutarate dehydrogenase complex)	odhB sucB SAUSA300_1305	422
5	USA300HOU_1348	ODO1_STAAT	reviewed	2-oxoglutarate dehydrogenase E1 component (EC 1.2.4.2) (Alpha-ketoglutarate dehydrogenase)	odhA USA300HOU_1348	932
6	SAUSA300_2483	A0A0H2XH90_STAA3	unreviewed	3-hydroxy-3-methylglutaryl coenzyme A reductase (HMG-CoA reductase) (EC 1.1.1.88)	SAUSA300_2483	425
7	SAUSA300_2484	A0A0H2XFD1_STAA3	unreviewed	Hydroxymethylglutaryl-CoA synthase (EC 2.3.3.10)	SAUSA300_2484	388
8	USA300HOU_1364	TYSY_STAAT	reviewed	Thymidylate synthase (TS) (TSase) (EC 2.1.1.45)	thyA USA300HOU_1364	318
9	USA300HOU_0804	TPIS_STAAT	reviewed	Triosephosphate isomerase (TIM) (TPI) (EC 5.3.1.1) (Triose-phosphate isomerase)	tpiA USA300HOU_0804	253
10	SAUSA300_2210	A0A0H2XIS8_STAA3	unreviewed	Probable glucose uptake protein	glcU SAUSA300_2210	287
11	SAUSA300_0236	A0A0H2XGK7_STAA3	unreviewed	PTS system, IIBC components (EC 2.7.1.69)	SAUSA300_0236	509
12	USA300HOU_0806	ENO_STAAT	reviewed	Enolase (EC 4.2.1.11) (2-phospho-D-glycerate hydro-lyase) (2-phosphoglycerate dehydratase)	eno USA300HOU_0806	434
13	USA300HOU_2530	PTU3C_STAAT	reviewed	PTS system glucoside-specific EIICBA component [Includes: Glucoside permease IIC component (PTS system glucoside-specific EIIC component); Glucoside-specific phosphotransferase enzyme IIB component (EC 2.7.1.-) (PTS system glucoside-specific EIIB component); Glucoside-specific phosphotransferase enzyme IIA component (PTS system glucoside-specific EIIA component)]	glcB USA300HOU_2530	688
14	SAUSA300_0984	A0A0H2XJZ3_STAA3	unreviewed	Phosphoenolpyruvate-protein phosphotransferase (EC 2.7.3.9) (Phosphotransferase system, enzyme I)	ptsI SAUSA300_0984	572
15	SAUSA300_0983	A0A0H2XHT7_STAA3	unreviewed	Phosphocarrier protein HPr (Histidine-containing protein)	ptsH SAUSA300_0983	88
16	USA300HOU_0203	PTG3C_STAAT	reviewed	PTS system glucose-specific EIICBA component (EC 2.7.1.199) (EIICBA-Glc) (EII-Glc) (EIICBA-Glc 1) [Includes: Glucose permease IIC component (PTS system glucose-specific EIIC component); Glucose-specific phosphotransferase enzyme IIB component (PTS system glucose-specific EIIB component); Glucose-specific phosphotransferase enzyme IIA component (PTS system glucose-specific EIIA component)]	ptsG glcA USA300HOU_0203	681
17	SAUSA300_1633	A0A0H2XHW0_STAA3	unreviewed	Glyceraldehyde-3-phosphate dehydrogenase (EC 1.2.1.-)	gap SAUSA300_1633	341
18	USA300HOU_2505	F16PC_STAAT	reviewed	Fructose-1,6-bisphosphatase class 3 (FBPase class 3) (EC 3.1.3.11) (D-fructose-1,6-bisphosphate 1-phosphohydrolase class 3)	fbp USA300HOU_2505	654
19	USA300HOU_1411	GPDA_STAAT	reviewed	Glycerol-3-phosphate dehydrogenase [NAD(P)+] (EC 1.1.1.94) (NAD(P)H-dependent glycerol-3-phosphate dehydrogenase)	gpsA USA300HOU_1411	332
20	SAUSA300_0017	A0A0H2XG07_STAA3	unreviewed	Adenylosuccinate synthetase (AMPSase) (AdSS) (EC 6.3.4.4) (IMP--aspartate ligase)	purA SAUSA300_0017	427
21	USA300HOU_1778	PCKA_STAAT	reviewed	Phosphoenolpyruvate carboxykinase (ATP) (PCK) (PEP carboxykinase) (PEPCK) (EC 4.1.1.49)	pckA USA300HOU_1778	530
22	USA300HOU_0803	PGK_STAAT	reviewed	Phosphoglycerate kinase (EC 2.7.2.3)	pgk USA300HOU_0803	396
23	SAUSA300_1801	A0A0H2XEK9_STAA3	unreviewed	Fumarate hydratase class II (Fumarase C) (EC 4.2.1.2) (Aerobic fumarase) (Iron-independent fumarase)	fumC SAUSA300_1801	461
24	SAUSA300_2079	A0A0H2XHZ5_STAA3	unreviewed	Fructose-bisphosphate aldolase (EC 4.1.2.13) (Fructose-1,6-bisphosphate aldolase)	fba SAUSA300_2079	286
25	USA300HOU_2599	ALF1_STAAT	reviewed	Fructose-bisphosphate aldolase class 1 (EC 4.1.2.13) (Fructose-bisphosphate aldolase class I) (FBP aldolase)	fda USA300HOU_2599	296
26	SA0468	HGPRT_STAAN	reviewed	Hypoxanthine-guanine phosphoribosyltransferase (HGPRT) (HGPRTase) (EC 2.4.2.8)	hpt SA0468	179
27	SAUSA300_0388	IMDH_STAA3	reviewed	Inosine-5'-monophosphate dehydrogenase (IMP dehydrogenase) (IMPD) (IMPDH) (EC 1.1.1.205)	guaB SAUSA300_0388	488
28	SAUSA300_1201	A0A0H2XHM8_STAA3	unreviewed	Glutamine synthetase (EC 6.3.1.2)	glnA SAUSA300_1201	446
29	USA300HOU_2398	GPMA_STAAT	reviewed	2,3-bisphosphoglycerate-dependent phosphoglycerate mutase (BPG-dependent PGAM) (PGAM) (Phosphoglyceromutase) (dPGM) (EC 5.4.2.11)	gpmA USA300HOU_2398	228
30	A7Q05_2517	A0A5A8VH67_STAAU	unreviewed	phosphoglycerate mutase (2,3-diphosphoglycerate-dependent) (EC 5.4.2.11)	GO814_10525 GO942_09225	193
31	SAUSA300_0759	A0A0H2XHC4_STAA3	unreviewed	2,3-bisphosphoglycerate-independent phosphoglycerate mutase (BPG-independent PGAM) (Phosphoglyceromutase) (iPGM) (EC 5.4.2.12)	gpmI SAUSA300_0759	505
32	SAUSA300_1902	Y1902_STAA3	reviewed	Uncharacterized protein SAUSA300_1902	SAUSA300_1902	342
33	SA1177	TKT_STAAN	reviewed	Transketolase (TK) (EC 2.2.1.1)	tkt SA1177	662
34	SAUSA300_1115	A0A0H2XGU0_STAA3	unreviewed	Ribulose-phosphate 3-epimerase (EC 5.1.3.1)	rpe SAUSA300_1115	214
35	SAUSA300_1459	A0A0H2XGG1_STAA3	unreviewed	6-phosphogluconate dehydrogenase, decarboxylating (EC 1.1.1.44)	gnd SAUSA300_1459	468
36	SAUSA300_1889	PUR8_STAA3	reviewed	Adenylosuccinate lyase (ASL) (EC 4.3.2.2) (Adenylosuccinase) (ASase)	purB SAUSA300_1889	431
37	SAUSA300_1062	A0A0H2XHH2_STAA3	unreviewed	Ornithine carbamoyltransferase (OTCase) (EC 2.1.3.3)	argF SAUSA300_1062	333
38	SAUSA300_0062	A0A0H2XIR5_STAA3	unreviewed	Ornithine carbamoyltransferase (OTCase) (EC 2.1.3.3)	arcB SAUSA300_0062	332
39	SAUSA300_2569	A0A0H2XIV7_STAA3	unreviewed	Ornithine carbamoyltransferase (OTCase) (EC 2.1.3.3)	arcB SAUSA300_2569	336
40	SAUSA300_0756	A0A0H2XHX6_STAA3	unreviewed	Glyceraldehyde-3-phosphate dehydrogenase (EC 1.2.1.-)	gap SAUSA300_0756	336
41	USA300HOU_0195	ARGB_STAAT	reviewed	Acetylglutamate kinase (EC 2.7.2.8) (N-acetyl-L-glutamate 5-phosphotransferase) (NAG kinase) (NAGK)	argB USA300HOU_0195	254
42	SAUSA300_0186	ARGC_STAA3	reviewed	N-acetyl-gamma-glutamyl-phosphate reductase (AGPR) (EC 1.2.1.38) (N-acetyl-glutamate semialdehyde dehydrogenase) (NAGSA dehydrogenase)	argC SAUSA300_0186	343
43	USA300HOU_0919	ARLY_STAAT	reviewed	Argininosuccinate lyase (ASAL) (EC 4.3.2.1) (Arginosuccinase)	argH USA300HOU_0919	459
44	USA300HOU_0920	ASSY_STAAT	reviewed	Argininosuccinate synthase (EC 6.3.4.5) (Citrulline--aspartate ligase)	argG USA300HOU_0920	401
45	SAUSA300_2027	ALR_STAA3	reviewed	Alanine racemase (EC 5.1.1.1)	alr SAUSA300_2027	382
46	SAUSA300_0187	A0A0H2XHG0_STAA3	unreviewed	Ornithine aminotransferase (OAT) (EC 2.6.1.13) (Ornithine--oxo-acid aminotransferase)	rocD SAUSA300_0187	394
47	SAUSA300_1454	A0A0H2XEQ2_STAA3	unreviewed	Glucose-6-phosphate 1-dehydrogenase (G6PD) (EC 1.1.1.49)	zwf SAUSA300_1454	494
48	USA300HOU_2102	UPP_STAAT	reviewed	Uracil phosphoribosyltransferase (EC 2.4.2.9) (UMP pyrophosphorylase) (UPRTase)	upp USA300HOU_2102	209
49	USA300HOU_1136	PYRR_STAAT	reviewed	Bifunctional protein PyrR [Includes: Pyrimidine operon regulatory protein; Uracil phosphoribosyltransferase (UPRTase) (EC 2.4.2.9)]	pyrR USA300HOU_1136	175
50	USA300HOU_1138	PYRB_STAAT	reviewed	Aspartate carbamoyltransferase (EC 2.1.3.2) (Aspartate transcarbamylase) (ATCase)	pyrB USA300HOU_1138	293
51	SAUSA300_2089	PDP_STAA3	reviewed	Pyrimidine-nucleoside phosphorylase (PYNP) (Py-NPase) (EC 2.4.2.2)	pdp pyn SAUSA300_2089	433
52	USA300HOU_2115	PYRG_STAAT	reviewed	CTP synthase (EC 6.3.4.2) (Cytidine 5'-triphosphate synthase) (Cytidine triphosphate synthetase) (CTP synthetase) (CTPS) (UTP--ammonia ligase)	pyrG USA300HOU_2115	536
53	USA300HOU_1685	PFKA_STAAT	reviewed	ATP-dependent 6-phosphofructokinase (ATP-PFK) (Phosphofructokinase) (EC 2.7.1.11) (Phosphohexokinase)	pfkA USA300HOU_1685	322
54	SAUSA300_1097	PYRF_STAA3	reviewed	Orotidine 5'-phosphate decarboxylase (EC 4.1.1.23) (OMP decarboxylase) (OMPDCase) (OMPdecase)	pyrF SAUSA300_1097	230
55	SAUSA300_1092	A0A0H2XFJ8_STAA3	unreviewed	Uracil permease	pyrP SAUSA300_1092	435
56	SAUSA300_1098	A0A0H2XH75_STAA3	unreviewed	Orotate phosphoribosyltransferase (OPRT) (OPRTase) (EC 2.4.2.10)	pyrE SAUSA300_1098	203
57	SAUSA300_1094	A0A0H2XIA8_STAA3	unreviewed	Dihydroorotase (DHOase) (EC 3.5.2.3)	pyrC SAUSA300_1094	424
58	USA300HOU_2269	URE3_STAAT	reviewed	Urease subunit gamma (EC 3.5.1.5) (Urea amidohydrolase subunit gamma)	ureA USA300HOU_2269	100
59	USA300HOU_2275	URED_STAAT	reviewed	Urease accessory protein UreD	ureD USA300HOU_2275	278
60	SACOL2279	A0A0H2WZW6_STAAC	unreviewed	Transporter, putative	SACOL2279	301
61	USA300HOU_2273	UREF_STAAT	reviewed	Urease accessory protein UreF	ureF USA300HOU_2273	229
62	USA300HOU_2274	UREG_STAAT	reviewed	Urease accessory protein UreG	ureG USA300HOU_2274	204
63	USA300HOU_2271	URE1_STAAT	reviewed	Urease subunit alpha (EC 3.5.1.5) (Urea amidohydrolase subunit alpha)	ureC USA300HOU_2271	571
64	USA300HOU_2272	UREE_STAAT	reviewed	Urease accessory protein UreE	ureE USA300HOU_2272	150
65	USA300HOU_2270	URE2_STAAT	reviewed	Urease subunit beta (EC 3.5.1.5) (Urea amidohydrolase subunit beta)	ureB USA300HOU_2270	136
66	USA300HOU_1141	CARB_STAAT	reviewed	Carbamoyl-phosphate synthase large chain (EC 6.3.5.5) (Carbamoyl-phosphate synthetase ammonia chain)	carB USA300HOU_1141	1057
67	SAUSA300_0061	ARCC3_STAA3	reviewed	Carbamate kinase 3 (EC 2.7.2.2)	arcC3 SAUSA300_0061	309
68	SAUSA300_1063	ARCC1_STAA3	reviewed	Carbamate kinase 1 (EC 2.7.2.2)	arcC1 SAUSA300_1063	310
69	SAUSA300_2567	ARCC2_STAA3	reviewed	Carbamate kinase 2 (EC 2.7.2.2)	arcC2 SAUSA300_2567	313
70	SAUSA300_1095	A0A0H2XIN1_STAA3	unreviewed	Carbamoyl-phosphate synthase small chain (EC 6.3.5.5) (Carbamoyl-phosphate synthetase glutamine chain)	carA SAUSA300_1095	366
71	SAUSA300_0784	A0A0H2XGK1_STAA3	unreviewed	LysE/YggA family protein	SAUSA300_0784	205
72	SAUSA300_2568	A0A0H2XE40_STAA3	unreviewed	Arginine/ornithine antiporter	arcD SAUSA300_2568	476
73	SAUSA300_0064	A0A0H2XFF5_STAA3	unreviewed	Arginine/oirnithine antiporter	arcD SAUSA300_0064	473
74	SAUSA300_1252	A0A0H2XIN9_STAA3	unreviewed	Amino acid carrier protein	SAUSA300_1252	486
75	SAUSA300_0914	A0A0H2XIT1_STAA3	unreviewed	Sodium:alanine symporter family protein	SAUSA300_0914	522
76	SAUSA300_1642	A0A0H2XG72_STAA3	unreviewed	D-serine/D-alanine/glycine transporter	SAUSA300_1642	453
77	SAUSA300_0975	PUR9_STAA3	reviewed	Bifunctional purine biosynthesis protein PurH [Includes: Phosphoribosylaminoimidazolecarboxamide formyltransferase (EC 2.1.2.3) (AICAR transformylase); IMP cyclohydrolase (EC 3.5.4.10) (ATIC) (IMP synthase) (Inosinicase)]	purH SAUSA300_0975	492
78	USA300HOU_1011	PUR7_STAAT	reviewed	Phosphoribosylaminoimidazole-succinocarboxamide synthase (EC 6.3.2.6) (SAICAR synthetase)	purC USA300HOU_1011	234
79	SAUSA300_1235	GUAC_STAA3	reviewed	GMP reductase (EC 1.7.1.7) (Guanosine 5'-monophosphate oxidoreductase) (Guanosine monophosphate reductase)	guaC SAUSA300_1235	325
80	SAUSA300_0555	HPS_STAA3	reviewed	3-hexulose-6-phosphate synthase (HPS) (EC 4.1.2.43) (D-arabino-3-hexulose-6-phosphate formaldehyde lyase)	SAUSA300_0555	210
81	SAUSA300_2176	ECFA1_STAA3	reviewed	Energy-coupling factor transporter ATP-binding protein EcfA1 (ECF transporter A component EcfA1) (EC 7.-.-.-)	ecfA1 cbiO1 SAUSA300_2176	269
82	SAUSA300_2174	A0A0H2XFR1_STAA3	unreviewed	Energy-coupling factor transporter transmembrane protein EcfT (ECF transporter T component EcfT)	ecfT SAUSA300_2174	268
83	SAUSA300_2233	A0A0H2XJ75_STAA3	unreviewed	Biotin transporter	SAUSA300_2233	184
84	SAUSA300_2175	ECFA2_STAA3	reviewed	Energy-coupling factor transporter ATP-binding protein EcfA2 (ECF transporter A component EcfA2) (EC 3.6.3.-)	ecfA2 cbiO2 SAUSA300_2175	286
85	USA300HOU_0941	FABH_STAAT	reviewed	Beta-ketoacyl-[acyl-carrier-protein] synthase III (Beta-ketoacyl-ACP synthase III) (KAS III) (EC 2.3.1.180) (3-oxoacyl-[acyl-carrier-protein] synthase 3) (3-oxoacyl-[acyl-carrier-protein] synthase III)	fabH USA300HOU_0941	313
86	SAUSA300_0886	A0A0H2XJF4_STAA3	unreviewed	3-oxoacyl-[acyl-carrier-protein] synthase 2 (EC 2.3.1.179)	fabF SAUSA300_0886	414
87	USA300HOU_2089	FABZ_STAAT	reviewed	3-hydroxyacyl-[acyl-carrier-protein] dehydratase FabZ (EC 4.2.1.59) ((3R)-hydroxymyristoyl-[acyl-carrier-protein] dehydratase) ((3R)-hydroxymyristoyl-ACP dehydrase) (Beta-hydroxyacyl-ACP dehydratase)	fabZ USA300HOU_2089	146
88	SAUSA300_1124	A0A0H2XJC9_STAA3	unreviewed	3-oxoacyl-[acyl-carrier-protein] reductase (EC 1.1.1.100)	fabG SAUSA300_1124	244
89	SAUSA300_0912	A0A0H2XIJ1_STAA3	unreviewed	Enoyl-[acyl-carrier-protein] reductase [NADPH] (ENR) (EC 1.3.1.39)	SAUSA300_0912	256
90	SAUSA300_1232	CATA_STAA3	reviewed	Catalase (EC 1.11.1.6)	katA SAUSA300_1232	505
91	SA0529	A0A0H3JJZ7_STAAN	unreviewed	SIS domain-containing protein	SA0529	182
92	SAUSA300_2372	A0A0H2XG49_STAA3	unreviewed	Adenosylmethionine-8-amino-7-oxononanoate aminotransferase (EC 2.6.1.62) (7,8-diamino-pelargonic acid aminotransferase) (DAPA AT) (DAPA aminotransferase) (7,8-diaminononanoate synthase) (DANS) (Diaminopelargonic acid synthase)	bioA SAUSA300_2372	452
93	SAUSA300_2369	BIOW_STAA3	reviewed	6-carboxyhexanoate--CoA ligase (EC 6.2.1.14) (Pimeloyl-CoA synthase)	bioW SAUSA300_2369	230
94	SAUSA300_1949	A0A0H2XGT5_STAA3	unreviewed	dUTP diphosphatase (EC 3.6.1.23)	dut SAUSA300_1949	177
95	SAUSA300_2073	KITH_STAA3	reviewed	Thymidine kinase (EC 2.7.1.21)	tdk SAUSA300_2073	199
96	NWMN_1491	A0A0H3K8F5_STAAE	unreviewed	ComE operon protein 2 (Competence protein ComEB required for DNA binding and uptake)	comEB NWMN_1491 CNH35_08505	153
97	SAUSA300_2370	A0A0H2XIR1_STAA3	unreviewed	Putative 8-amino-7-oxononanoate synthase	SAUSA300_2370	371
98	SAUSA300_2373	A0A0H2XJF1_STAA3	unreviewed	ATP-dependent dethiobiotin synthetase BioD (EC 6.3.3.3) (DTB synthetase) (DTBS) (Dethiobiotin synthase)	bioD SAUSA300_2373	228
99	SAUSA300_1711	A0A0H2XHP8_STAA3	unreviewed	proline dehydrogenase (EC 1.5.5.2)	putA SAUSA300_1711	333
100	USA300HOU_1330	DAPA_STAAT	reviewed	4-hydroxy-tetrahydrodipicolinate synthase (HTPA synthase) (EC 4.3.3.7)	dapA USA300HOU_1330	295
101	USA300HOU_1176	SUCC_STAAT	reviewed	Succinate--CoA ligase [ADP-forming] subunit beta (EC 6.2.1.5) (Succinyl-CoA synthetase subunit beta) (SCS-beta)	sucC USA300HOU_1176	388
102	SAUSA300_1139	A0A0H2XIE1_STAA3	unreviewed	Succinate--CoA ligase [ADP-forming] subunit alpha (EC 6.2.1.5) (Succinyl-CoA synthetase subunit alpha) (SCS-alpha)	sucD SAUSA300_1139	302
103	USA300HOU_1331	DAPB_STAAT	reviewed	4-hydroxy-tetrahydrodipicolinate reductase (HTPA reductase) (EC 1.17.1.8)	dapB USA300HOU_1331	240
104	SAUSA300_1292	A0A0H2XI95_STAA3	unreviewed	Alanine racemase (EC 5.1.1.1)	alr2 SAUSA300_1292	361
105	SAUSA300_1697	PEPVL_STAA3	reviewed	Putative dipeptidase SAUSA300_1697 (EC 3.4.13.-)	SAUSA300_1697	469
106	SAUSA300_1976	A0A0H2XKA6_STAA3	unreviewed	Probable succinyl-diaminopimelate desuccinylase (EC 3.5.1.18)	SAUSA300_1976	407
107	SAUSA300_1683	A0A0H2XI85_STAA3	unreviewed	Chorismate mutase/phospho-2-dehydro-3-deoxyheptonate aldolase (EC 5.4.99.5)	SAUSA300_1683	363
108	HMPREF0776_2419	A0A0E1VJM0_STAA3	unreviewed	Diaminopimelate decarboxylase (DAP decarboxylase) (DAPDC) (EC 4.1.1.20)	lysA HMPREF0776_2419	421
109	SAUSA300_0125	A0A0H2XH47_STAA3	unreviewed	Pyridoxal-dependent decarboxylase	SAUSA300_0125	400
110	SAUSA300_1287	A0A0H2XJP5_STAA3	unreviewed	Aspartate-semialdehyde dehydrogenase (ASA dehydrogenase) (ASADH) (EC 1.2.1.11) (Aspartate-beta-semialdehyde dehydrogenase)	asd SAUSA300_1287	329
111	HMPREF0776_2815	A0A0E1VII3_STAA3	unreviewed	Transaldolase (EC 2.2.1.2)	HMPREF0776_2815	237
112	USA300HOU_1332	DAPH_STAAT	reviewed	2,3,4,5-tetrahydropyridine-2,6-dicarboxylate N-acetyltransferase (EC 2.3.1.89) (Tetrahydrodipicolinate N-acetyltransferase) (THP acetyltransferase) (Tetrahydropicolinate acetylase)	dapH USA300HOU_1332	239
113	SAUSA300_0185	A0A0H2XJM9_STAA3	unreviewed	Arginine biosynthesis bifunctional protein ArgJ [Cleaved into: Arginine biosynthesis bifunctional protein ArgJ alpha chain; Arginine biosynthesis bifunctional protein ArgJ beta chain] [Includes: Glutamate N-acetyltransferase (EC 2.3.1.35) (Ornithine acetyltransferase) (OATase) (Ornithine transacetylase); Amino-acid acetyltransferase (EC 2.3.1.1) (N-acetylglutamate synthase) (AGSase)]	argJ SAUSA300_0185	413
114	SAUSA300_2551	A0A0H2XG23_STAA3	unreviewed	Anaerobic ribonucleotide reductase, large subunit (EC 1.17.4.2)	nrdD SAUSA300_2551	616
115	SAUSA300_0717	A0A0H2XI26_STAA3	unreviewed	ribonucleoside-diphosphate reductase (EC 1.17.4.1)	SAUSA300_0717	323
116	SAUSA300_0138	A0A0H2XDJ1_STAA3	unreviewed	Purine nucleoside phosphorylase DeoD-type (PNP) (EC 2.4.2.1)	deoD SAUSA300_0138	235
117	SAUSA300_2091	A0A0H2XEF6_STAA3	unreviewed	Purine nucleoside phosphorylase DeoD-type (PNP) (EC 2.4.2.1)	deoD SAUSA300_2091	236
118	SAUSA300_2550	A0A0H2XEK0_STAA3	unreviewed	Anaerobic ribonucleoside-triphosphate reductase-activating protein (EC 1.97.1.-)	nrdG SAUSA300_2550	178
119	USA300HOU_0754	NRDI_STAAT	reviewed	Protein NrdI	nrdI USA300HOU_0754	132
120	SAUSA300_0716	A0A0H2XES4_STAA3	unreviewed	Ribonucleoside-diphosphate reductase (EC 1.17.4.1)	SAUSA300_0716	701
121	A7Q05_2863	A0A5C0VWB1_STAAU	unreviewed	Alcohol dehydrogenase	GO814_00485 GO942_10725	375
122	SACOL2367	A0A0H2WWX6_STAAC	unreviewed	Alcohol dehydrogenase, zinc-containing (EC 1.1.1.1)	SACOL2367	334
123	SAUSA300_0594	ADH_STAA3	reviewed	Alcohol dehydrogenase (ADH) (EC 1.1.1.1)	adh SAUSA300_0594	336
124	SAUSA300_0151	A0A0H2XG10_STAA3	unreviewed	Aldehyde-alcohol dehydrogenase	adhE SAUSA300_0151	869
125	SAUSA300_2183	A0A0H2XH09_STAA3	unreviewed	Adenylate kinase (AK) (EC 2.7.4.3) (ATP-AMP transphosphorylase) (ATP:AMP phosphotransferase) (Adenylate monophosphate kinase)	adk SAUSA300_2183	215
126	SAUSA300_1286	A0A0H2XGI1_STAA3	unreviewed	Aspartokinase (EC 2.7.2.4)	SAUSA300_1286	401
127	SAUSA300_1225	A0A0H2XKG7_STAA3	unreviewed	Aspartokinase (EC 2.7.2.4)	SAUSA300_1225	460
128	PA4748	TPIS_PSEAE	reviewed	Triosephosphate isomerase (TIM) (TPI) (EC 5.3.1.1) (Triose-phosphate isomerase)	tpiA PA4748	251
129	PA1013	PUR7_PSEAE	reviewed	Phosphoribosylaminoimidazole-succinocarboxamide synthase (EC 6.3.2.6) (SAICAR synthetase)	purC PA1013	236
130	PA0945	PUR5_PSEAE	reviewed	Phosphoribosylformylglycinamidine cyclo-ligase (EC 6.3.3.1) (AIR synthase) (AIRS) (Phosphoribosyl-aminoimidazole synthetase)	purM PA0945	353
131	PA2629	PUR8_PSEAE	reviewed	Adenylosuccinate lyase (ASL) (EC 4.3.2.2) (Adenylosuccinase) (ASase)	purB PA2629	456
132	PA1796	FOLD_PSEAE	reviewed	Bifunctional protein FolD [Includes: Methylenetetrahydrofolate dehydrogenase (EC 1.5.1.5); Methenyltetrahydrofolate cyclohydrolase (EC 3.5.4.9)]	folD PA1796	284
133	PA5549	GLMS_PSEAE	reviewed	Glutamine--fructose-6-phosphate aminotransferase [isomerizing] (EC 2.6.1.16) (D-fructose-6-phosphate amidotransferase) (GFAT) (Glucosamine-6-phosphate synthase) (Hexosephosphate aminotransferase) (L-glutamine--D-fructose-6-phosphate amidotransferase)	glmS PA5549	611
134	PA3763	PUR4_PSEAE	reviewed	Phosphoribosylformylglycinamidine synthase (FGAM synthase) (FGAMS) (EC 6.3.5.3) (Formylglycinamide ribonucleotide amidotransferase) (FGAR amidotransferase) (FGAR-AT)	purL PA3763	1298
135	PA4855	PUR2_PSEAE	reviewed	Phosphoribosylamine--glycine ligase (EC 6.3.4.13) (GARS) (Glycinamide ribonucleotide synthetase) (Phosphoribosylglycinamide synthetase)	purD PA4855	429
136	PA3108	PUR1_PSEAE	reviewed	Amidophosphoribosyltransferase (ATase) (EC 2.4.2.14) (Glutamine phosphoribosylpyrophosphate amidotransferase) (GPATase)	purF PA3108	501
137	PA4854	PUR9_PSEAE	reviewed	Bifunctional purine biosynthesis protein PurH [Includes: Phosphoribosylaminoimidazolecarboxamide formyltransferase (EC 2.1.2.3) (AICAR transformylase); IMP cyclohydrolase (EC 3.5.4.10) (ATIC) (IMP synthase) (Inosinicase)]	purH PA4854	535
138	PA0330	RPIA_PSEAE	reviewed	Ribose-5-phosphate isomerase A (EC 5.3.1.6) (Phosphoriboisomerase A) (PRI)	rpiA PA0330	223
139	PA5215	GCST_PSEAE	reviewed	Aminomethyltransferase (EC 2.1.2.10) (Glycine cleavage system T protein)	gcvT PA5215	360
140	PA2442	Q9I140_PSEAE	unreviewed	aminomethyltransferase (EC 2.1.2.10) (Glycine cleavage system T protein)	gcvT2 PA2442	373
141	PA4602	GLYA3_PSEAE	reviewed	Serine hydroxymethyltransferase 3 (SHMT 3) (Serine methylase 3) (EC 2.1.2.1)	glyA3 PA4602	417
142	PA5415	GLYA1_PSEAE	reviewed	Serine hydroxymethyltransferase 1 (SHMT 1) (Serine methylase 1) (EC 2.1.2.1)	glyA1 PA5415	417
143	PA2444	GLYA2_PSEAE	reviewed	Serine hydroxymethyltransferase 2 (SHMT 2) (Serine methylase 2) (EC 2.1.2.1)	glyA2 PA2444	418
144	PA5425	PURK_PSEAE	reviewed	N5-carboxyaminoimidazole ribonucleotide synthase (N5-CAIR synthase) (EC 6.3.4.18) (5-(carboxyamino)imidazole ribonucleotide synthetase)	purK PA5425	360
145	PA0548	Q9I5Y8_PSEAE	unreviewed	Transketolase (EC 2.2.1.1)	tktA PA0548	665
146	PA0743	SERDH_PSEAE	reviewed	NAD-dependent L-serine dehydrogenase (EC 1.1.1.387) (L-serine 3-dehydrogenase (NAD(+)))	PA0743	298
147	PA5131	GPMI_PSEAE	reviewed	2,3-bisphosphoglycerate-independent phosphoglycerate mutase (BPG-independent PGAM) (Phosphoglyceromutase) (iPGM) (EC 5.4.2.12)	gpmI pgm PA5131	515
148	PA0552	PGK_PSEAE	reviewed	Phosphoglycerate kinase (EC 2.7.2.3)	pgk PA0552	387
149	PA0607	Q9I5T1_PSEAE	unreviewed	Ribulose-phosphate 3-epimerase (EC 5.1.3.1)	rpe PA0607	224
150	PA3751	PURT_PSEAE	reviewed	Formate-dependent phosphoribosylglycinamide formyltransferase (EC 6.3.1.21) (5'-phosphoribosylglycinamide transformylase 2) (Formate-dependent GAR transformylase) (GAR transformylase 2) (GART 2) (Non-folate glycinamide ribonucleotide transformylase) (Phosphoribosylglycinamide formyltransferase 2)	purT PA3751	393
151	PA0944	Q9I514_PSEAE	unreviewed	Phosphoribosylglycinamide formyltransferase (EC 2.1.2.2) (5'-phosphoribosylglycinamide transformylase) (GAR transformylase) (GART)	purN PA0944	222
152	PA3195	G3P_PSEAE	reviewed	Glyceraldehyde-3-phosphate dehydrogenase (GAPDH) (EC 1.2.1.12) (NAD-dependent glyceraldehyde-3-phosphate dehydrogenase)	gap hexC PA3195	334
153	PA3635	ENO_PSEAE	reviewed	Enolase (EC 4.2.1.11) (2-phospho-D-glycerate hydro-lyase) (2-phosphoglycerate dehydratase)	eno PA3635	429
154	PA0555	ALF_PSEAE	reviewed	Fructose-bisphosphate aldolase (FBP aldolase) (FBPA) (EC 4.1.2.13) (Fructose-1,6-bisphosphate aldolase)	fba fda PA0555	354
155	PA5213	GCSP2_PSEAE	reviewed	Glycine dehydrogenase (decarboxylating) 2 (EC 1.4.4.2) (Glycine cleavage system P-protein 2) (Glycine decarboxylase 2) (Glycine dehydrogenase (aminomethyl-transferring) 2)	gcvP2 PA5213	958
156	PA2445	GCSP1_PSEAE	reviewed	Glycine dehydrogenase (decarboxylating) 1 (EC 1.4.4.2) (Glycine cleavage system P-protein 1) (Glycine decarboxylase 1) (Glycine dehydrogenase (aminomethyl-transferring) 1)	gcvP1 PA2445	959
157	PA4839	SPEA_PSEAE	reviewed	Biosynthetic arginine decarboxylase (ADC) (EC 4.1.1.19)	speA PA4839	636
158	PA1818	LDCA_PSEAE	reviewed	Lysine decarboxylase LdcA (EC 4.1.1.18)	ldcA PA1818	751
159	PA4519	Q9HVQ3_PSEAE	unreviewed	Ornithine decarboxylase	speC PA4519	387
160	PA1587	DLDH2_PSEAE	reviewed	Dihydrolipoyl dehydrogenase (EC 1.8.1.4) (Dihydrolipoamide dehydrogenase) (E3 component of 2-oxoglutarate dehydrogenase complex) (Glycine oxidation system L-factor) (LPD-GLC)	lpdG PA1587	478
161	PA2250	DLDH1_PSEAE	reviewed	Dihydrolipoyl dehydrogenase (EC 1.8.1.4) (Dihydrolipoamide dehydrogenase) (E3 component of branched-chain alpha-keto acid dehydrogenase complex) (LPD-Val)	lpdV PA2250	464
162	PA4829	DLDH3_PSEAE	reviewed	Dihydrolipoyl dehydrogenase 3 (EC 1.8.1.4) (Dihydrolipoamide dehydrogenase 3) (LPD-3)	lpd3 PA4829	467
163	PA3190	Q9HZ48_PSEAE	unreviewed	Probable binding protein component of ABC sugar transporter	PA3190	420
164	PA3187	Q9HZ51_PSEAE	unreviewed	Probable ATP-binding component of ABC transporter	PA3187	386
165	PA3188	Q9HZ50_PSEAE	unreviewed	Probable permease of ABC sugar transporter	PA3188	281
166	PA3189	Q9HZ49_PSEAE	unreviewed	Probable permease of ABC sugar transporter	PA3189	310
167	PA3050	PYRD_PSEAE	reviewed	Dihydroorotate dehydrogenase (quinone) (EC 1.3.5.2) (DHOdehase) (DHOD) (DHODase) (Dihydroorotate oxidase)	pyrD PA3050	342
168	PA1049	PDXH_PSEAE	reviewed	Pyridoxine/pyridoxamine 5'-phosphate oxidase (EC 1.4.3.5) (PNP/PMP oxidase) (PNPOx) (Pyridoxal 5'-phosphate synthase)	pdxH PA1049	215
169	PA5206	Q9HTY4_PSEAE	unreviewed	Acetylornithine deacetylase	argE PA5206	384
170	PA0895	ARUC_PSEAE	reviewed	Succinylornithine transaminase/acetylornithine aminotransferase (ACOAT) (SOAT) (Succinylornithine aminotransferase) (EC 2.6.1.11) (EC 2.6.1.81)	aruC argD astC PA0895	406
171	PA4565	PROB_PSEAE	reviewed	Glutamate 5-kinase (EC 2.7.2.11) (Gamma-glutamyl kinase) (GK)	proB PA4565	372
172	PA0782	Q9I5F6_PSEAE	unreviewed	Bifunctional protein PutA [Includes: Proline dehydrogenase (EC 1.5.5.2) (Proline oxidase); Delta-1-pyrroline-5-carboxylate dehydrogenase (P5C dehydrogenase) (EC 1.2.1.88) (L-glutamate gamma-semialdehyde dehydrogenase)]	putA PA0782	1060
173	PA5119	GLN1B_PSEAE	reviewed	Glutamine synthetase (GS) (EC 6.3.1.2) (Glutamate--ammonia ligase) (Glutamine synthetase I beta) (GSI beta)	glnA PA5119	469
174	PA0298	Q9I6J3_PSEAE	unreviewed	Probable glutamine synthetase	spuB PA0298	452
175	PA5508	Q9HT65_PSEAE	unreviewed	Probable glutamine synthetase	PA5508	443
176	PA5522	Q9HT51_PSEAE	unreviewed	Probable glutamine synthetase	PA5522	455
177	PA2040	Q9I275_PSEAE	unreviewed	Probable glutamine synthetase	PA2040	458
178	PA0296	Q9I6J5_PSEAE	unreviewed	Probable glutamine synthetase	spuI PA0296	458
179	PA3356	Q9HYP0_PSEAE	unreviewed	GS catalytic domain-containing protein	PA3356	413
180	PA5075	Q9HUA8_PSEAE	unreviewed	Probable permease of ABC transporter	PA5075	320
181	PA4193	Q9HWI8_PSEAE	unreviewed	Probable permease of ABC transporter	PA4193	234
182	PA1342	GASBP_PSEAE	reviewed	L-glutamate/L-aspartate-binding protein	PA1342	302
183	PA5035	G3XD09_PSEAE	unreviewed	Glutamate synthase small chain	gltD PA5035	477
184	PA5036	Q9HUD5_PSEAE	unreviewed	Glutamate synthase large chain	gltB PA5036	1481
185	PA5076	Q9HUA7_PSEAE	unreviewed	Probable binding protein component of ABC transporter	PA5076	266
186	PA1339	Q9I405_PSEAE	unreviewed	Amino acid ABC transporter ATP binding protein	PA1339	244
187	PA1341	Q9I403_PSEAE	unreviewed	Amino acid ABC transporter membrane protein	PA1341	248
188	PA4192	Q9HWI9_PSEAE	unreviewed	Probable ATP-binding component of ABC transporter	PA4192	247
189	PA1340	Q9I404_PSEAE	unreviewed	Amino acid ABC transporter membrane protein	PA1340	222
190	PA4194	Q9HWI7_PSEAE	unreviewed	Probable permease of ABC transporter	PA4194	232
191	PA4195	Q9HWI6_PSEAE	unreviewed	Probable binding protein component of ABC transporter	PA4195	276
192	PA5074	Q9HUA9_PSEAE	unreviewed	Probable ATP-binding component of ABC transporter	PA5074	244
193	PA0293	Q9I6J8_PSEAE	unreviewed	N-carbamoylputrescine amidohydrolase	aguB PA0293	292
194	PA1421	GBUA_PSEAE	reviewed	Guanidinobutyrase (EC 3.5.3.7)	gbuA PA1421	319
195	PA0288	GPUA_PSEAE	reviewed	Guanidinopropionase (EC 3.5.3.17)	gpuA PA0288	318
196	PA3175	HUTGL_PSEAE	reviewed	Formimidoylglutamase (EC 3.5.3.8) (Formiminoglutamase) (Formiminoglutamate hydrolase)	PA3175	311
197	PA4007	PROA_PSEAE	reviewed	Gamma-glutamyl phosphate reductase (GPR) (EC 1.2.1.41) (Glutamate-5-semialdehyde dehydrogenase) (Glutamyl-gamma-semialdehyde dehydrogenase) (GSA dehydrogenase)	proA PA4007	421
198	PA5516	PDXY_PSEAE	reviewed	Pyridoxal kinase PdxY (PL kinase) (EC 2.7.1.35)	pdxY PA5516	288
199	PA0292	AGUA_PSEAE	reviewed	Agmatine deiminase (EC 3.5.3.12) (Agmatine iminohydrolase)	aguA PA0292	368
200	PA1583	Q9I3D5_PSEAE	unreviewed	Succinate dehydrogenase flavoprotein subunit (EC 1.3.5.1)	sdhA PA1583	590
201	PA1582	Q9I3D6_PSEAE	unreviewed	Succinate dehydrogenase hydrophobic membrane anchor subunit	sdhD PA1582	122
202	PA1584	Q9I3D4_PSEAE	unreviewed	succinate dehydrogenase (EC 1.3.5.1)	sdhB PA1584	235
203	PA1581	Q9I3D7_PSEAE	unreviewed	Succinate dehydrogenase cytochrome b556 subunit	sdhC PA1581	128
204	PA1614	GPDA_PSEAE	reviewed	Glycerol-3-phosphate dehydrogenase [NAD(P)+] (EC 1.1.1.94) (NAD(P)H-dependent glycerol-3-phosphate dehydrogenase)	gpsA PA1614	340
205	PA3025	Q9HZI1_PSEAE	unreviewed	Probable FAD-dependent glycerol-3-phosphate dehydrogenase	PA3025	526
206	PA3584	GLPD_PSEAE	reviewed	Glycerol-3-phosphate dehydrogenase (EC 1.1.5.3)	glpD PA3584	512
207	PA5110	F16PA_PSEAE	reviewed	Fructose-1,6-bisphosphatase class 1 (FBPase class 1) (EC 3.1.3.11) (D-fructose-1,6-bisphosphate 1-phosphohydrolase class 1)	fbp PA5110	336
208	PA3562	Q9HY55_PSEAE	unreviewed	phosphoenolpyruvate--protein phosphotransferase (EC 2.7.3.9)	fruI PA3562	956
209	PA3560	Q9HY57_PSEAE	unreviewed	Phosphotransferase system transporter fructose-specific IIBC component, FruA	fruA PA3560	585
210	PA3561	Q9HY56_PSEAE	unreviewed	Phosphofructokinase	fruK PA3561	314
211	PA1293	Q9I451_PSEAE	unreviewed	Strictosidine synthase conserved region domain-containing protein	PA1293	353
212	PA4204	Q9HWH7_PSEAE	unreviewed	Periplasmic gluconolactonase, PpgL	ppgL PA4204	388
213	PA3182	6PGL_PSEAE	reviewed	6-phosphogluconolactonase (6PGL) (EC 3.1.1.31)	pgl devB PA3182	238
214	PA2796	TAL_PSEAE	reviewed	Transaldolase (EC 2.2.1.2)	tal PA2796	307

## Sheet: growth recovery cutsets sa
	SA Cutset with growth recovery	Consortium cutset size	Acetylglucosamine consumption (SA)	Acetylglucosamine production (PA)	Arginine consumption (PA)	Cytidine consumption (SA)	Cytidine production (PA)	Deoxyadenosine consumption (SA)	Deoxyadenosine production (PA)	Deoxycytidine consumption (SA)	Deoxycytidine production (PA)	Fructose consumption (SA)	Fructose production (PA)	Gluconate consumption (SA)	Gluconate production (PA)	Glycerol consumption (SA)	Glycerol production (PA)	Hypoxanthine consumption (SA)	Hypoxanthine production (PA)	Inosine consumption (SA)	Inosine production (PA)	Ornithine consumption (SA)	Ornithine production (PA)	Ribose consumption (SA)	Ribose production (PA)	Succinate consumption (SA)	Succinate production (PA)	Thymidine consumption (SA)	Thymidine production (PA)	Urea consumption (SA)	Urea production (PA)	Xanthine consumption (SA)	Xanthine production (PA)
0	('RPI_SA_rev',)	4	0	0	0	0	1	0	0	0	0	0	0	0	0	0	0	0	0	1	0	0	0	0	1	0	0	0	0	0	0	0	0
1	('RPI_SA_rev',)	4	0	0	0	0	1	0	0	0	0	0	0	0	0	0	0	0	0	0	1	0	0	0	1	0	0	0	0	0	0	0	0
2	('RPI_SA_rev',)	4	0	0	0	1	0	0	0	0	0	0	0	0	0	0	0	0	0	1	0	0	0	0	1	0	0	0	0	0	0	0	0
3	('RPI_SA_rev',)	4	0	0	0	1	0	0	0	0	0	0	0	0	0	0	0	0	0	0	1	0	0	0	1	0	0	0	0	0	0	0	0
4	('RPI_SA_rev',)	4	0	0	0	1	0	0	0	0	0	0	0	0	0	0	0	0	0	0	1	0	0	1	0	0	0	0	0	0	0	0	0
5	('RPI_SA_rev',)	4	0	0	0	0	1	0	0	0	0	0	0	0	0	0	0	0	0	0	1	0	0	1	0	0	0	0	0	0	0	0	0
6	('RPI_SA_rev',)	4	0	0	0	0	1	0	0	0	0	0	0	0	0	0	0	0	0	1	0	0	0	1	0	0	0	0	0	0	0	0	0
7	('RPI_SA_rev',)	4	0	0	0	1	0	0	0	0	0	0	0	0	0	0	0	0	0	1	0	0	0	1	0	0	0	0	0	0	0	0	0
8	('GF6PTA_SA',)	2	0	1	0	0	0	0	0	0	0	0	0	0	0	0	0	0	0	0	0	0	0	0	0	0	0	0	0	0	0	0	0
9	('GF6PTA_SA',)	2	1	0	0	0	0	0	0	0	0	0	0	0	0	0	0	0	0	0	0	0	0	0	0	0	0	0	0	0	0	0	0
10	('AKGDH_SA',)	2	0	0	0	0	0	0	0	0	0	0	0	0	0	0	0	0	0	0	0	0	0	0	0	1	0	0	0	0	0	0	0
11	('TMDS_SA',)	2	0	0	0	0	0	0	0	0	0	0	0	0	0	0	0	0	0	0	0	0	0	0	0	0	0	1	0	0	0	0	0
12	('TMDS_SA',)	2	0	0	0	0	0	0	0	0	0	0	0	0	0	0	0	0	0	0	0	0	0	0	0	0	0	0	1	0	0	0	0
13	('ADEt2r_SA*EX_ade_e_SA_rev*EX_ade_e_rev', 'ADSL1r_SA*ADSS_SA')	3	0	0	0	0	0	0	1	0	0	0	0	0	0	0	0	0	0	0	0	0	0	0	0	0	0	0	0	0	0	0	0
14	('ADEt2r_SA*EX_ade_e_SA_rev*EX_ade_e_rev', 'ADSL1r_SA*ADSS_SA')	3	0	0	0	0	0	1	0	0	0	0	0	0	0	0	0	0	0	0	0	0	0	0	0	0	0	0	0	0	0	0	0
15	('ADEt2r_SA*EX_ade_e_SA_rev*EX_ade_e_rev', 'FUM_SA')	3	0	0	0	0	0	0	1	0	0	0	0	0	0	0	0	0	0	0	0	0	0	0	0	0	0	0	0	0	0	0	0
16	('ADEt2r_SA*EX_ade_e_SA_rev*EX_ade_e_rev', 'FUM_SA')	3	0	0	0	0	0	1	0	0	0	0	0	0	0	0	0	0	0	0	0	0	0	0	0	0	0	0	0	0	0	0	0
17	('GUAPRT_SA', 'IMPD_SA')	3	0	0	0	0	0	0	0	0	0	0	0	0	0	0	0	0	0	0	0	0	0	0	0	0	0	0	0	0	0	0	1
18	('GUAPRT_SA', 'IMPD_SA')	3	0	0	0	0	0	0	0	0	0	0	0	0	0	0	0	0	0	0	0	0	0	0	0	0	0	0	0	0	0	1	0
19	('EX_gln__L_e_SA_rev*GLN_NAct_SA', 'GLNS_SA')	3	1	0	0	0	0	0	0	0	0	0	0	0	0	0	0	0	0	0	0	0	0	0	0	0	0	0	0	0	0	0	0
20	('EX_gln__L_e_SA_rev*GLN_NAct_SA', 'GLNS_SA')	3	0	1	0	0	0	0	0	0	0	0	0	0	0	0	0	0	0	0	0	0	0	0	0	0	0	0	0	0	0	0	0
21	('G6PBDH_SA*PGL_SA', 'TKT2_SA_rev')	6	0	0	0	1	0	0	0	0	0	0	0	0	1	0	0	0	0	1	0	0	0	0	1	0	0	0	0	0	0	0	0
22	('G6PBDH_SA*PGL_SA', 'TKT2_SA_rev')	6	0	0	0	1	0	0	0	0	0	0	0	0	1	0	0	0	0	0	1	0	0	0	1	0	0	0	0	0	0	0	0
23	('G6PBDH_SA*PGL_SA', 'TKT2_SA_rev')	6	0	0	0	0	1	0	0	0	0	0	0	0	1	0	0	0	0	1	0	0	0	0	1	0	0	0	0	0	0	0	0
24	('G6PBDH_SA*PGL_SA', 'TKT2_SA_rev')	6	0	0	0	0	1	0	0	0	0	0	0	0	1	0	0	0	0	1	0	0	0	1	0	0	0	0	0	0	0	0	0
25	('G6PBDH_SA*PGL_SA', 'TKT2_SA_rev')	6	0	0	0	0	1	0	0	0	0	0	0	1	0	0	0	0	0	1	0	0	0	1	0	0	0	0	0	0	0	0	0
26	('G6PBDH_SA*PGL_SA', 'TKT2_SA_rev')	6	0	0	0	0	1	0	0	0	0	0	0	0	1	0	0	0	0	0	1	0	0	1	0	0	0	0	0	0	0	0	0
27	('G6PBDH_SA*PGL_SA', 'TKT2_SA_rev')	6	0	0	0	1	0	0	0	0	0	0	0	0	1	0	0	0	0	1	0	0	0	1	0	0	0	0	0	0	0	0	0
28	('G6PBDH_SA*PGL_SA', 'TKT2_SA_rev')	6	0	0	0	1	0	0	0	0	0	0	0	1	0	0	0	0	0	1	0	0	0	1	0	0	0	0	0	0	0	0	0
29	('G6PBDH_SA*PGL_SA', 'TKT2_SA_rev')	6	0	0	0	1	0	0	0	0	0	0	0	1	0	0	0	0	0	1	0	0	0	0	1	0	0	0	0	0	0	0	0
30	('G6PBDH_SA*PGL_SA', 'TKT2_SA_rev')	6	0	0	0	0	1	0	0	0	0	0	0	1	0	0	0	0	0	1	0	0	0	0	1	0	0	0	0	0	0	0	0
31	('G6PBDH_SA*PGL_SA', 'TKT2_SA_rev')	6	0	0	0	1	0	0	0	0	0	0	0	1	0	0	0	0	0	0	1	0	0	0	1	0	0	0	0	0	0	0	0
32	('G6PBDH_SA*PGL_SA', 'TKT2_SA_rev')	6	0	0	0	0	1	0	0	0	0	0	0	0	1	0	0	0	0	0	1	0	0	0	1	0	0	0	0	0	0	0	0
33	('G6PBDH_SA*PGL_SA', 'TKT2_SA_rev')	6	0	0	0	1	0	0	0	0	0	0	0	0	1	0	0	0	0	0	1	0	0	1	0	0	0	0	0	0	0	0	0
34	('G6PBDH_SA*PGL_SA', 'RPE_SA_rev')	6	0	0	0	0	1	0	0	0	0	0	0	1	0	0	0	0	0	0	1	0	0	0	1	0	0	0	0	0	0	0	0
35	('G6PBDH_SA*PGL_SA', 'RPE_SA_rev')	6	0	0	0	1	0	0	0	0	0	0	0	0	1	0	0	0	0	0	1	0	0	0	1	0	0	0	0	0	0	0	0
36	('G6PBDH_SA*PGL_SA', 'RPE_SA_rev')	6	0	0	0	1	0	0	0	0	0	0	0	1	0	0	0	0	0	0	1	0	0	0	1	0	0	0	0	0	0	0	0
37	('G6PBDH_SA*PGL_SA', 'RPE_SA_rev')	6	0	0	0	0	1	0	0	0	0	0	0	0	1	0	0	0	0	0	1	0	0	0	1	0	0	0	0	0	0	0	0
38	('G6PBDH_SA*PGL_SA', 'RPE_SA_rev')	6	0	0	0	1	0	0	0	0	0	0	0	0	1	0	0	0	0	0	1	0	0	1	0	0	0	0	0	0	0	0	0
39	('G6PBDH_SA*PGL_SA', 'RPE_SA_rev')	6	0	0	0	1	0	0	0	0	0	0	0	1	0	0	0	0	0	0	1	0	0	1	0	0	0	0	0	0	0	0	0
40	('G6PBDH_SA*PGL_SA', 'RPE_SA_rev')	6	0	0	0	0	1	0	0	0	0	0	0	1	0	0	0	0	0	0	1	0	0	1	0	0	0	0	0	0	0	0	0
41	('G6PBDH_SA*PGL_SA', 'RPE_SA_rev')	6	0	0	0	0	1	0	0	0	0	0	0	0	1	0	0	0	0	0	1	0	0	1	0	0	0	0	0	0	0	0	0
42	('G6PBDH_SA*PGL_SA', 'RPE_SA_rev')	6	0	0	0	1	0	0	0	0	0	0	0	0	1	0	0	0	0	1	0	0	0	0	1	0	0	0	0	0	0	0	0
43	('G6PBDH_SA*PGL_SA', 'RPE_SA_rev')	6	0	0	0	1	0	0	0	0	0	0	0	1	0	0	0	0	0	1	0	0	0	1	0	0	0	0	0	0	0	0	0
44	('G6PBDH_SA*PGL_SA', 'RPE_SA_rev')	6	0	0	0	0	1	0	0	0	0	0	0	0	1	0	0	0	0	1	0	0	0	1	0	0	0	0	0	0	0	0	0
45	('G6PBDH_SA*PGL_SA', 'RPE_SA_rev')	6	0	0	0	1	0	0	0	0	0	0	0	0	1	0	0	0	0	1	0	0	0	1	0	0	0	0	0	0	0	0	0
46	('G6PBDH_SA*PGL_SA', 'RPE_SA_rev')	6	0	0	0	0	1	0	0	0	0	0	0	0	1	0	0	0	0	1	0	0	0	0	1	0	0	0	0	0	0	0	0
47	('G6PBDH_SA*PGL_SA', 'RPE_SA_rev')	6	0	0	0	1	0	0	0	0	0	0	0	1	0	0	0	0	0	1	0	0	0	0	1	0	0	0	0	0	0	0	0
48	('G6PBDH_SA*PGL_SA', 'RPE_SA_rev')	6	0	0	0	0	1	0	0	0	0	0	0	1	0	0	0	0	0	1	0	0	0	1	0	0	0	0	0	0	0	0	0
49	('GND_SA', 'RPE_SA_rev')	5	0	0	0	0	1	0	0	0	0	0	0	0	0	0	0	0	0	0	1	0	0	1	0	0	0	0	0	0	0	0	0
50	('GND_SA', 'RPE_SA_rev')	5	0	0	0	1	0	0	0	0	0	0	0	0	0	0	0	0	0	0	1	0	0	1	0	0	0	0	0	0	0	0	0
51	('GND_SA', 'RPE_SA_rev')	5	0	0	0	1	0	0	0	0	0	0	0	0	0	0	0	0	0	0	1	0	0	0	1	0	0	0	0	0	0	0	0
52	('GND_SA', 'RPE_SA_rev')	5	0	0	0	1	0	0	0	0	0	0	0	0	0	0	0	0	0	1	0	0	0	0	1	0	0	0	0	0	0	0	0
53	('GND_SA', 'RPE_SA_rev')	5	0	0	0	0	1	0	0	0	0	0	0	0	0	0	0	0	0	0	1	0	0	0	1	0	0	0	0	0	0	0	0
54	('GND_SA', 'RPE_SA_rev')	5	0	0	0	0	1	0	0	0	0	0	0	0	0	0	0	0	0	1	0	0	0	0	1	0	0	0	0	0	0	0	0
55	('GND_SA', 'RPE_SA_rev')	5	0	0	0	0	1	0	0	0	0	0	0	0	0	0	0	0	0	1	0	0	0	1	0	0	0	0	0	0	0	0	0
56	('GND_SA', 'RPE_SA_rev')	5	0	0	0	1	0	0	0	0	0	0	0	0	0	0	0	0	0	1	0	0	0	1	0	0	0	0	0	0	0	0	0
57	('GND_SA', 'TKT2_SA_rev')	5	0	0	0	1	0	0	0	0	0	0	0	0	0	0	0	0	0	0	1	0	0	1	0	0	0	0	0	0	0	0	0
58	('GND_SA', 'TKT2_SA_rev')	5	0	0	0	0	1	0	0	0	0	0	0	0	0	0	0	0	0	0	1	0	0	1	0	0	0	0	0	0	0	0	0
59	('GND_SA', 'TKT2_SA_rev')	5	0	0	0	1	0	0	0	0	0	0	0	0	0	0	0	0	0	0	1	0	0	0	1	0	0	0	0	0	0	0	0
60	('GND_SA', 'TKT2_SA_rev')	5	0	0	0	0	1	0	0	0	0	0	0	0	0	0	0	0	0	0	1	0	0	0	1	0	0	0	0	0	0	0	0
61	('GND_SA', 'TKT2_SA_rev')	5	0	0	0	0	1	0	0	0	0	0	0	0	0	0	0	0	0	1	0	0	0	1	0	0	0	0	0	0	0	0	0
62	('GND_SA', 'TKT2_SA_rev')	5	0	0	0	1	0	0	0	0	0	0	0	0	0	0	0	0	0	1	0	0	0	1	0	0	0	0	0	0	0	0	0
63	('GND_SA', 'TKT2_SA_rev')	5	0	0	0	0	1	0	0	0	0	0	0	0	0	0	0	0	0	1	0	0	0	0	1	0	0	0	0	0	0	0	0
64	('GND_SA', 'TKT2_SA_rev')	5	0	0	0	1	0	0	0	0	0	0	0	0	0	0	0	0	0	1	0	0	0	0	1	0	0	0	0	0	0	0	0
65	('EX_arg__L_e_SA_rev', 'FUM_SA')	3	0	0	0	0	0	0	0	0	0	0	0	0	0	0	0	0	0	0	0	0	0	0	0	0	0	0	0	1	0	0	0
66	('EX_arg__L_e_SA_rev', 'FUM_SA')	3	0	0	0	0	0	0	0	0	0	0	0	0	0	0	0	0	0	0	0	0	0	0	0	0	0	0	0	0	1	0	0
67	('EX_arg__L_e_SA_rev', 'OCBT_2_SA')	3	0	0	0	0	0	0	0	0	0	0	0	0	0	0	0	0	0	0	0	0	0	0	0	0	0	0	0	0	1	0	0
68	('EX_arg__L_e_SA_rev', 'OCBT_2_SA')	3	0	0	0	0	0	0	0	0	0	0	0	0	0	0	0	0	0	0	0	0	0	0	0	0	0	0	0	1	0	0	0
69	('ACGK_1_SA*AGPR_SA_rev*ACOTA_SA_rev', 'EX_arg__L_e_SA_rev')	3	0	0	0	0	0	0	0	0	0	0	0	0	0	0	0	0	0	0	0	1	0	0	0	0	0	0	0	0	0	0	0
70	('ACGK_1_SA*AGPR_SA_rev*ACOTA_SA_rev', 'EX_arg__L_e_SA_rev')	3	0	0	1	0	0	0	0	0	0	0	0	0	0	0	0	0	0	0	0	0	0	0	0	0	0	0	0	0	0	0	0
71	('ACGK_1_SA*AGPR_SA_rev*ACOTA_SA_rev', 'EX_arg__L_e_SA_rev')	3	0	0	0	0	0	0	0	0	0	0	0	0	0	0	0	0	0	0	0	0	1	0	0	0	0	0	0	0	0	0	0
72	('ARGSL_SA*ARGSS2_SA', 'EX_arg__L_e_SA_rev')	3	0	0	0	0	0	0	0	0	0	0	0	0	0	0	0	0	0	0	0	0	0	0	0	0	0	0	0	1	0	0	0
73	('ARGSL_SA*ARGSS2_SA', 'EX_arg__L_e_SA_rev')	3	0	0	0	0	0	0	0	0	0	0	0	0	0	0	0	0	0	0	0	0	0	0	0	0	0	0	0	0	1	0	0
74	('EX_gua_e_SA_rev*GUAt2r_SA*EX_gua_e_rev', 'IMPD_SA')	3	0	0	0	0	0	0	0	0	0	0	0	0	0	0	0	0	0	0	0	0	0	0	0	0	0	0	0	0	0	1	0
75	('EX_gua_e_SA_rev*GUAt2r_SA*EX_gua_e_rev', 'IMPD_SA')	3	0	0	0	0	0	0	0	0	0	0	0	0	0	0	0	0	0	0	0	0	0	0	0	0	0	0	0	0	0	0	1
76	('CSNt2_SA*EX_csn_e_SA_rev*PYNP1_1_SA_rev', 'CTPS1_SA', 'CTPS2_SA')	4	0	0	0	0	1	0	0	0	0	0	0	0	0	0	0	0	0	0	0	0	0	0	0	0	0	0	0	0	0	0	0
77	('CSNt2_SA*EX_csn_e_SA_rev*PYNP1_1_SA_rev', 'CTPS1_SA', 'CTPS2_SA')	4	0	0	0	1	0	0	0	0	0	0	0	0	0	0	0	0	0	0	0	0	0	0	0	0	0	0	0	0	0	0	0
78	('ASPCT_2_SA*DHORTS_SA_rev*OMPDC_SA*ORPT_SA_rev', 'CSNt2_SA*EX_csn_e_SA_rev*PYNP1_1_SA_rev', 'EX_ura_e_SA_rev*URAt2_SA')	5	0	0	0	0	1	0	0	0	1	0	0	0	0	0	0	0	0	0	0	0	0	0	0	0	0	0	0	0	0	0	0
79	('ASPCT_2_SA*DHORTS_SA_rev*OMPDC_SA*ORPT_SA_rev', 'CSNt2_SA*EX_csn_e_SA_rev*PYNP1_1_SA_rev', 'EX_ura_e_SA_rev*URAt2_SA')	5	0	0	0	1	0	0	0	0	1	0	0	0	0	0	0	0	0	0	0	0	0	0	0	0	0	0	0	0	0	0	0
80	('ASPCT_2_SA*DHORTS_SA_rev*OMPDC_SA*ORPT_SA_rev', 'CSNt2_SA*EX_csn_e_SA_rev*PYNP1_1_SA_rev', 'EX_ura_e_SA_rev*URAt2_SA')	5	0	0	0	0	1	0	0	1	0	0	0	0	0	0	0	0	0	0	0	0	0	0	0	0	0	0	0	0	0	0	0
81	('ASPCT_2_SA*DHORTS_SA_rev*OMPDC_SA*ORPT_SA_rev', 'CSNt2_SA*EX_csn_e_SA_rev*PYNP1_1_SA_rev', 'EX_ura_e_SA_rev*URAt2_SA')	5	0	0	0	1	0	0	0	1	0	0	0	0	0	0	0	0	0	0	0	0	0	0	0	0	0	0	0	0	0	0	0
82	('FBA_SA_rev', 'LTAdtarO_SA', 'PFK_SA')	5	0	0	0	0	0	0	0	0	0	0	1	0	0	1	0	0	0	0	0	0	0	0	0	0	0	0	0	0	0	0	0
83	('FBA_SA_rev', 'LTAdtarO_SA', 'PFK_SA')	5	0	0	0	0	0	0	0	0	0	1	0	0	0	1	0	0	0	0	0	0	0	0	0	0	0	0	0	0	0	0	0
84	('FBA_SA_rev', 'LTAdtarO_SA', 'PFK_SA')	5	0	0	0	0	0	0	0	0	0	0	1	0	0	0	1	0	0	0	0	0	0	0	0	0	0	0	0	0	0	0	0
85	('FBA_SA_rev', 'LTAdtarO_SA', 'PFK_SA')	5	0	0	0	0	0	0	0	0	0	1	0	0	0	0	1	0	0	0	0	0	0	0	0	0	0	0	0	0	0	0	0
86	('CBMKr2_SA', 'CBPS_1_SA', 'EX_arg__L_e_SA_rev')	4	0	0	0	0	0	0	0	0	0	0	0	0	0	0	0	0	0	0	0	0	0	0	0	0	0	0	0	1	0	0	0
87	('CBMKr2_SA', 'CBPS_1_SA', 'EX_arg__L_e_SA_rev')	4	0	0	0	0	0	0	0	0	0	0	0	0	0	0	0	0	0	0	0	0	0	0	0	0	0	0	0	0	1	0	0
88	('ACGK_1_SA*AGPR_SA_rev*ACOTA_SA_rev', 'ARGORNt7_SA', 'ARGt5r_SA')	4	0	0	0	0	0	0	0	0	0	0	0	0	0	0	0	0	0	0	0	1	0	0	0	0	0	0	0	0	0	0	0
89	('ACGK_1_SA*AGPR_SA_rev*ACOTA_SA_rev', 'ARGORNt7_SA', 'ARGt5r_SA')	4	0	0	1	0	0	0	0	0	0	0	0	0	0	0	0	0	0	0	0	0	0	0	0	0	0	0	0	0	0	0	0
90	('ACGK_1_SA*AGPR_SA_rev*ACOTA_SA_rev', 'ARGORNt7_SA', 'ARGt5r_SA')	4	0	0	0	0	0	0	0	0	0	0	0	0	0	0	0	0	0	0	0	0	1	0	0	0	0	0	0	0	0	0	0
91	('ARGORNt7_SA', 'ARGSL_SA*ARGSS2_SA', 'ARGt5r_SA')	4	0	0	0	0	0	0	0	0	0	0	0	0	0	0	0	0	0	0	0	0	0	0	0	0	0	0	0	1	0	0	0
92	('ARGORNt7_SA', 'ARGSL_SA*ARGSS2_SA', 'ARGt5r_SA')	4	0	0	0	0	0	0	0	0	0	0	0	0	0	0	0	0	0	0	0	0	0	0	0	0	0	0	0	0	1	0	0
93	('ARGORNt7_SA', 'ARGt5r_SA', 'OCBT_2_SA')	4	0	0	0	0	0	0	0	0	0	0	0	0	0	0	0	0	0	0	0	0	0	0	0	0	0	0	0	0	1	0	0
94	('ARGORNt7_SA', 'ARGt5r_SA', 'OCBT_2_SA')	4	0	0	0	0	0	0	0	0	0	0	0	0	0	0	0	0	0	0	0	0	0	0	0	0	0	0	0	1	0	0	0
95	('ARGORNt7_SA', 'ARGt5r_SA', 'FUM_SA')	4	0	0	0	0	0	0	0	0	0	0	0	0	0	0	0	0	0	0	0	0	0	0	0	0	0	0	0	1	0	0	0
96	('ARGORNt7_SA', 'ARGt5r_SA', 'FUM_SA')	4	0	0	0	0	0	0	0	0	0	0	0	0	0	0	0	0	0	0	0	0	0	0	0	0	0	0	0	0	1	0	0
97	('AICART_SA*IMPC_SA_rev', 'EX_gua_e_SA_rev*GUAt2r_SA*EX_gua_e_rev', 'HXPRT_SA')	4	0	0	0	0	0	0	0	0	0	0	0	0	0	0	0	0	0	0	0	0	0	0	0	0	0	0	0	0	0	0	1
98	('AICART_SA*IMPC_SA_rev', 'EX_gua_e_SA_rev*GUAt2r_SA*EX_gua_e_rev', 'HXPRT_SA')	4	0	0	0	0	0	0	0	0	0	0	0	0	0	0	0	0	0	0	0	0	0	0	0	0	0	0	0	0	0	1	0
99	('ADEt2r_SA*EX_ade_e_SA_rev*EX_ade_e_rev', 'EX_gua_e_SA_rev*GUAt2r_SA*EX_gua_e_rev', 'PRASCSi_SA')	7	0	0	0	0	0	0	1	0	0	0	0	0	0	0	0	0	1	0	1	0	0	0	0	0	0	0	0	0	0	0	1
100	('ADEt2r_SA*EX_ade_e_SA_rev*EX_ade_e_rev', 'EX_gua_e_SA_rev*GUAt2r_SA*EX_gua_e_rev', 'PRASCSi_SA')	7	0	0	0	0	0	0	1	0	0	0	0	0	0	0	0	0	1	0	1	0	0	0	0	0	0	0	0	0	0	1	0
101	('ADEt2r_SA*EX_ade_e_SA_rev*EX_ade_e_rev', 'EX_gua_e_SA_rev*GUAt2r_SA*EX_gua_e_rev', 'PRASCSi_SA')	7	0	0	0	0	0	1	0	0	0	0	0	0	0	0	0	0	1	0	1	0	0	0	0	0	0	0	0	0	0	0	1
102	('ADEt2r_SA*EX_ade_e_SA_rev*EX_ade_e_rev', 'EX_gua_e_SA_rev*GUAt2r_SA*EX_gua_e_rev', 'PRASCSi_SA')	7	0	0	0	0	0	1	0	0	0	0	0	0	0	0	0	0	1	0	1	0	0	0	0	0	0	0	0	0	0	1	0
103	('ADEt2r_SA*EX_ade_e_SA_rev*EX_ade_e_rev', 'EX_gua_e_SA_rev*GUAt2r_SA*EX_gua_e_rev', 'PRASCSi_SA')	7	0	0	0	0	0	0	1	0	0	0	0	0	0	0	0	1	0	0	1	0	0	0	0	0	0	0	0	0	0	1	0
104	('ADEt2r_SA*EX_ade_e_SA_rev*EX_ade_e_rev', 'EX_gua_e_SA_rev*GUAt2r_SA*EX_gua_e_rev', 'PRASCSi_SA')	7	0	0	0	0	0	0	1	0	0	0	0	0	0	0	0	1	0	0	1	0	0	0	0	0	0	0	0	0	0	0	1
105	('ADEt2r_SA*EX_ade_e_SA_rev*EX_ade_e_rev', 'EX_gua_e_SA_rev*GUAt2r_SA*EX_gua_e_rev', 'PRASCSi_SA')	7	0	0	0	0	0	0	1	0	0	0	0	0	0	0	0	0	1	1	0	0	0	0	0	0	0	0	0	0	0	1	0
106	('ADEt2r_SA*EX_ade_e_SA_rev*EX_ade_e_rev', 'EX_gua_e_SA_rev*GUAt2r_SA*EX_gua_e_rev', 'PRASCSi_SA')	7	0	0	0	0	0	0	1	0	0	0	0	0	0	0	0	1	0	1	0	0	0	0	0	0	0	0	0	0	0	1	0
107	('ADEt2r_SA*EX_ade_e_SA_rev*EX_ade_e_rev', 'EX_gua_e_SA_rev*GUAt2r_SA*EX_gua_e_rev', 'PRASCSi_SA')	7	0	0	0	0	0	1	0	0	0	0	0	0	0	0	0	0	1	1	0	0	0	0	0	0	0	0	0	0	0	1	0
108	('ADEt2r_SA*EX_ade_e_SA_rev*EX_ade_e_rev', 'EX_gua_e_SA_rev*GUAt2r_SA*EX_gua_e_rev', 'PRASCSi_SA')	7	0	0	0	0	0	1	0	0	0	0	0	0	0	0	0	1	0	1	0	0	0	0	0	0	0	0	0	0	0	1	0
109	('ADEt2r_SA*EX_ade_e_SA_rev*EX_ade_e_rev', 'EX_gua_e_SA_rev*GUAt2r_SA*EX_gua_e_rev', 'PRASCSi_SA')	7	0	0	0	0	0	1	0	0	0	0	0	0	0	0	0	1	0	0	1	0	0	0	0	0	0	0	0	0	0	1	0
110	('ADEt2r_SA*EX_ade_e_SA_rev*EX_ade_e_rev', 'EX_gua_e_SA_rev*GUAt2r_SA*EX_gua_e_rev', 'PRASCSi_SA')	7	0	0	0	0	0	0	1	0	0	0	0	0	0	0	0	1	0	1	0	0	0	0	0	0	0	0	0	0	0	0	1
111	('ADEt2r_SA*EX_ade_e_SA_rev*EX_ade_e_rev', 'EX_gua_e_SA_rev*GUAt2r_SA*EX_gua_e_rev', 'PRASCSi_SA')	7	0	0	0	0	0	1	0	0	0	0	0	0	0	0	0	1	0	1	0	0	0	0	0	0	0	0	0	0	0	0	1
112	('ADEt2r_SA*EX_ade_e_SA_rev*EX_ade_e_rev', 'EX_gua_e_SA_rev*GUAt2r_SA*EX_gua_e_rev', 'PRASCSi_SA')	7	0	0	0	0	0	1	0	0	0	0	0	0	0	0	0	1	0	0	1	0	0	0	0	0	0	0	0	0	0	0	1
113	('ADEt2r_SA*EX_ade_e_SA_rev*EX_ade_e_rev', 'GMPR_SA', 'PRASCSi_SA')	6	0	0	0	0	0	0	1	0	0	0	0	0	0	0	0	0	1	1	0	0	0	0	0	0	0	0	0	0	0	0	0
114	('ADEt2r_SA*EX_ade_e_SA_rev*EX_ade_e_rev', 'GMPR_SA', 'PRASCSi_SA')	6	0	0	0	0	0	1	0	0	0	0	0	0	0	0	0	0	1	1	0	0	0	0	0	0	0	0	0	0	0	0	0
115	('ADEt2r_SA*EX_ade_e_SA_rev*EX_ade_e_rev', 'GMPR_SA', 'PRASCSi_SA')	6	0	0	0	0	0	1	0	0	0	0	0	0	0	0	0	0	1	0	1	0	0	0	0	0	0	0	0	0	0	0	0
116	('ADEt2r_SA*EX_ade_e_SA_rev*EX_ade_e_rev', 'GMPR_SA', 'PRASCSi_SA')	6	0	0	0	0	0	0	1	0	0	0	0	0	0	0	0	0	1	0	1	0	0	0	0	0	0	0	0	0	0	0	0
117	('ADEt2r_SA*EX_ade_e_SA_rev*EX_ade_e_rev', 'GMPR_SA', 'PRASCSi_SA')	6	0	0	0	0	0	0	1	0	0	0	0	0	0	0	0	1	0	0	1	0	0	0	0	0	0	0	0	0	0	0	0
118	('ADEt2r_SA*EX_ade_e_SA_rev*EX_ade_e_rev', 'GMPR_SA', 'PRASCSi_SA')	6	0	0	0	0	0	1	0	0	0	0	0	0	0	0	0	1	0	0	1	0	0	0	0	0	0	0	0	0	0	0	0
119	('ADEt2r_SA*EX_ade_e_SA_rev*EX_ade_e_rev', 'GMPR_SA', 'PRASCSi_SA')	6	0	0	0	0	0	0	1	0	0	0	0	0	0	0	0	1	0	1	0	0	0	0	0	0	0	0	0	0	0	0	0
120	('ADEt2r_SA*EX_ade_e_SA_rev*EX_ade_e_rev', 'GMPR_SA', 'PRASCSi_SA')	6	0	0	0	0	0	1	0	0	0	0	0	0	0	0	0	1	0	1	0	0	0	0	0	0	0	0	0	0	0	0	0
121	('ADEt2r_SA*EX_ade_e_SA_rev*EX_ade_e_rev', 'AICART_SA*IMPC_SA_rev', 'GUAPRT_SA')	7	0	0	0	0	0	0	1	0	0	0	0	0	0	0	0	0	1	0	1	0	0	0	0	0	0	0	0	0	0	0	1
122	('ADEt2r_SA*EX_ade_e_SA_rev*EX_ade_e_rev', 'AICART_SA*IMPC_SA_rev', 'GUAPRT_SA')	7	0	0	0	0	0	0	1	0	0	0	0	0	0	0	0	1	0	0	1	0	0	0	0	0	0	0	0	0	0	0	1
123	('ADEt2r_SA*EX_ade_e_SA_rev*EX_ade_e_rev', 'AICART_SA*IMPC_SA_rev', 'GUAPRT_SA')	7	0	0	0	0	0	0	1	0	0	0	0	0	0	0	0	1	0	0	1	0	0	0	0	0	0	0	0	0	0	1	0
124	('ADEt2r_SA*EX_ade_e_SA_rev*EX_ade_e_rev', 'AICART_SA*IMPC_SA_rev', 'GUAPRT_SA')	7	0	0	0	0	0	0	1	0	0	0	0	0	0	0	0	0	1	0	1	0	0	0	0	0	0	0	0	0	0	1	0
125	('ADEt2r_SA*EX_ade_e_SA_rev*EX_ade_e_rev', 'AICART_SA*IMPC_SA_rev', 'GUAPRT_SA')	7	0	0	0	0	0	1	0	0	0	0	0	0	0	0	0	1	0	0	1	0	0	0	0	0	0	0	0	0	0	1	0
126	('ADEt2r_SA*EX_ade_e_SA_rev*EX_ade_e_rev', 'AICART_SA*IMPC_SA_rev', 'GUAPRT_SA')	7	0	0	0	0	0	1	0	0	0	0	0	0	0	0	0	1	0	0	1	0	0	0	0	0	0	0	0	0	0	0	1
127	('ADEt2r_SA*EX_ade_e_SA_rev*EX_ade_e_rev', 'AICART_SA*IMPC_SA_rev', 'GUAPRT_SA')	7	0	0	0	0	0	0	1	0	0	0	0	0	0	0	0	1	0	1	0	0	0	0	0	0	0	0	0	0	0	0	1
128	('ADEt2r_SA*EX_ade_e_SA_rev*EX_ade_e_rev', 'AICART_SA*IMPC_SA_rev', 'GUAPRT_SA')	7	0	0	0	0	0	0	1	0	0	0	0	0	0	0	0	0	1	1	0	0	0	0	0	0	0	0	0	0	0	0	1
129	('ADEt2r_SA*EX_ade_e_SA_rev*EX_ade_e_rev', 'AICART_SA*IMPC_SA_rev', 'GUAPRT_SA')	7	0	0	0	0	0	0	1	0	0	0	0	0	0	0	0	0	1	1	0	0	0	0	0	0	0	0	0	0	0	1	0
130	('ADEt2r_SA*EX_ade_e_SA_rev*EX_ade_e_rev', 'AICART_SA*IMPC_SA_rev', 'GUAPRT_SA')	7	0	0	0	0	0	1	0	0	0	0	0	0	0	0	0	0	1	0	1	0	0	0	0	0	0	0	0	0	0	0	1
131	('ADEt2r_SA*EX_ade_e_SA_rev*EX_ade_e_rev', 'AICART_SA*IMPC_SA_rev', 'GUAPRT_SA')	7	0	0	0	0	0	1	0	0	0	0	0	0	0	0	0	0	1	0	1	0	0	0	0	0	0	0	0	0	0	1	0
132	('ADEt2r_SA*EX_ade_e_SA_rev*EX_ade_e_rev', 'AICART_SA*IMPC_SA_rev', 'GUAPRT_SA')	7	0	0	0	0	0	0	1	0	0	0	0	0	0	0	0	1	0	1	0	0	0	0	0	0	0	0	0	0	0	1	0
133	('ADEt2r_SA*EX_ade_e_SA_rev*EX_ade_e_rev', 'AICART_SA*IMPC_SA_rev', 'GUAPRT_SA')	7	0	0	0	0	0	1	0	0	0	0	0	0	0	0	0	1	0	1	0	0	0	0	0	0	0	0	0	0	0	0	1
134	('ADEt2r_SA*EX_ade_e_SA_rev*EX_ade_e_rev', 'AICART_SA*IMPC_SA_rev', 'GUAPRT_SA')	7	0	0	0	0	0	1	0	0	0	0	0	0	0	0	0	0	1	1	0	0	0	0	0	0	0	0	0	0	0	1	0
135	('ADEt2r_SA*EX_ade_e_SA_rev*EX_ade_e_rev', 'AICART_SA*IMPC_SA_rev', 'GUAPRT_SA')	7	0	0	0	0	0	1	0	0	0	0	0	0	0	0	0	1	0	1	0	0	0	0	0	0	0	0	0	0	0	1	0
136	('ADEt2r_SA*EX_ade_e_SA_rev*EX_ade_e_rev', 'ADSL2r_SA', 'GUAPRT_SA')	7	0	0	0	0	0	0	1	0	0	0	0	0	0	0	0	0	1	1	0	0	0	0	0	0	0	0	0	0	0	1	0
137	('ADEt2r_SA*EX_ade_e_SA_rev*EX_ade_e_rev', 'ADSL2r_SA', 'GUAPRT_SA')	7	0	0	0	0	0	0	1	0	0	0	0	0	0	0	0	1	0	1	0	0	0	0	0	0	0	0	0	0	0	1	0
138	('ADEt2r_SA*EX_ade_e_SA_rev*EX_ade_e_rev', 'ADSL2r_SA', 'GUAPRT_SA')	7	0	0	0	0	0	0	1	0	0	0	0	0	0	0	0	1	0	0	1	0	0	0	0	0	0	0	0	0	0	0	1
139	('ADEt2r_SA*EX_ade_e_SA_rev*EX_ade_e_rev', 'ADSL2r_SA', 'GUAPRT_SA')	7	0	0	0	0	0	1	0	0	0	0	0	0	0	0	0	1	0	0	1	0	0	0	0	0	0	0	0	0	0	0	1
140	('ADEt2r_SA*EX_ade_e_SA_rev*EX_ade_e_rev', 'ADSL2r_SA', 'GUAPRT_SA')	7	0	0	0	0	0	0	1	0	0	0	0	0	0	0	0	1	0	0	1	0	0	0	0	0	0	0	0	0	0	1	0
141	('ADEt2r_SA*EX_ade_e_SA_rev*EX_ade_e_rev', 'ADSL2r_SA', 'GUAPRT_SA')	7	0	0	0	0	0	1	0	0	0	0	0	0	0	0	0	1	0	0	1	0	0	0	0	0	0	0	0	0	0	1	0
142	('ADEt2r_SA*EX_ade_e_SA_rev*EX_ade_e_rev', 'ADSL2r_SA', 'GUAPRT_SA')	7	0	0	0	0	0	1	0	0	0	0	0	0	0	0	0	0	1	0	1	0	0	0	0	0	0	0	0	0	0	1	0
143	('ADEt2r_SA*EX_ade_e_SA_rev*EX_ade_e_rev', 'ADSL2r_SA', 'GUAPRT_SA')	7	0	0	0	0	0	0	1	0	0	0	0	0	0	0	0	0	1	0	1	0	0	0	0	0	0	0	0	0	0	1	0
144	('ADEt2r_SA*EX_ade_e_SA_rev*EX_ade_e_rev', 'ADSL2r_SA', 'GUAPRT_SA')	7	0	0	0	0	0	1	0	0	0	0	0	0	0	0	0	0	1	0	1	0	0	0	0	0	0	0	0	0	0	0	1
145	('ADEt2r_SA*EX_ade_e_SA_rev*EX_ade_e_rev', 'ADSL2r_SA', 'GUAPRT_SA')	7	0	0	0	0	0	0	1	0	0	0	0	0	0	0	0	0	1	1	0	0	0	0	0	0	0	0	0	0	0	0	1
146	('ADEt2r_SA*EX_ade_e_SA_rev*EX_ade_e_rev', 'ADSL2r_SA', 'GUAPRT_SA')	7	0	0	0	0	0	1	0	0	0	0	0	0	0	0	0	0	1	1	0	0	0	0	0	0	0	0	0	0	0	1	0
147	('ADEt2r_SA*EX_ade_e_SA_rev*EX_ade_e_rev', 'ADSL2r_SA', 'GUAPRT_SA')	7	0	0	0	0	0	1	0	0	0	0	0	0	0	0	0	1	0	1	0	0	0	0	0	0	0	0	0	0	0	1	0
148	('ADEt2r_SA*EX_ade_e_SA_rev*EX_ade_e_rev', 'ADSL2r_SA', 'GUAPRT_SA')	7	0	0	0	0	0	0	1	0	0	0	0	0	0	0	0	0	1	0	1	0	0	0	0	0	0	0	0	0	0	0	1
149	('ADEt2r_SA*EX_ade_e_SA_rev*EX_ade_e_rev', 'ADSL2r_SA', 'GUAPRT_SA')	7	0	0	0	0	0	1	0	0	0	0	0	0	0	0	0	0	1	1	0	0	0	0	0	0	0	0	0	0	0	0	1
150	('ADEt2r_SA*EX_ade_e_SA_rev*EX_ade_e_rev', 'ADSL2r_SA', 'GMPR_SA')	6	0	0	0	0	0	0	1	0	0	0	0	0	0	0	0	0	1	0	1	0	0	0	0	0	0	0	0	0	0	0	0
151	('ADEt2r_SA*EX_ade_e_SA_rev*EX_ade_e_rev', 'ADSL2r_SA', 'GMPR_SA')	6	0	0	0	0	0	0	1	0	0	0	0	0	0	0	0	1	0	0	1	0	0	0	0	0	0	0	0	0	0	0	0
152	('ADEt2r_SA*EX_ade_e_SA_rev*EX_ade_e_rev', 'ADSL2r_SA', 'GMPR_SA')	6	0	0	0	0	0	1	0	0	0	0	0	0	0	0	0	1	0	0	1	0	0	0	0	0	0	0	0	0	0	0	0
153	('ADEt2r_SA*EX_ade_e_SA_rev*EX_ade_e_rev', 'ADSL2r_SA', 'GMPR_SA')	6	0	0	0	0	0	0	1	0	0	0	0	0	0	0	0	1	0	1	0	0	0	0	0	0	0	0	0	0	0	0	0
154	('ADEt2r_SA*EX_ade_e_SA_rev*EX_ade_e_rev', 'ADSL2r_SA', 'GMPR_SA')	6	0	0	0	0	0	1	0	0	0	0	0	0	0	0	0	1	0	1	0	0	0	0	0	0	0	0	0	0	0	0	0
155	('ADEt2r_SA*EX_ade_e_SA_rev*EX_ade_e_rev', 'ADSL2r_SA', 'GMPR_SA')	6	0	0	0	0	0	0	1	0	0	0	0	0	0	0	0	0	1	1	0	0	0	0	0	0	0	0	0	0	0	0	0
156	('ADEt2r_SA*EX_ade_e_SA_rev*EX_ade_e_rev', 'ADSL2r_SA', 'GMPR_SA')	6	0	0	0	0	0	1	0	0	0	0	0	0	0	0	0	0	1	1	0	0	0	0	0	0	0	0	0	0	0	0	0
157	('ADEt2r_SA*EX_ade_e_SA_rev*EX_ade_e_rev', 'ADSL2r_SA', 'GMPR_SA')	6	0	0	0	0	0	1	0	0	0	0	0	0	0	0	0	0	1	0	1	0	0	0	0	0	0	0	0	0	0	0	0
158	('ADEt2r_SA*EX_ade_e_SA_rev*EX_ade_e_rev', 'ADSL2r_SA', 'EX_gua_e_SA_rev*GUAt2r_SA*EX_gua_e_rev')	7	0	0	0	0	0	0	1	0	0	0	0	0	0	0	0	0	1	0	1	0	0	0	0	0	0	0	0	0	0	0	1
159	('ADEt2r_SA*EX_ade_e_SA_rev*EX_ade_e_rev', 'ADSL2r_SA', 'EX_gua_e_SA_rev*GUAt2r_SA*EX_gua_e_rev')	7	0	0	0	0	0	0	1	0	0	0	0	0	0	0	0	0	1	0	1	0	0	0	0	0	0	0	0	0	0	1	0
160	('ADEt2r_SA*EX_ade_e_SA_rev*EX_ade_e_rev', 'ADSL2r_SA', 'EX_gua_e_SA_rev*GUAt2r_SA*EX_gua_e_rev')	7	0	0	0	0	0	1	0	0	0	0	0	0	0	0	0	0	1	0	1	0	0	0	0	0	0	0	0	0	0	1	0
161	('ADEt2r_SA*EX_ade_e_SA_rev*EX_ade_e_rev', 'ADSL2r_SA', 'EX_gua_e_SA_rev*GUAt2r_SA*EX_gua_e_rev')	7	0	0	0	0	0	1	0	0	0	0	0	0	0	0	0	0	1	0	1	0	0	0	0	0	0	0	0	0	0	0	1
162	('ADEt2r_SA*EX_ade_e_SA_rev*EX_ade_e_rev', 'ADSL2r_SA', 'EX_gua_e_SA_rev*GUAt2r_SA*EX_gua_e_rev')	7	0	0	0	0	0	1	0	0	0	0	0	0	0	0	0	1	0	0	1	0	0	0	0	0	0	0	0	0	0	1	0
163	('ADEt2r_SA*EX_ade_e_SA_rev*EX_ade_e_rev', 'ADSL2r_SA', 'EX_gua_e_SA_rev*GUAt2r_SA*EX_gua_e_rev')	7	0	0	0	0	0	1	0	0	0	0	0	0	0	0	0	1	0	0	1	0	0	0	0	0	0	0	0	0	0	0	1
164	('ADEt2r_SA*EX_ade_e_SA_rev*EX_ade_e_rev', 'ADSL2r_SA', 'EX_gua_e_SA_rev*GUAt2r_SA*EX_gua_e_rev')	7	0	0	0	0	0	0	1	0	0	0	0	0	0	0	0	1	0	0	1	0	0	0	0	0	0	0	0	0	0	0	1
165	('ADEt2r_SA*EX_ade_e_SA_rev*EX_ade_e_rev', 'ADSL2r_SA', 'EX_gua_e_SA_rev*GUAt2r_SA*EX_gua_e_rev')	7	0	0	0	0	0	0	1	0	0	0	0	0	0	0	0	1	0	0	1	0	0	0	0	0	0	0	0	0	0	1	0
166	('ADEt2r_SA*EX_ade_e_SA_rev*EX_ade_e_rev', 'ADSL2r_SA', 'EX_gua_e_SA_rev*GUAt2r_SA*EX_gua_e_rev')	7	0	0	0	0	0	0	1	0	0	0	0	0	0	0	0	1	0	1	0	0	0	0	0	0	0	0	0	0	0	0	1
167	('ADEt2r_SA*EX_ade_e_SA_rev*EX_ade_e_rev', 'ADSL2r_SA', 'EX_gua_e_SA_rev*GUAt2r_SA*EX_gua_e_rev')	7	0	0	0	0	0	0	1	0	0	0	0	0	0	0	0	1	0	1	0	0	0	0	0	0	0	0	0	0	0	1	0
168	('ADEt2r_SA*EX_ade_e_SA_rev*EX_ade_e_rev', 'ADSL2r_SA', 'EX_gua_e_SA_rev*GUAt2r_SA*EX_gua_e_rev')	7	0	0	0	0	0	1	0	0	0	0	0	0	0	0	0	1	0	1	0	0	0	0	0	0	0	0	0	0	0	0	1
169	('ADEt2r_SA*EX_ade_e_SA_rev*EX_ade_e_rev', 'ADSL2r_SA', 'EX_gua_e_SA_rev*GUAt2r_SA*EX_gua_e_rev')	7	0	0	0	0	0	1	0	0	0	0	0	0	0	0	0	1	0	1	0	0	0	0	0	0	0	0	0	0	0	1	0
170	('ADEt2r_SA*EX_ade_e_SA_rev*EX_ade_e_rev', 'ADSL2r_SA', 'EX_gua_e_SA_rev*GUAt2r_SA*EX_gua_e_rev')	7	0	0	0	0	0	1	0	0	0	0	0	0	0	0	0	0	1	1	0	0	0	0	0	0	0	0	0	0	0	0	1
171	('ADEt2r_SA*EX_ade_e_SA_rev*EX_ade_e_rev', 'ADSL2r_SA', 'EX_gua_e_SA_rev*GUAt2r_SA*EX_gua_e_rev')	7	0	0	0	0	0	0	1	0	0	0	0	0	0	0	0	0	1	1	0	0	0	0	0	0	0	0	0	0	0	0	1
172	('ADEt2r_SA*EX_ade_e_SA_rev*EX_ade_e_rev', 'ADSL2r_SA', 'EX_gua_e_SA_rev*GUAt2r_SA*EX_gua_e_rev')	7	0	0	0	0	0	1	0	0	0	0	0	0	0	0	0	0	1	1	0	0	0	0	0	0	0	0	0	0	0	1	0
173	('ADEt2r_SA*EX_ade_e_SA_rev*EX_ade_e_rev', 'ADSL2r_SA', 'EX_gua_e_SA_rev*GUAt2r_SA*EX_gua_e_rev')	7	0	0	0	0	0	0	1	0	0	0	0	0	0	0	0	0	1	1	0	0	0	0	0	0	0	0	0	0	0	1	0
174	('ADA_SA', 'AICART_SA*IMPC_SA_rev', 'GMPR_SA')	5	0	0	0	0	0	0	0	0	0	0	0	0	0	0	0	0	1	1	0	0	0	0	0	0	0	0	0	0	0	0	0
175	('ADA_SA', 'AICART_SA*IMPC_SA_rev', 'GMPR_SA')	5	0	0	0	0	0	0	0	0	0	0	0	0	0	0	0	0	1	0	1	0	0	0	0	0	0	0	0	0	0	0	0
176	('ADA_SA', 'AICART_SA*IMPC_SA_rev', 'GMPR_SA')	5	0	0	0	0	0	0	0	0	0	0	0	0	0	0	0	1	0	1	0	0	0	0	0	0	0	0	0	0	0	0	0
177	('ADA_SA', 'AICART_SA*IMPC_SA_rev', 'GMPR_SA')	5	0	0	0	0	0	0	0	0	0	0	0	0	0	0	0	1	0	0	1	0	0	0	0	0	0	0	0	0	0	0	0
178	('ADA_SA', 'AICART_SA*IMPC_SA_rev', 'GUAPRT_SA')	6	0	0	0	0	0	0	0	0	0	0	0	0	0	0	0	0	1	1	0	0	0	0	0	0	0	0	0	0	0	1	0
179	('ADA_SA', 'AICART_SA*IMPC_SA_rev', 'GUAPRT_SA')	6	0	0	0	0	0	0	0	0	0	0	0	0	0	0	0	0	1	1	0	0	0	0	0	0	0	0	0	0	0	0	1
180	('ADA_SA', 'AICART_SA*IMPC_SA_rev', 'GUAPRT_SA')	6	0	0	0	0	0	0	0	0	0	0	0	0	0	0	0	1	0	1	0	0	0	0	0	0	0	0	0	0	0	1	0
181	('ADA_SA', 'AICART_SA*IMPC_SA_rev', 'GUAPRT_SA')	6	0	0	0	0	0	0	0	0	0	0	0	0	0	0	0	1	0	1	0	0	0	0	0	0	0	0	0	0	0	0	1
182	('ADA_SA', 'AICART_SA*IMPC_SA_rev', 'GUAPRT_SA')	6	0	0	0	0	0	0	0	0	0	0	0	0	0	0	0	1	0	0	1	0	0	0	0	0	0	0	0	0	0	1	0
183	('ADA_SA', 'AICART_SA*IMPC_SA_rev', 'GUAPRT_SA')	6	0	0	0	0	0	0	0	0	0	0	0	0	0	0	0	1	0	0	1	0	0	0	0	0	0	0	0	0	0	0	1
184	('ADA_SA', 'AICART_SA*IMPC_SA_rev', 'GUAPRT_SA')	6	0	0	0	0	0	0	0	0	0	0	0	0	0	0	0	0	1	0	1	0	0	0	0	0	0	0	0	0	0	0	1
185	('ADA_SA', 'AICART_SA*IMPC_SA_rev', 'GUAPRT_SA')	6	0	0	0	0	0	0	0	0	0	0	0	0	0	0	0	0	1	0	1	0	0	0	0	0	0	0	0	0	0	1	0
186	('ADEt2r_SA*EX_ade_e_SA_rev*EX_ade_e_rev', 'GUAPRT_SA', 'PRASCSi_SA')	7	0	0	0	0	0	0	1	0	0	0	0	0	0	0	0	0	1	1	0	0	0	0	0	0	0	0	0	0	0	1	0
187	('ADEt2r_SA*EX_ade_e_SA_rev*EX_ade_e_rev', 'GUAPRT_SA', 'PRASCSi_SA')	7	0	0	0	0	0	0	1	0	0	0	0	0	0	0	0	1	0	1	0	0	0	0	0	0	0	0	0	0	0	1	0
188	('ADEt2r_SA*EX_ade_e_SA_rev*EX_ade_e_rev', 'GUAPRT_SA', 'PRASCSi_SA')	7	0	0	0	0	0	0	1	0	0	0	0	0	0	0	0	0	1	0	1	0	0	0	0	0	0	0	0	0	0	1	0
189	('ADEt2r_SA*EX_ade_e_SA_rev*EX_ade_e_rev', 'GUAPRT_SA', 'PRASCSi_SA')	7	0	0	0	0	0	0	1	0	0	0	0	0	0	0	0	0	1	1	0	0	0	0	0	0	0	0	0	0	0	0	1
190	('ADEt2r_SA*EX_ade_e_SA_rev*EX_ade_e_rev', 'GUAPRT_SA', 'PRASCSi_SA')	7	0	0	0	0	0	0	1	0	0	0	0	0	0	0	0	0	1	0	1	0	0	0	0	0	0	0	0	0	0	0	1
191	('ADEt2r_SA*EX_ade_e_SA_rev*EX_ade_e_rev', 'GUAPRT_SA', 'PRASCSi_SA')	7	0	0	0	0	0	1	0	0	0	0	0	0	0	0	0	0	1	1	0	0	0	0	0	0	0	0	0	0	0	1	0
192	('ADEt2r_SA*EX_ade_e_SA_rev*EX_ade_e_rev', 'GUAPRT_SA', 'PRASCSi_SA')	7	0	0	0	0	0	1	0	0	0	0	0	0	0	0	0	0	1	1	0	0	0	0	0	0	0	0	0	0	0	0	1
193	('ADEt2r_SA*EX_ade_e_SA_rev*EX_ade_e_rev', 'GUAPRT_SA', 'PRASCSi_SA')	7	0	0	0	0	0	0	1	0	0	0	0	0	0	0	0	1	0	1	0	0	0	0	0	0	0	0	0	0	0	0	1
194	('ADEt2r_SA*EX_ade_e_SA_rev*EX_ade_e_rev', 'GUAPRT_SA', 'PRASCSi_SA')	7	0	0	0	0	0	0	1	0	0	0	0	0	0	0	0	1	0	0	1	0	0	0	0	0	0	0	0	0	0	1	0
195	('ADEt2r_SA*EX_ade_e_SA_rev*EX_ade_e_rev', 'GUAPRT_SA', 'PRASCSi_SA')	7	0	0	0	0	0	0	1	0	0	0	0	0	0	0	0	1	0	0	1	0	0	0	0	0	0	0	0	0	0	0	1
196	('ADEt2r_SA*EX_ade_e_SA_rev*EX_ade_e_rev', 'GUAPRT_SA', 'PRASCSi_SA')	7	0	0	0	0	0	1	0	0	0	0	0	0	0	0	0	1	0	1	0	0	0	0	0	0	0	0	0	0	0	0	1
197	('ADEt2r_SA*EX_ade_e_SA_rev*EX_ade_e_rev', 'GUAPRT_SA', 'PRASCSi_SA')	7	0	0	0	0	0	1	0	0	0	0	0	0	0	0	0	0	1	0	1	0	0	0	0	0	0	0	0	0	0	0	1
198	('ADEt2r_SA*EX_ade_e_SA_rev*EX_ade_e_rev', 'GUAPRT_SA', 'PRASCSi_SA')	7	0	0	0	0	0	1	0	0	0	0	0	0	0	0	0	1	0	1	0	0	0	0	0	0	0	0	0	0	0	1	0
199	('ADEt2r_SA*EX_ade_e_SA_rev*EX_ade_e_rev', 'GUAPRT_SA', 'PRASCSi_SA')	7	0	0	0	0	0	1	0	0	0	0	0	0	0	0	0	0	1	0	1	0	0	0	0	0	0	0	0	0	0	1	0
200	('ADEt2r_SA*EX_ade_e_SA_rev*EX_ade_e_rev', 'GUAPRT_SA', 'PRASCSi_SA')	7	0	0	0	0	0	1	0	0	0	0	0	0	0	0	0	1	0	0	1	0	0	0	0	0	0	0	0	0	0	1	0
201	('ADEt2r_SA*EX_ade_e_SA_rev*EX_ade_e_rev', 'GUAPRT_SA', 'PRASCSi_SA')	7	0	0	0	0	0	1	0	0	0	0	0	0	0	0	0	1	0	0	1	0	0	0	0	0	0	0	0	0	0	0	1
202	('ADA_SA', 'AICART_SA*IMPC_SA_rev', 'EX_gua_e_SA_rev*GUAt2r_SA*EX_gua_e_rev')	6	0	0	0	0	0	0	0	0	0	0	0	0	0	0	0	0	1	0	1	0	0	0	0	0	0	0	0	0	0	1	0
203	('ADA_SA', 'AICART_SA*IMPC_SA_rev', 'EX_gua_e_SA_rev*GUAt2r_SA*EX_gua_e_rev')	6	0	0	0	0	0	0	0	0	0	0	0	0	0	0	0	1	0	0	1	0	0	0	0	0	0	0	0	0	0	1	0
204	('ADA_SA', 'AICART_SA*IMPC_SA_rev', 'EX_gua_e_SA_rev*GUAt2r_SA*EX_gua_e_rev')	6	0	0	0	0	0	0	0	0	0	0	0	0	0	0	0	1	0	1	0	0	0	0	0	0	0	0	0	0	0	1	0
205	('ADA_SA', 'AICART_SA*IMPC_SA_rev', 'EX_gua_e_SA_rev*GUAt2r_SA*EX_gua_e_rev')	6	0	0	0	0	0	0	0	0	0	0	0	0	0	0	0	1	0	0	1	0	0	0	0	0	0	0	0	0	0	0	1
206	('ADA_SA', 'AICART_SA*IMPC_SA_rev', 'EX_gua_e_SA_rev*GUAt2r_SA*EX_gua_e_rev')	6	0	0	0	0	0	0	0	0	0	0	0	0	0	0	0	1	0	1	0	0	0	0	0	0	0	0	0	0	0	0	1
207	('ADA_SA', 'AICART_SA*IMPC_SA_rev', 'EX_gua_e_SA_rev*GUAt2r_SA*EX_gua_e_rev')	6	0	0	0	0	0	0	0	0	0	0	0	0	0	0	0	0	1	1	0	0	0	0	0	0	0	0	0	0	0	1	0
208	('ADEt2r_SA*EX_ade_e_SA_rev*EX_ade_e_rev', 'AICART_SA*IMPC_SA_rev', 'GMPR_SA')	6	0	0	0	0	0	0	1	0	0	0	0	0	0	0	0	0	1	0	1	0	0	0	0	0	0	0	0	0	0	0	0
209	('ADEt2r_SA*EX_ade_e_SA_rev*EX_ade_e_rev', 'AICART_SA*IMPC_SA_rev', 'GMPR_SA')	6	0	0	0	0	0	0	1	0	0	0	0	0	0	0	0	1	0	0	1	0	0	0	0	0	0	0	0	0	0	0	0
210	('ADEt2r_SA*EX_ade_e_SA_rev*EX_ade_e_rev', 'AICART_SA*IMPC_SA_rev', 'GMPR_SA')	6	0	0	0	0	0	1	0	0	0	0	0	0	0	0	0	1	0	0	1	0	0	0	0	0	0	0	0	0	0	0	0
211	('ADEt2r_SA*EX_ade_e_SA_rev*EX_ade_e_rev', 'AICART_SA*IMPC_SA_rev', 'GMPR_SA')	6	0	0	0	0	0	0	1	0	0	0	0	0	0	0	0	0	1	1	0	0	0	0	0	0	0	0	0	0	0	0	0
212	('ADEt2r_SA*EX_ade_e_SA_rev*EX_ade_e_rev', 'AICART_SA*IMPC_SA_rev', 'GMPR_SA')	6	0	0	0	0	0	1	0	0	0	0	0	0	0	0	0	0	1	1	0	0	0	0	0	0	0	0	0	0	0	0	0
213	('ADEt2r_SA*EX_ade_e_SA_rev*EX_ade_e_rev', 'AICART_SA*IMPC_SA_rev', 'GMPR_SA')	6	0	0	0	0	0	1	0	0	0	0	0	0	0	0	0	0	1	0	1	0	0	0	0	0	0	0	0	0	0	0	0
214	('ADEt2r_SA*EX_ade_e_SA_rev*EX_ade_e_rev', 'AICART_SA*IMPC_SA_rev', 'GMPR_SA')	6	0	0	0	0	0	0	1	0	0	0	0	0	0	0	0	1	0	1	0	0	0	0	0	0	0	0	0	0	0	0	0
215	('ADEt2r_SA*EX_ade_e_SA_rev*EX_ade_e_rev', 'AICART_SA*IMPC_SA_rev', 'GMPR_SA')	6	0	0	0	0	0	1	0	0	0	0	0	0	0	0	0	1	0	1	0	0	0	0	0	0	0	0	0	0	0	0	0
216	('ADEt2r_SA*EX_ade_e_SA_rev*EX_ade_e_rev', 'AICART_SA*IMPC_SA_rev', 'EX_gua_e_SA_rev*GUAt2r_SA*EX_gua_e_rev')	7	0	0	0	0	0	0	1	0	0	0	0	0	0	0	0	0	1	1	0	0	0	0	0	0	0	0	0	0	0	0	1
217	('ADEt2r_SA*EX_ade_e_SA_rev*EX_ade_e_rev', 'AICART_SA*IMPC_SA_rev', 'EX_gua_e_SA_rev*GUAt2r_SA*EX_gua_e_rev')	7	0	0	0	0	0	0	1	0	0	0	0	0	0	0	0	0	1	1	0	0	0	0	0	0	0	0	0	0	0	1	0
218	('ADEt2r_SA*EX_ade_e_SA_rev*EX_ade_e_rev', 'AICART_SA*IMPC_SA_rev', 'EX_gua_e_SA_rev*GUAt2r_SA*EX_gua_e_rev')	7	0	0	0	0	0	1	0	0	0	0	0	0	0	0	0	0	1	1	0	0	0	0	0	0	0	0	0	0	0	1	0
219	('ADEt2r_SA*EX_ade_e_SA_rev*EX_ade_e_rev', 'AICART_SA*IMPC_SA_rev', 'EX_gua_e_SA_rev*GUAt2r_SA*EX_gua_e_rev')	7	0	0	0	0	0	1	0	0	0	0	0	0	0	0	0	0	1	1	0	0	0	0	0	0	0	0	0	0	0	0	1
220	('ADEt2r_SA*EX_ade_e_SA_rev*EX_ade_e_rev', 'AICART_SA*IMPC_SA_rev', 'EX_gua_e_SA_rev*GUAt2r_SA*EX_gua_e_rev')	7	0	0	0	0	0	1	0	0	0	0	0	0	0	0	0	1	0	1	0	0	0	0	0	0	0	0	0	0	0	1	0
221	('ADEt2r_SA*EX_ade_e_SA_rev*EX_ade_e_rev', 'AICART_SA*IMPC_SA_rev', 'EX_gua_e_SA_rev*GUAt2r_SA*EX_gua_e_rev')	7	0	0	0	0	0	0	1	0	0	0	0	0	0	0	0	1	0	1	0	0	0	0	0	0	0	0	0	0	0	1	0
222	('ADEt2r_SA*EX_ade_e_SA_rev*EX_ade_e_rev', 'AICART_SA*IMPC_SA_rev', 'EX_gua_e_SA_rev*GUAt2r_SA*EX_gua_e_rev')	7	0	0	0	0	0	1	0	0	0	0	0	0	0	0	0	0	1	0	1	0	0	0	0	0	0	0	0	0	0	0	1
223	('ADEt2r_SA*EX_ade_e_SA_rev*EX_ade_e_rev', 'AICART_SA*IMPC_SA_rev', 'EX_gua_e_SA_rev*GUAt2r_SA*EX_gua_e_rev')	7	0	0	0	0	0	1	0	0	0	0	0	0	0	0	0	0	1	0	1	0	0	0	0	0	0	0	0	0	0	1	0
224	('ADEt2r_SA*EX_ade_e_SA_rev*EX_ade_e_rev', 'AICART_SA*IMPC_SA_rev', 'EX_gua_e_SA_rev*GUAt2r_SA*EX_gua_e_rev')	7	0	0	0	0	0	0	1	0	0	0	0	0	0	0	0	0	1	0	1	0	0	0	0	0	0	0	0	0	0	1	0
225	('ADEt2r_SA*EX_ade_e_SA_rev*EX_ade_e_rev', 'AICART_SA*IMPC_SA_rev', 'EX_gua_e_SA_rev*GUAt2r_SA*EX_gua_e_rev')	7	0	0	0	0	0	0	1	0	0	0	0	0	0	0	0	0	1	0	1	0	0	0	0	0	0	0	0	0	0	0	1
226	('ADEt2r_SA*EX_ade_e_SA_rev*EX_ade_e_rev', 'AICART_SA*IMPC_SA_rev', 'EX_gua_e_SA_rev*GUAt2r_SA*EX_gua_e_rev')	7	0	0	0	0	0	0	1	0	0	0	0	0	0	0	0	1	0	1	0	0	0	0	0	0	0	0	0	0	0	0	1
227	('ADEt2r_SA*EX_ade_e_SA_rev*EX_ade_e_rev', 'AICART_SA*IMPC_SA_rev', 'EX_gua_e_SA_rev*GUAt2r_SA*EX_gua_e_rev')	7	0	0	0	0	0	0	1	0	0	0	0	0	0	0	0	1	0	0	1	0	0	0	0	0	0	0	0	0	0	1	0
228	('ADEt2r_SA*EX_ade_e_SA_rev*EX_ade_e_rev', 'AICART_SA*IMPC_SA_rev', 'EX_gua_e_SA_rev*GUAt2r_SA*EX_gua_e_rev')	7	0	0	0	0	0	1	0	0	0	0	0	0	0	0	0	1	0	1	0	0	0	0	0	0	0	0	0	0	0	0	1
229	('ADEt2r_SA*EX_ade_e_SA_rev*EX_ade_e_rev', 'AICART_SA*IMPC_SA_rev', 'EX_gua_e_SA_rev*GUAt2r_SA*EX_gua_e_rev')	7	0	0	0	0	0	1	0	0	0	0	0	0	0	0	0	1	0	0	1	0	0	0	0	0	0	0	0	0	0	1	0
230	('ADEt2r_SA*EX_ade_e_SA_rev*EX_ade_e_rev', 'AICART_SA*IMPC_SA_rev', 'EX_gua_e_SA_rev*GUAt2r_SA*EX_gua_e_rev')	7	0	0	0	0	0	1	0	0	0	0	0	0	0	0	0	1	0	0	1	0	0	0	0	0	0	0	0	0	0	0	1
231	('ADEt2r_SA*EX_ade_e_SA_rev*EX_ade_e_rev', 'AICART_SA*IMPC_SA_rev', 'EX_gua_e_SA_rev*GUAt2r_SA*EX_gua_e_rev')	7	0	0	0	0	0	0	1	0	0	0	0	0	0	0	0	1	0	0	1	0	0	0	0	0	0	0	0	0	0	0	1
232	('DCMPDA_SA', 'DURIK1_1_SA', 'DUTPDP_1_SA')	4	0	0	0	0	0	0	0	0	0	0	0	0	0	0	0	0	0	0	0	0	0	0	0	0	0	1	0	0	0	0	0
233	('DCMPDA_SA', 'DURIK1_1_SA', 'DUTPDP_1_SA')	4	0	0	0	0	0	0	0	0	0	0	0	0	0	0	0	0	0	0	0	0	0	0	0	0	0	0	1	0	0	0	0
234	('PROD2_SA', 'SDPDS_SA*SDPTA_SA_rev*THDPS_SA', 'SUCOAS_SA_rev')	4	0	0	0	0	0	0	0	0	0	0	0	0	0	0	0	0	0	0	0	0	0	0	0	1	0	0	0	0	0	0	0
235	('PROD2_SA', 'SDPDS_SA*SDPTA_SA_rev*THDPS_SA', 'SUCOAS_SA_rev')	4	0	0	0	0	0	0	0	0	0	0	0	0	0	0	0	0	0	0	0	0	0	0	0	0	1	0	0	0	0	0	0
236	('CHORM_SA', 'G6PBDH_SA*PGL_SA', 'TKT1_SA_rev')	7	0	0	0	0	1	0	0	0	0	0	0	1	0	0	0	0	0	0	1	0	0	0	1	0	0	0	0	0	0	0	0
237	('CHORM_SA', 'G6PBDH_SA*PGL_SA', 'TKT1_SA_rev')	7	0	0	0	1	0	0	0	0	0	0	0	1	0	0	0	0	0	0	1	0	0	0	1	0	0	0	0	0	0	0	0
238	('CHORM_SA', 'G6PBDH_SA*PGL_SA', 'TKT1_SA_rev')	7	0	0	0	0	1	0	0	0	0	0	0	0	1	0	0	0	0	0	1	0	0	0	1	0	0	0	0	0	0	0	0
239	('CHORM_SA', 'G6PBDH_SA*PGL_SA', 'TKT1_SA_rev')	7	0	0	0	1	0	0	0	0	0	0	0	0	1	0	0	0	0	0	1	0	0	0	1	0	0	0	0	0	0	0	0
240	('CHORM_SA', 'G6PBDH_SA*PGL_SA', 'TKT1_SA_rev')	7	0	0	0	0	1	0	0	0	0	0	0	1	0	0	0	0	0	1	0	0	0	0	1	0	0	0	0	0	0	0	0
241	('CHORM_SA', 'G6PBDH_SA*PGL_SA', 'TKT1_SA_rev')	7	0	0	0	1	0	0	0	0	0	0	0	1	0	0	0	0	0	1	0	0	0	0	1	0	0	0	0	0	0	0	0
242	('CHORM_SA', 'G6PBDH_SA*PGL_SA', 'TKT1_SA_rev')	7	0	0	0	0	1	0	0	0	0	0	0	0	1	0	0	0	0	1	0	0	0	0	1	0	0	0	0	0	0	0	0
243	('CHORM_SA', 'G6PBDH_SA*PGL_SA', 'TKT1_SA_rev')	7	0	0	0	1	0	0	0	0	0	0	0	0	1	0	0	0	0	1	0	0	0	0	1	0	0	0	0	0	0	0	0
244	('CHORM_SA', 'G6PBDH_SA*PGL_SA', 'TKT1_SA_rev')	7	0	0	0	1	0	0	0	0	0	0	0	0	1	0	0	0	0	0	1	0	0	1	0	0	0	0	0	0	0	0	0
245	('CHORM_SA', 'G6PBDH_SA*PGL_SA', 'TKT1_SA_rev')	7	0	0	0	1	0	0	0	0	0	0	0	1	0	0	0	0	0	0	1	0	0	1	0	0	0	0	0	0	0	0	0
246	('CHORM_SA', 'G6PBDH_SA*PGL_SA', 'TKT1_SA_rev')	7	0	0	0	1	0	0	0	0	0	0	0	0	1	0	0	0	0	1	0	0	0	1	0	0	0	0	0	0	0	0	0
247	('CHORM_SA', 'G6PBDH_SA*PGL_SA', 'TKT1_SA_rev')	7	0	0	0	0	1	0	0	0	0	0	0	0	1	0	0	0	0	1	0	0	0	1	0	0	0	0	0	0	0	0	0
248	('CHORM_SA', 'G6PBDH_SA*PGL_SA', 'TKT1_SA_rev')	7	0	0	0	1	0	0	0	0	0	0	0	1	0	0	0	0	0	1	0	0	0	1	0	0	0	0	0	0	0	0	0
249	('CHORM_SA', 'G6PBDH_SA*PGL_SA', 'TKT1_SA_rev')	7	0	0	0	0	1	0	0	0	0	0	0	1	0	0	0	0	0	1	0	0	0	1	0	0	0	0	0	0	0	0	0
250	('CHORM_SA', 'G6PBDH_SA*PGL_SA', 'TKT1_SA_rev')	7	0	0	0	0	1	0	0	0	0	0	0	1	0	0	0	0	0	0	1	0	0	1	0	0	0	0	0	0	0	0	0
251	('CHORM_SA', 'G6PBDH_SA*PGL_SA', 'TKT1_SA_rev')	7	0	0	0	0	1	0	0	0	0	0	0	0	1	0	0	0	0	0	1	0	0	1	0	0	0	0	0	0	0	0	0
252	('ASAD_1_SA*ASPK_SA', 'PROD2_SA', 'SUCOAS_SA_rev')	4	0	0	0	0	0	0	0	0	0	0	0	0	0	0	0	0	0	0	0	0	0	0	0	1	0	0	0	0	0	0	0
253	('ASAD_1_SA*ASPK_SA', 'PROD2_SA', 'SUCOAS_SA_rev')	4	0	0	0	0	0	0	0	0	0	0	0	0	0	0	0	0	0	0	0	0	0	0	0	0	1	0	0	0	0	0	0
254	('CHORM_SA', 'G6PBDH_SA*PGL_SA', 'TALA_SA_rev')	7	0	0	0	0	1	0	0	0	0	0	0	1	0	0	0	0	0	0	1	0	0	0	1	0	0	0	0	0	0	0	0
255	('CHORM_SA', 'G6PBDH_SA*PGL_SA', 'TALA_SA_rev')	7	0	0	0	1	0	0	0	0	0	0	0	1	0	0	0	0	0	0	1	0	0	1	0	0	0	0	0	0	0	0	0
256	('CHORM_SA', 'G6PBDH_SA*PGL_SA', 'TALA_SA_rev')	7	0	0	0	1	0	0	0	0	0	0	0	1	0	0	0	0	0	0	1	0	0	0	1	0	0	0	0	0	0	0	0
257	('CHORM_SA', 'G6PBDH_SA*PGL_SA', 'TALA_SA_rev')	7	0	0	0	0	1	0	0	0	0	0	0	1	0	0	0	0	0	1	0	0	0	0	1	0	0	0	0	0	0	0	0
258	('CHORM_SA', 'G6PBDH_SA*PGL_SA', 'TALA_SA_rev')	7	0	0	0	0	1	0	0	0	0	0	0	1	0	0	0	0	0	1	0	0	0	1	0	0	0	0	0	0	0	0	0
259	('CHORM_SA', 'G6PBDH_SA*PGL_SA', 'TALA_SA_rev')	7	0	0	0	0	1	0	0	0	0	0	0	1	0	0	0	0	0	0	1	0	0	1	0	0	0	0	0	0	0	0	0
260	('CHORM_SA', 'G6PBDH_SA*PGL_SA', 'TALA_SA_rev')	7	0	0	0	1	0	0	0	0	0	0	0	1	0	0	0	0	0	1	0	0	0	1	0	0	0	0	0	0	0	0	0
261	('CHORM_SA', 'G6PBDH_SA*PGL_SA', 'TALA_SA_rev')	7	0	0	0	1	0	0	0	0	0	0	0	1	0	0	0	0	0	1	0	0	0	0	1	0	0	0	0	0	0	0	0
262	('CHORM_SA', 'G6PBDH_SA*PGL_SA', 'TALA_SA_rev')	7	0	0	0	0	1	0	0	0	0	0	0	0	1	0	0	0	0	1	0	0	0	0	1	0	0	0	0	0	0	0	0
263	('CHORM_SA', 'G6PBDH_SA*PGL_SA', 'TALA_SA_rev')	7	0	0	0	0	1	0	0	0	0	0	0	0	1	0	0	0	0	0	1	0	0	0	1	0	0	0	0	0	0	0	0
264	('CHORM_SA', 'G6PBDH_SA*PGL_SA', 'TALA_SA_rev')	7	0	0	0	1	0	0	0	0	0	0	0	0	1	0	0	0	0	0	1	0	0	0	1	0	0	0	0	0	0	0	0
265	('CHORM_SA', 'G6PBDH_SA*PGL_SA', 'TALA_SA_rev')	7	0	0	0	1	0	0	0	0	0	0	0	0	1	0	0	0	0	1	0	0	0	0	1	0	0	0	0	0	0	0	0
266	('CHORM_SA', 'G6PBDH_SA*PGL_SA', 'TALA_SA_rev')	7	0	0	0	0	1	0	0	0	0	0	0	0	1	0	0	0	0	1	0	0	0	1	0	0	0	0	0	0	0	0	0
267	('CHORM_SA', 'G6PBDH_SA*PGL_SA', 'TALA_SA_rev')	7	0	0	0	1	0	0	0	0	0	0	0	0	1	0	0	0	0	1	0	0	0	1	0	0	0	0	0	0	0	0	0
268	('CHORM_SA', 'G6PBDH_SA*PGL_SA', 'TALA_SA_rev')	7	0	0	0	1	0	0	0	0	0	0	0	0	1	0	0	0	0	0	1	0	0	1	0	0	0	0	0	0	0	0	0
269	('CHORM_SA', 'G6PBDH_SA*PGL_SA', 'TALA_SA_rev')	7	0	0	0	0	1	0	0	0	0	0	0	0	1	0	0	0	0	0	1	0	0	1	0	0	0	0	0	0	0	0	0
270	('FBA_SA', 'PFK_4_SA', 'TPI_SA_rev')	5	0	0	0	0	0	0	0	0	0	1	0	0	0	0	1	0	0	0	0	0	0	0	0	0	0	0	0	0	0	0	0
271	('FBA_SA', 'PFK_4_SA', 'TPI_SA_rev')	5	0	0	0	0	0	0	0	0	0	0	1	0	0	0	1	0	0	0	0	0	0	0	0	0	0	0	0	0	0	0	0
272	('FBA_SA', 'PFK_4_SA', 'TPI_SA_rev')	5	0	0	0	0	0	0	0	0	0	1	0	0	0	1	0	0	0	0	0	0	0	0	0	0	0	0	0	0	0	0	0
273	('FBA_SA', 'PFK_4_SA', 'TPI_SA_rev')	5	0	0	0	0	0	0	0	0	0	0	1	0	0	1	0	0	0	0	0	0	0	0	0	0	0	0	0	0	0	0	0
274	('PFK_4_SA', 'PFK_SA', 'TPI_SA_rev')	5	0	0	0	0	0	0	0	0	0	1	0	0	0	1	0	0	0	0	0	0	0	0	0	0	0	0	0	0	0	0	0
275	('PFK_4_SA', 'PFK_SA', 'TPI_SA_rev')	5	0	0	0	0	0	0	0	0	0	1	0	0	0	0	1	0	0	0	0	0	0	0	0	0	0	0	0	0	0	0	0
276	('PFK_4_SA', 'PFK_SA', 'TPI_SA_rev')	5	0	0	0	0	0	0	0	0	0	0	1	0	0	1	0	0	0	0	0	0	0	0	0	0	0	0	0	0	0	0	0
277	('PFK_4_SA', 'PFK_SA', 'TPI_SA_rev')	5	0	0	0	0	0	0	0	0	0	0	1	0	0	0	1	0	0	0	0	0	0	0	0	0	0	0	0	0	0	0	0
278	('FBA3_SA', 'FBA_SA', 'TPI_SA_rev')	5	0	0	0	0	0	0	0	0	0	1	0	0	0	0	1	0	0	0	0	0	0	0	0	0	0	0	0	0	0	0	0
279	('FBA3_SA', 'FBA_SA', 'TPI_SA_rev')	5	0	0	0	0	0	0	0	0	0	0	1	0	0	0	1	0	0	0	0	0	0	0	0	0	0	0	0	0	0	0	0
280	('FBA3_SA', 'FBA_SA', 'TPI_SA_rev')	5	0	0	0	0	0	0	0	0	0	1	0	0	0	1	0	0	0	0	0	0	0	0	0	0	0	0	0	0	0	0	0
281	('FBA3_SA', 'FBA_SA', 'TPI_SA_rev')	5	0	0	0	0	0	0	0	0	0	0	1	0	0	1	0	0	0	0	0	0	0	0	0	0	0	0	0	0	0	0	0
282	('FBA3_SA', 'PFK_SA', 'TPI_SA_rev')	5	0	0	0	0	0	0	0	0	0	1	0	0	0	0	1	0	0	0	0	0	0	0	0	0	0	0	0	0	0	0	0
283	('FBA3_SA', 'PFK_SA', 'TPI_SA_rev')	5	0	0	0	0	0	0	0	0	0	1	0	0	0	1	0	0	0	0	0	0	0	0	0	0	0	0	0	0	0	0	0
284	('FBA3_SA', 'PFK_SA', 'TPI_SA_rev')	5	0	0	0	0	0	0	0	0	0	0	1	0	0	0	1	0	0	0	0	0	0	0	0	0	0	0	0	0	0	0	0
285	('FBA3_SA', 'PFK_SA', 'TPI_SA_rev')	5	0	0	0	0	0	0	0	0	0	0	1	0	0	1	0	0	0	0	0	0	0	0	0	0	0	0	0	0	0	0	0
286	('AICART_SA*IMPC_SA_rev', 'GUAPRT_SA', 'HXPRT_SA')	4	0	0	0	0	0	0	0	0	0	0	0	0	0	0	0	0	0	0	0	0	0	0	0	0	0	0	0	0	0	0	1
287	('AICART_SA*IMPC_SA_rev', 'GUAPRT_SA', 'HXPRT_SA')	4	0	0	0	0	0	0	0	0	0	0	0	0	0	0	0	0	0	0	0	0	0	0	0	0	0	0	0	0	0	1	0
288	('ACGS_SA', 'EX_arg__L_e_SA_rev', 'ORNTAC_SA')	4	0	0	0	0	0	0	0	0	0	0	0	0	0	0	0	0	0	0	0	0	1	0	0	0	0	0	0	0	0	0	0
289	('ACGS_SA', 'EX_arg__L_e_SA_rev', 'ORNTAC_SA')	4	0	0	1	0	0	0	0	0	0	0	0	0	0	0	0	0	0	0	0	0	0	0	0	0	0	0	0	0	0	0	0
290	('ACGS_SA', 'EX_arg__L_e_SA_rev', 'ORNTAC_SA')	4	0	0	0	0	0	0	0	0	0	0	0	0	0	0	0	0	0	0	0	1	0	0	0	0	0	0	0	0	0	0	0
291	('ACODA_SA', 'EX_arg__L_e_SA_rev', 'ORNTAC_SA')	4	0	0	0	0	0	0	0	0	0	0	0	0	0	0	0	0	0	0	0	0	1	0	0	0	0	0	0	0	0	0	0
292	('ACODA_SA', 'EX_arg__L_e_SA_rev', 'ORNTAC_SA')	4	0	0	1	0	0	0	0	0	0	0	0	0	0	0	0	0	0	0	0	0	0	0	0	0	0	0	0	0	0	0	0
293	('ACODA_SA', 'EX_arg__L_e_SA_rev', 'ORNTAC_SA')	4	0	0	0	0	0	0	0	0	0	0	0	0	0	0	0	0	0	0	0	1	0	0	0	0	0	0	0	0	0	0	0
294	('CHORM_SA', 'GND_SA', 'TALA_SA_rev')	6	0	0	0	0	1	0	0	0	0	0	0	0	0	0	0	0	0	1	0	0	0	1	0	0	0	0	0	0	0	0	0
295	('CHORM_SA', 'GND_SA', 'TALA_SA_rev')	6	0	0	0	1	0	0	0	0	0	0	0	0	0	0	0	0	0	1	0	0	0	1	0	0	0	0	0	0	0	0	0
296	('CHORM_SA', 'GND_SA', 'TALA_SA_rev')	6	0	0	0	1	0	0	0	0	0	0	0	0	0	0	0	0	0	0	1	0	0	1	0	0	0	0	0	0	0	0	0
297	('CHORM_SA', 'GND_SA', 'TALA_SA_rev')	6	0	0	0	1	0	0	0	0	0	0	0	0	0	0	0	0	0	1	0	0	0	0	1	0	0	0	0	0	0	0	0
298	('CHORM_SA', 'GND_SA', 'TALA_SA_rev')	6	0	0	0	1	0	0	0	0	0	0	0	0	0	0	0	0	0	0	1	0	0	0	1	0	0	0	0	0	0	0	0
299	('CHORM_SA', 'GND_SA', 'TALA_SA_rev')	6	0	0	0	0	1	0	0	0	0	0	0	0	0	0	0	0	0	1	0	0	0	0	1	0	0	0	0	0	0	0	0
300	('CHORM_SA', 'GND_SA', 'TALA_SA_rev')	6	0	0	0	0	1	0	0	0	0	0	0	0	0	0	0	0	0	0	1	0	0	1	0	0	0	0	0	0	0	0	0
301	('PUNP2_1_SA_rev', 'RNDR1_SA', 'RNTR1_SA')	4	0	0	0	0	0	0	1	0	0	0	0	0	0	0	0	0	0	0	0	0	0	0	0	0	0	0	0	0	0	0	0
302	('PUNP2_1_SA_rev', 'RNDR1_SA', 'RNTR1_SA')	4	0	0	0	0	0	1	0	0	0	0	0	0	0	0	0	0	0	0	0	0	0	0	0	0	0	0	0	0	0	0	0
303	('FBA2_SA_rev', 'FBA_SA_rev', 'PFK_SA')	4	0	0	0	0	0	0	0	0	0	0	1	0	0	0	0	0	0	0	0	0	0	0	0	0	0	0	0	0	0	0	0
304	('FBA2_SA_rev', 'FBA_SA_rev', 'PFK_SA')	4	0	0	0	0	0	0	0	0	0	1	0	0	0	0	0	0	0	0	0	0	0	0	0	0	0	0	0	0	0	0	0
305	('ALCD19_SA_rev', 'FBA_SA_rev', 'PFK_SA')	4	0	0	0	0	0	0	0	0	0	0	1	0	0	0	0	0	0	0	0	0	0	0	0	0	0	0	0	0	0	0	0
306	('ALCD19_SA_rev', 'FBA_SA_rev', 'PFK_SA')	4	0	0	0	0	0	0	0	0	0	1	0	0	0	0	0	0	0	0	0	0	0	0	0	0	0	0	0	0	0	0	0
307	('ADKd_SA_rev', 'DADK_SA_rev', 'PUNP2_1_SA_rev')	4	0	0	0	0	0	0	1	0	0	0	0	0	0	0	0	0	0	0	0	0	0	0	0	0	0	0	0	0	0	0	0
308	('ADKd_SA_rev', 'DADK_SA_rev', 'PUNP2_1_SA_rev')	4	0	0	0	0	0	1	0	0	0	0	0	0	0	0	0	0	0	0	0	0	0	0	0	0	0	0	0	0	0	0	0
309	('CHORM_SA', 'GND_SA', 'TKT1_SA_rev')	6	0	0	0	0	1	0	0	0	0	0	0	0	0	0	0	0	0	1	0	0	0	0	1	0	0	0	0	0	0	0	0
310	('CHORM_SA', 'GND_SA', 'TKT1_SA_rev')	6	0	0	0	0	1	0	0	0	0	0	0	0	0	0	0	0	0	1	0	0	0	1	0	0	0	0	0	0	0	0	0
311	('CHORM_SA', 'GND_SA', 'TKT1_SA_rev')	6	0	0	0	1	0	0	0	0	0	0	0	0	0	0	0	0	0	1	0	0	0	1	0	0	0	0	0	0	0	0	0
312	('CHORM_SA', 'GND_SA', 'TKT1_SA_rev')	6	0	0	0	0	1	0	0	0	0	0	0	0	0	0	0	0	0	0	1	0	0	1	0	0	0	0	0	0	0	0	0
313	('CHORM_SA', 'GND_SA', 'TKT1_SA_rev')	6	0	0	0	0	1	0	0	0	0	0	0	0	0	0	0	0	0	0	1	0	0	0	1	0	0	0	0	0	0	0	0
314	('CHORM_SA', 'GND_SA', 'TKT1_SA_rev')	6	0	0	0	1	0	0	0	0	0	0	0	0	0	0	0	0	0	0	1	0	0	1	0	0	0	0	0	0	0	0	0
315	('CHORM_SA', 'GND_SA', 'TKT1_SA_rev')	6	0	0	0	1	0	0	0	0	0	0	0	0	0	0	0	0	0	0	1	0	0	0	1	0	0	0	0	0	0	0	0
316	('CHORM_SA', 'GND_SA', 'TKT1_SA_rev')	6	0	0	0	1	0	0	0	0	0	0	0	0	0	0	0	0	0	1	0	0	0	0	1	0	0	0	0	0	0	0	0

## Sheet: growth recovery cutsets pa
	PA Cutset with growth recovery	Consortium cutset size	Acetylglucosamine consumption (PA)	Acetylglucosamine production (SA)	Fructose consumption (PA)	Fructose production (SA)	Glycerol consumption (PA)	Glycerol production (SA)	Histidine consumption (PA)	Hypoxanthine consumption (PA)	Hypoxanthine production (SA)	Inosine consumption (PA)	Inosine production (SA)	Mannitol consumption (PA)	Mannitol production (SA)	Methionine consumption (PA)	Nitrate consumption (PA)	Nitrate production (SA)	Ornithine consumption (PA)	Ornithine production (SA)	Oxygen consumption (SA)	Putrescine consumption (PA)	Putrescine production (SA)	Ribose consumption (PA)	Ribose production (SA)	Xanthine consumption (PA)	Xanthine production (SA)
0	('TPI_PA',)	3	0	0	0	1	0	1	0	0	0	0	0	0	0	0	0	0	0	0	0	0	0	0	0	0	0
1	('TPI_PA',)	3	0	0	0	1	1	0	0	0	0	0	0	0	0	0	0	0	0	0	0	0	0	0	0	0	0
2	('TPI_PA',)	3	0	0	1	0	0	1	0	0	0	0	0	0	0	0	0	0	0	0	0	0	0	0	0	0	0
3	('TPI_PA',)	3	0	0	1	0	1	0	0	0	0	0	0	0	0	0	0	0	0	0	0	0	0	0	0	0	0
4	('PRAIS_PA*ADE1_PA*ADSL2_PA*ADE4_PA*ADE6_PA*PRAGS_PA',)	4	0	0	0	0	0	0	0	1	0	0	1	0	0	0	0	0	0	0	0	0	0	0	0	1	0
5	('PRAIS_PA*ADE1_PA*ADSL2_PA*ADE4_PA*ADE6_PA*PRAGS_PA',)	4	0	0	0	0	0	0	0	1	0	0	1	0	0	0	0	0	0	0	0	0	0	0	0	0	1
6	('PRAIS_PA*ADE1_PA*ADSL2_PA*ADE4_PA*ADE6_PA*PRAGS_PA',)	4	0	0	0	0	0	0	0	1	0	1	0	0	0	0	0	0	0	0	0	0	0	0	0	1	0
7	('PRAIS_PA*ADE1_PA*ADSL2_PA*ADE4_PA*ADE6_PA*PRAGS_PA',)	4	0	0	0	0	0	0	0	0	1	0	1	0	0	0	0	0	0	0	0	0	0	0	0	0	1
8	('PRAIS_PA*ADE1_PA*ADSL2_PA*ADE4_PA*ADE6_PA*PRAGS_PA',)	4	0	0	0	0	0	0	0	1	0	1	0	0	0	0	0	0	0	0	0	0	0	0	0	0	1
9	('PRAIS_PA*ADE1_PA*ADSL2_PA*ADE4_PA*ADE6_PA*PRAGS_PA',)	4	0	0	0	0	0	0	0	0	1	1	0	0	0	0	0	0	0	0	0	0	0	0	0	1	0
10	('PRAIS_PA*ADE1_PA*ADSL2_PA*ADE4_PA*ADE6_PA*PRAGS_PA',)	4	0	0	0	0	0	0	0	0	1	1	0	0	0	0	0	0	0	0	0	0	0	0	0	0	1
11	('MTHFD_PA*MTHFC_PA',)	4	0	0	0	0	0	0	0	1	0	0	1	0	0	0	0	0	0	0	0	0	0	0	0	0	1
12	('MTHFD_PA*MTHFC_PA',)	4	0	0	0	0	0	0	0	1	0	1	0	0	0	0	0	0	0	0	0	0	0	0	0	0	1
13	('MTHFD_PA*MTHFC_PA',)	2	0	0	0	0	0	0	1	0	0	0	0	0	0	0	0	0	0	0	0	0	0	0	0	0	0
14	('MTHFD_PA*MTHFC_PA',)	4	0	0	0	0	0	0	0	1	0	1	0	0	0	0	0	0	0	0	0	0	0	0	0	1	0
15	('MTHFD_PA*MTHFC_PA',)	4	0	0	0	0	0	0	0	0	1	1	0	0	0	0	0	0	0	0	0	0	0	0	0	0	1
16	('MTHFD_PA*MTHFC_PA',)	4	0	0	0	0	0	0	0	0	1	0	1	0	0	0	0	0	0	0	0	0	0	0	0	0	1
17	('MTHFD_PA*MTHFC_PA',)	4	0	0	0	0	0	0	0	0	1	1	0	0	0	0	0	0	0	0	0	0	0	0	0	1	0
18	('MTHFD_PA*MTHFC_PA',)	4	0	0	0	0	0	0	0	0	1	0	1	0	0	0	0	0	0	0	0	0	0	0	0	1	0
19	('MTHFD_PA*MTHFC_PA',)	4	0	0	0	0	0	0	0	1	0	0	1	0	0	0	0	0	0	0	0	0	0	0	0	1	0
20	('GFA1_PA',)	2	0	1	0	0	0	0	0	0	0	0	0	0	0	0	0	0	0	0	0	0	0	0	0	0	0
21	('GFA1_PA',)	2	1	0	0	0	0	0	0	0	0	0	0	0	0	0	0	0	0	0	0	0	0	0	0	0	0
22	('IMPC_PA_rev*AICART_PA',)	2	0	0	0	0	0	0	1	0	0	0	0	0	0	0	0	0	0	0	0	0	0	0	0	0	0
23	('IMPC_PA_rev*AICART_PA',)	4	0	0	0	0	0	0	0	1	0	1	0	0	0	0	0	0	0	0	0	0	0	0	0	1	0
24	('IMPC_PA_rev*AICART_PA',)	4	0	0	0	0	0	0	0	1	0	0	1	0	0	0	0	0	0	0	0	0	0	0	0	0	1
25	('IMPC_PA_rev*AICART_PA',)	4	0	0	0	0	0	0	0	1	0	0	1	0	0	0	0	0	0	0	0	0	0	0	0	1	0
26	('IMPC_PA_rev*AICART_PA',)	4	0	0	0	0	0	0	0	0	1	1	0	0	0	0	0	0	0	0	0	0	0	0	0	1	0
27	('IMPC_PA_rev*AICART_PA',)	4	0	0	0	0	0	0	0	0	1	0	1	0	0	0	0	0	0	0	0	0	0	0	0	1	0
28	('IMPC_PA_rev*AICART_PA',)	4	0	0	0	0	0	0	0	0	1	1	0	0	0	0	0	0	0	0	0	0	0	0	0	0	1
29	('RPI_PA_rev',)	3	0	0	0	0	0	0	0	0	0	1	0	0	0	0	0	0	0	0	0	0	0	1	0	0	0
30	('RPI_PA_rev',)	3	0	0	0	0	0	0	0	0	0	0	1	0	0	0	0	0	0	0	0	0	0	1	0	0	0
31	('RPI_PA_rev',)	3	0	0	0	0	0	0	0	0	0	0	1	0	0	0	0	0	0	0	0	0	0	0	1	0	0
32	('RPI_PA_rev',)	3	0	0	0	0	0	0	0	0	0	1	0	0	0	0	0	0	0	0	0	0	0	0	1	0	0
33	('GCCc_PA*GCCb_PA*GCCa_PA', 'GHMT_PA_rev')	5	0	0	0	0	0	0	0	1	0	0	1	0	0	0	0	0	0	0	0	0	0	0	0	1	0
34	('GCCc_PA*GCCb_PA*GCCa_PA', 'GHMT_PA_rev')	3	0	0	0	0	0	0	1	0	0	0	0	0	0	0	0	0	0	0	0	0	0	0	0	0	0
35	('GCCc_PA*GCCb_PA*GCCa_PA', 'GHMT_PA_rev')	5	0	0	0	0	0	0	0	1	0	0	1	0	0	0	0	0	0	0	0	0	0	0	0	0	1
36	('GCCc_PA*GCCb_PA*GCCa_PA', 'GHMT_PA_rev')	5	0	0	0	0	0	0	0	0	1	0	1	0	0	0	0	0	0	0	0	0	0	0	0	1	0
37	('GCCc_PA*GCCb_PA*GCCa_PA', 'GHMT_PA_rev')	5	0	0	0	0	0	0	0	0	1	0	1	0	0	0	0	0	0	0	0	0	0	0	0	0	1
38	('GCCc_PA*GCCb_PA*GCCa_PA', 'GHMT_PA_rev')	3	0	0	0	0	0	0	0	0	0	0	0	0	0	1	0	0	0	0	0	0	0	0	0	0	0
39	('GCCc_PA*GCCb_PA*GCCa_PA', 'GHMT_PA_rev')	5	0	0	0	0	0	0	0	1	0	1	0	0	0	0	0	0	0	0	0	0	0	0	0	1	0
40	('GCCc_PA*GCCb_PA*GCCa_PA', 'GHMT_PA_rev')	5	0	0	0	0	0	0	0	0	1	1	0	0	0	0	0	0	0	0	0	0	0	0	0	1	0
41	('GCCc_PA*GCCb_PA*GCCa_PA', 'GHMT_PA_rev')	5	0	0	0	0	0	0	0	1	0	1	0	0	0	0	0	0	0	0	0	0	0	0	0	0	1
42	('GCCc_PA*GCCb_PA*GCCa_PA', 'GHMT_PA_rev')	5	0	0	0	0	0	0	0	0	1	1	0	0	0	0	0	0	0	0	0	0	0	0	0	0	1
43	('AIRC1_PA', 'NCAIRSM_PA')	5	0	0	0	0	0	0	0	1	0	0	1	0	0	0	0	0	0	0	0	0	0	0	0	1	0
44	('AIRC1_PA', 'NCAIRSM_PA')	5	0	0	0	0	0	0	0	1	0	0	1	0	0	0	0	0	0	0	0	0	0	0	0	0	1
45	('AIRC1_PA', 'NCAIRSM_PA')	5	0	0	0	0	0	0	0	1	0	1	0	0	0	0	0	0	0	0	0	0	0	0	0	0	1
46	('AIRC1_PA', 'NCAIRSM_PA')	5	0	0	0	0	0	0	0	0	1	1	0	0	0	0	0	0	0	0	0	0	0	0	0	0	1
47	('AIRC1_PA', 'NCAIRSM_PA')	5	0	0	0	0	0	0	0	1	0	1	0	0	0	0	0	0	0	0	0	0	0	0	0	1	0
48	('AIRC1_PA', 'NCAIRSM_PA')	5	0	0	0	0	0	0	0	0	1	0	1	0	0	0	0	0	0	0	0	0	0	0	0	1	0
49	('AIRC1_PA', 'NCAIRSM_PA')	5	0	0	0	0	0	0	0	0	1	0	1	0	0	0	0	0	0	0	0	0	0	0	0	0	1
50	('AIRC1_PA', 'NCAIRSM_PA')	5	0	0	0	0	0	0	0	0	1	1	0	0	0	0	0	0	0	0	0	0	0	0	0	1	0
51	('GND_PA', 'TKT2_PA')	4	0	0	0	0	0	0	0	0	0	0	1	0	0	0	0	0	0	0	0	0	0	0	1	0	0
52	('GND_PA', 'TKT2_PA')	4	0	0	0	0	0	0	0	0	0	1	0	0	0	0	0	0	0	0	0	0	0	0	1	0	0
53	('GND_PA', 'TKT2_PA')	4	0	0	0	0	0	0	0	0	0	0	1	0	0	0	0	0	0	0	0	0	0	1	0	0	0
54	('GND_PA', 'TKT2_PA')	4	0	0	0	0	0	0	0	0	0	1	0	0	0	0	0	0	0	0	0	0	0	1	0	0	0
55	('EX_glc_D_e_PA_rev', 'GAPD_PA_rev*PGK_PA')	8	0	1	1	0	0	1	0	0	0	0	1	1	0	0	0	0	0	0	0	0	0	1	0	0	0
56	('EX_glc_D_e_PA_rev', 'GAPD_PA_rev*PGK_PA')	8	0	1	0	1	0	1	0	0	0	0	1	0	1	0	0	0	0	0	0	0	0	0	1	0	0
57	('GND_PA', 'RPE_PA_rev')	4	0	0	0	0	0	0	0	0	0	1	0	0	0	0	0	0	0	0	0	0	0	0	1	0	0
58	('GND_PA', 'RPE_PA_rev')	4	0	0	0	0	0	0	0	0	0	0	1	0	0	0	0	0	0	0	0	0	0	0	1	0	0
59	('GND_PA', 'RPE_PA_rev')	4	0	0	0	0	0	0	0	0	0	0	1	0	0	0	0	0	0	0	0	0	0	1	0	0	0
60	('GND_PA', 'RPE_PA_rev')	4	0	0	0	0	0	0	0	0	0	1	0	0	0	0	0	0	0	0	0	0	0	1	0	0	0
61	('ADE8_PA', 'GART_PA')	5	0	0	0	0	0	0	0	1	0	0	1	0	0	0	0	0	0	0	0	0	0	0	0	1	0
62	('ADE8_PA', 'GART_PA')	5	0	0	0	0	0	0	0	1	0	0	1	0	0	0	0	0	0	0	0	0	0	0	0	0	1
63	('ADE8_PA', 'GART_PA')	5	0	0	0	0	0	0	0	1	0	1	0	0	0	0	0	0	0	0	0	0	0	0	0	1	0
64	('ADE8_PA', 'GART_PA')	5	0	0	0	0	0	0	0	0	1	1	0	0	0	0	0	0	0	0	0	0	0	0	0	1	0
65	('ADE8_PA', 'GART_PA')	5	0	0	0	0	0	0	0	1	0	1	0	0	0	0	0	0	0	0	0	0	0	0	0	0	1
66	('ADE8_PA', 'GART_PA')	5	0	0	0	0	0	0	0	0	1	1	0	0	0	0	0	0	0	0	0	0	0	0	0	0	1
67	('ADE8_PA', 'GART_PA')	5	0	0	0	0	0	0	0	0	1	0	1	0	0	0	0	0	0	0	0	0	0	0	0	1	0
68	('ADE8_PA', 'GART_PA')	5	0	0	0	0	0	0	0	0	1	0	1	0	0	0	0	0	0	0	0	0	0	0	0	0	1
69	('EX_glc_D_e_PA_rev', 'FBA_PA_rev')	7	0	1	1	0	0	0	0	0	0	1	0	0	1	0	0	0	0	0	0	0	0	0	1	0	0
70	('EX_glc_D_e_PA_rev', 'FBA_PA_rev')	7	0	1	1	0	0	0	0	0	0	1	0	1	0	0	0	0	0	0	0	0	0	0	1	0	0
71	('EX_glc_D_e_PA_rev', 'FBA_PA_rev')	7	0	1	0	1	0	0	0	0	0	1	0	1	0	0	0	0	0	0	0	0	0	0	1	0	0
72	('EX_glc_D_e_PA_rev', 'FBA_PA_rev')	7	0	1	0	1	0	0	0	0	0	1	0	0	1	0	0	0	0	0	0	0	0	0	1	0	0
73	('EX_glc_D_e_PA_rev', 'FBA_PA_rev')	7	0	1	0	1	0	0	0	0	0	1	0	1	0	0	0	0	0	0	0	0	0	1	0	0	0
74	('EX_glc_D_e_PA_rev', 'FBA_PA_rev')	7	0	1	0	1	0	0	0	0	0	1	0	0	1	0	0	0	0	0	0	0	0	1	0	0	0
75	('EX_glc_D_e_PA_rev', 'FBA_PA_rev')	7	0	1	0	1	0	0	0	0	0	0	1	0	1	0	0	0	0	0	0	0	0	1	0	0	0
76	('EX_glc_D_e_PA_rev', 'FBA_PA_rev')	7	1	0	0	1	0	0	0	0	0	1	0	0	1	0	0	0	0	0	0	0	0	1	0	0	0
77	('EX_glc_D_e_PA_rev', 'FBA_PA_rev')	7	1	0	0	1	0	0	0	0	0	1	0	0	1	0	0	0	0	0	0	0	0	0	1	0	0
78	('ARGDC_PA', 'ORNDC_PA')	3	0	0	0	0	0	0	0	0	0	0	0	0	0	0	0	0	0	0	0	1	0	0	0	0	0
79	('ARGDC_PA', 'ORNDC_PA')	3	0	0	0	0	0	0	0	0	0	0	0	0	0	0	0	0	0	0	0	0	1	0	0	0	0
80	('FBA_PA_rev', 'GLCabc_PA', 'GND_PA')	8	1	0	1	0	0	0	0	0	0	1	0	0	1	0	0	0	0	0	0	0	0	0	1	0	0
81	('FBA_PA_rev', 'GLCabc_PA', 'GND_PA')	8	1	0	0	1	0	0	0	0	0	1	0	0	1	0	0	0	0	0	0	0	0	0	1	0	0
82	('FBA_PA_rev', 'GLCabc_PA', 'GND_PA')	8	1	0	1	0	0	0	0	0	0	0	1	0	1	0	0	0	0	0	0	0	0	0	1	0	0
83	('FBA_PA_rev', 'GLCabc_PA', 'GND_PA')	8	1	0	0	1	0	0	0	0	0	0	1	0	1	0	0	0	0	0	0	0	0	0	1	0	0
84	('FBA_PA_rev', 'GLCabc_PA', 'GND_PA')	8	1	0	1	0	0	0	0	0	0	1	0	1	0	0	0	0	0	0	0	0	0	0	1	0	0
85	('FBA_PA_rev', 'GLCabc_PA', 'GND_PA')	8	0	1	1	0	0	0	0	0	0	1	0	1	0	0	0	0	0	0	0	0	0	0	1	0	0
86	('FBA_PA_rev', 'GLCabc_PA', 'GND_PA')	8	1	0	1	0	0	0	0	0	0	1	0	1	0	0	0	0	0	0	0	0	0	1	0	0	0
87	('FBA_PA_rev', 'GLCabc_PA', 'GND_PA')	8	0	1	1	0	0	0	0	0	0	1	0	1	0	0	0	0	0	0	0	0	0	1	0	0	0
88	('FBA_PA_rev', 'GLCabc_PA', 'GND_PA')	8	1	0	0	1	0	0	0	0	0	0	1	1	0	0	0	0	0	0	0	0	0	1	0	0	0
89	('FBA_PA_rev', 'GLCabc_PA', 'GND_PA')	8	1	0	0	1	0	0	0	0	0	0	1	0	1	0	0	0	0	0	0	0	0	1	0	0	0
90	('FBA_PA_rev', 'GLCabc_PA', 'GND_PA')	8	0	1	1	0	0	0	0	0	0	0	1	0	1	0	0	0	0	0	0	0	0	0	1	0	0
91	('FBA_PA_rev', 'GLCabc_PA', 'GND_PA')	8	0	1	0	1	0	0	0	0	0	0	1	0	1	0	0	0	0	0	0	0	0	0	1	0	0
92	('FBA_PA_rev', 'GLCabc_PA', 'GND_PA')	8	0	1	0	1	0	0	0	0	0	0	1	0	1	0	0	0	0	0	0	0	0	1	0	0	0
93	('FBA_PA_rev', 'GLCabc_PA', 'GND_PA')	8	0	1	1	0	0	0	0	0	0	0	1	0	1	0	0	0	0	0	0	0	0	1	0	0	0
94	('FBA_PA_rev', 'GLCabc_PA', 'GND_PA')	8	1	0	1	0	0	0	0	0	0	1	0	0	1	0	0	0	0	0	0	0	0	1	0	0	0
95	('FBA_PA_rev', 'GLCabc_PA', 'GND_PA')	8	0	1	1	0	0	0	0	0	0	1	0	0	1	0	0	0	0	0	0	0	0	0	1	0	0
96	('FBA_PA_rev', 'GLCabc_PA', 'GND_PA')	8	0	1	0	1	0	0	0	0	0	1	0	1	0	0	0	0	0	0	0	0	0	0	1	0	0
97	('FBA_PA_rev', 'GLCabc_PA', 'GND_PA')	8	0	1	0	1	0	0	0	0	0	1	0	0	1	0	0	0	0	0	0	0	0	0	1	0	0
98	('FRD2_PA*DHORD5_PA', 'O2t_PA*EX_o2_e_PA_rev', 'PYDXO_PA*PYDXK_PA_rev*PYDAMK_PA')	4	0	0	0	0	0	0	0	0	0	0	0	0	0	0	0	0	0	0	1	0	0	0	0	0	0
99	('FRD2_PA*DHORD5_PA', 'O2t_PA*EX_o2_e_PA_rev', 'PYDXO_PA*PYDXK_PA_rev*PYDAMK_PA')	4	0	0	0	0	0	0	0	0	0	0	0	0	0	0	1	0	0	0	0	0	0	0	0	0	0
100	('FRD2_PA*DHORD5_PA', 'O2t_PA*EX_o2_e_PA_rev', 'PYDXO_PA*PYDXK_PA_rev*PYDAMK_PA')	4	0	0	0	0	0	0	0	0	0	0	0	0	0	0	0	1	0	0	0	0	0	0	0	0	0
101	('EX_arg_L_e_PA_rev', 'NACODA_PA_rev', 'ORNTA_PA_rev')	4	0	0	0	0	0	0	0	0	0	0	0	0	0	0	0	0	1	0	0	0	0	0	0	0	0
102	('EX_arg_L_e_PA_rev', 'NACODA_PA_rev', 'ORNTA_PA_rev')	4	0	0	0	0	0	0	0	0	0	0	0	0	0	0	0	0	0	1	0	0	0	0	0	0	0
103	('EX_arg_L_e_PA_rev', 'G5SD_PA*GLU5K_PA', 'PUTA_PA')	4	0	0	0	0	0	0	0	0	0	0	0	0	0	0	0	0	1	0	0	0	0	0	0	0	0
104	('EX_arg_L_e_PA_rev', 'G5SD_PA*GLU5K_PA', 'PUTA_PA')	4	0	0	0	0	0	0	0	0	0	0	0	0	0	0	0	0	0	1	0	0	0	0	0	0	0
105	('EX_arg_L_e_PA_rev', 'EX_pro_L_e_PA_rev', 'G5SD_PA*GLU5K_PA')	4	0	0	0	0	0	0	0	0	0	0	0	0	0	0	0	0	1	0	0	0	0	0	0	0	0
106	('EX_arg_L_e_PA_rev', 'EX_pro_L_e_PA_rev', 'G5SD_PA*GLU5K_PA')	4	0	0	0	0	0	0	0	0	0	0	0	0	0	0	0	0	0	1	0	0	0	0	0	0	0
107	('GLN1_PA', 'GLNabc_PA*EX_gln_L_e_PA_rev', 'GLUSy_PA')	4	1	0	0	0	0	0	0	0	0	0	0	0	0	0	0	0	0	0	0	0	0	0	0	0	0
108	('GLN1_PA', 'GLNabc_PA*EX_gln_L_e_PA_rev', 'GLUSy_PA')	4	0	1	0	0	0	0	0	0	0	0	0	0	0	0	0	0	0	0	0	0	0	0	0	0	0
109	('AGMTNDMN_PA*CBMLPTAH_PA', 'AGMT_PA', 'ORNDC_PA')	4	0	0	0	0	0	0	0	0	0	0	0	0	0	0	0	0	0	0	0	0	1	0	0	0	0
110	('AGMTNDMN_PA*CBMLPTAH_PA', 'AGMT_PA', 'ORNDC_PA')	4	0	0	0	0	0	0	0	0	0	0	0	0	0	0	0	0	0	0	0	1	0	0	0	0	0
111	('ARGN_PA', 'EX_pro_L_e_PA_rev', 'G5SD_PA*GLU5K_PA')	4	0	0	0	0	0	0	0	0	0	0	0	0	0	0	0	0	1	0	0	0	0	0	0	0	0
112	('ARGN_PA', 'EX_pro_L_e_PA_rev', 'G5SD_PA*GLU5K_PA')	4	0	0	0	0	0	0	0	0	0	0	0	0	0	0	0	0	0	1	0	0	0	0	0	0	0
113	('ARG8_PA_rev', 'EX_arg_L_e_PA_rev', 'ORNTA_PA_rev')	4	0	0	0	0	0	0	0	0	0	0	0	0	0	0	0	0	1	0	0	0	0	0	0	0	0
114	('ARG8_PA_rev', 'EX_arg_L_e_PA_rev', 'ORNTA_PA_rev')	4	0	0	0	0	0	0	0	0	0	0	0	0	0	0	0	0	0	1	0	0	0	0	0	0	0
115	('G3PD2_PA', 'G3PD_PA_rev', 'GPD1_PA')	4	0	0	0	0	1	0	0	0	0	0	0	0	0	0	0	0	0	0	0	0	0	0	0	0	0
116	('G3PD2_PA', 'G3PD_PA_rev', 'GPD1_PA')	4	0	0	0	0	0	1	0	0	0	0	0	0	0	0	0	0	0	0	0	0	0	0	0	0	0
117	('EX_glc_D_e_PA_rev', 'FBP_PA', 'FRUpts2_PA')	7	1	0	0	0	0	0	0	0	0	0	1	1	0	0	0	0	0	0	0	0	0	1	0	0	0
118	('EX_glc_D_e_PA_rev', 'FBP_PA', 'FRUpts2_PA')	7	1	0	0	0	0	0	0	0	0	1	0	1	0	0	0	0	0	0	0	0	0	1	0	0	0
119	('EX_glc_D_e_PA_rev', 'FBP_PA', 'FRUpts2_PA')	7	0	1	0	0	0	0	0	0	0	0	1	1	0	0	0	0	0	0	0	0	0	1	0	0	0
120	('EX_glc_D_e_PA_rev', 'FBP_PA', 'FRUpts2_PA')	7	1	0	0	0	0	0	0	0	0	0	1	1	0	0	0	0	0	0	0	0	0	0	1	0	0
121	('EX_glc_D_e_PA_rev', 'FBP_PA', 'FRUpts2_PA')	7	0	1	0	0	0	0	0	0	0	1	0	1	0	0	0	0	0	0	0	0	0	1	0	0	0
122	('EX_glc_D_e_PA_rev', 'FBP_PA', 'FRUpts2_PA')	7	1	0	0	0	0	0	0	0	0	1	0	1	0	0	0	0	0	0	0	0	0	0	1	0	0
123	('EX_glc_D_e_PA_rev', 'FBP_PA', 'FRUpts2_PA')	7	0	1	0	0	0	0	0	0	0	1	0	1	0	0	0	0	0	0	0	0	0	0	1	0	0
124	('EX_glc_D_e_PA_rev', 'FBP_PA', 'FRUpts2_PA')	7	0	1	0	0	0	0	0	0	0	0	1	1	0	0	0	0	0	0	0	0	0	0	1	0	0
125	('EX_glc_D_e_PA_rev', 'FBP_PA', 'FRUpts2_PA')	7	0	1	0	0	0	0	0	0	0	0	1	0	1	0	0	0	0	0	0	0	0	0	1	0	0
126	('EX_glc_D_e_PA_rev', 'FBP_PA', 'FRUpts2_PA')	7	0	1	0	0	0	0	0	0	0	1	0	0	1	0	0	0	0	0	0	0	0	0	1	0	0
127	('EX_glc_D_e_PA_rev', 'FBP_PA', 'FRUpts2_PA')	7	0	1	0	0	0	0	0	0	0	0	1	0	1	0	0	0	0	0	0	0	0	1	0	0	0
128	('EX_glc_D_e_PA_rev', 'FBP_PA', 'FRUpts2_PA')	7	0	1	0	0	0	0	0	0	0	1	0	0	1	0	0	0	0	0	0	0	0	1	0	0	0
129	('EX_glc_D_e_PA_rev', 'FBP_PA', 'FRUpts2_PA')	7	1	0	0	0	0	0	0	0	0	0	1	0	1	0	0	0	0	0	0	0	0	0	1	0	0
130	('EX_glc_D_e_PA_rev', 'FBP_PA', 'FRUpts2_PA')	7	1	0	0	0	0	0	0	0	0	1	0	0	1	0	0	0	0	0	0	0	0	0	1	0	0
131	('EX_glc_D_e_PA_rev', 'FBP_PA', 'FRUpts2_PA')	7	1	0	0	0	0	0	0	0	0	1	0	0	1	0	0	0	0	0	0	0	0	1	0	0	0
132	('EX_glc_D_e_PA_rev', 'FBP_PA', 'FRUpts2_PA')	7	1	0	0	0	0	0	0	0	0	0	1	0	1	0	0	0	0	0	0	0	0	1	0	0	0
133	('FBA_PA_rev', 'GLCabc_PA', 'RPE_PA')	6	0	1	0	1	0	0	0	0	0	0	0	1	0	0	0	0	0	0	0	0	0	0	0	0	0
134	('FBA_PA_rev', 'GLCabc_PA', 'RPE_PA')	6	0	1	0	1	0	0	0	0	0	0	0	0	1	0	0	0	0	0	0	0	0	0	0	0	0
135	('FBA_PA_rev', 'GLCabc_PA', 'RPE_PA')	6	0	1	1	0	0	0	0	0	0	0	0	0	1	0	0	0	0	0	0	0	0	0	0	0	0
136	('FBA_PA_rev', 'GLCabc_PA', 'RPE_PA')	6	0	1	1	0	0	0	0	0	0	0	0	1	0	0	0	0	0	0	0	0	0	0	0	0	0
137	('FBA_PA_rev', 'GLCabc_PA', 'RPE_PA')	6	1	0	0	1	0	0	0	0	0	0	0	1	0	0	0	0	0	0	0	0	0	0	0	0	0
138	('FBA_PA_rev', 'GLCabc_PA', 'RPE_PA')	6	1	0	0	1	0	0	0	0	0	0	0	0	1	0	0	0	0	0	0	0	0	0	0	0	0
139	('FBA_PA_rev', 'GLCabc_PA', 'RPE_PA')	6	1	0	1	0	0	0	0	0	0	0	0	1	0	0	0	0	0	0	0	0	0	0	0	0	0
140	('FBA_PA_rev', 'GLCabc_PA', 'RPE_PA')	6	1	0	1	0	0	0	0	0	0	0	0	0	1	0	0	0	0	0	0	0	0	0	0	0	0
141	('FBA_PA_rev', 'GLCabc_PA', 'TKT1_PA_rev*TAL_PA')	6	1	0	1	0	0	0	0	0	0	0	0	0	1	0	0	0	0	0	0	0	0	0	0	0	0
142	('FBA_PA_rev', 'GLCabc_PA', 'TKT1_PA_rev*TAL_PA')	6	1	0	1	0	0	0	0	0	0	0	0	1	0	0	0	0	0	0	0	0	0	0	0	0	0
143	('FBA_PA_rev', 'GLCabc_PA', 'TKT1_PA_rev*TAL_PA')	6	1	0	0	1	0	0	0	0	0	0	0	0	1	0	0	0	0	0	0	0	0	0	0	0	0
144	('FBA_PA_rev', 'GLCabc_PA', 'TKT1_PA_rev*TAL_PA')	6	0	1	1	0	0	0	0	0	0	0	0	1	0	0	0	0	0	0	0	0	0	0	0	0	0
145	('FBA_PA_rev', 'GLCabc_PA', 'TKT1_PA_rev*TAL_PA')	6	0	1	1	0	0	0	0	0	0	0	0	0	1	0	0	0	0	0	0	0	0	0	0	0	0
146	('FBA_PA_rev', 'GLCabc_PA', 'TKT1_PA_rev*TAL_PA')	6	0	1	0	1	0	0	0	0	0	0	0	0	1	0	0	0	0	0	0	0	0	0	0	0	0
147	('FBA_PA_rev', 'GLCLCT_PA', 'GLCabc_PA')	8	0	1	0	1	0	0	0	0	0	1	0	1	0	0	0	0	0	0	0	0	0	0	1	0	0
148	('FBA_PA_rev', 'GLCLCT_PA', 'GLCabc_PA')	8	0	1	0	1	0	0	0	0	0	1	0	1	0	0	0	0	0	0	0	0	0	1	0	0	0
149	('FBA_PA_rev', 'GLCLCT_PA', 'GLCabc_PA')	8	0	1	1	0	0	0	0	0	0	1	0	1	0	0	0	0	0	0	0	0	0	1	0	0	0
150	('FBA_PA_rev', 'GLCLCT_PA', 'GLCabc_PA')	8	0	1	1	0	0	0	0	0	0	1	0	1	0	0	0	0	0	0	0	0	0	0	1	0	0
151	('FBA_PA_rev', 'GLCLCT_PA', 'GLCabc_PA')	8	1	0	0	1	0	0	0	0	0	1	0	1	0	0	0	0	0	0	0	0	0	1	0	0	0
152	('FBA_PA_rev', 'GLCLCT_PA', 'GLCabc_PA')	8	1	0	0	1	0	0	0	0	0	1	0	1	0	0	0	0	0	0	0	0	0	0	1	0	0
153	('FBA_PA_rev', 'GLCLCT_PA', 'GLCabc_PA')	8	1	0	1	0	0	0	0	0	0	1	0	1	0	0	0	0	0	0	0	0	0	0	1	0	0
154	('FBA_PA_rev', 'GLCLCT_PA', 'GLCabc_PA')	8	1	0	1	0	0	0	0	0	0	1	0	1	0	0	0	0	0	0	0	0	0	1	0	0	0
155	('FBA_PA_rev', 'GLCLCT_PA', 'GLCabc_PA')	8	0	1	1	0	0	0	0	0	0	0	1	1	0	0	0	0	0	0	0	0	0	0	1	0	0
156	('FBA_PA_rev', 'GLCLCT_PA', 'GLCabc_PA')	8	1	0	0	1	0	0	0	0	0	0	1	1	0	0	0	0	0	0	0	0	0	0	1	0	0
157	('FBA_PA_rev', 'GLCLCT_PA', 'GLCabc_PA')	8	1	0	0	1	0	0	0	0	0	0	1	1	0	0	0	0	0	0	0	0	0	1	0	0	0
158	('FBA_PA_rev', 'GLCLCT_PA', 'GLCabc_PA')	8	1	0	1	0	0	0	0	0	0	0	1	1	0	0	0	0	0	0	0	0	0	0	1	0	0
159	('FBA_PA_rev', 'GLCLCT_PA', 'GLCabc_PA')	8	1	0	1	0	0	0	0	0	0	0	1	1	0	0	0	0	0	0	0	0	0	1	0	0	0
160	('FBA_PA_rev', 'GLCLCT_PA', 'GLCabc_PA')	8	1	0	0	1	0	0	0	0	0	1	0	0	1	0	0	0	0	0	0	0	0	0	1	0	0
161	('FBA_PA_rev', 'GLCLCT_PA', 'GLCabc_PA')	8	1	0	0	1	0	0	0	0	0	1	0	0	1	0	0	0	0	0	0	0	0	1	0	0	0
162	('FBA_PA_rev', 'GLCLCT_PA', 'GLCabc_PA')	8	1	0	0	1	0	0	0	0	0	0	1	0	1	0	0	0	0	0	0	0	0	1	0	0	0
163	('FBA_PA_rev', 'GLCLCT_PA', 'GLCabc_PA')	8	1	0	0	1	0	0	0	0	0	0	1	0	1	0	0	0	0	0	0	0	0	0	1	0	0
164	('FBA_PA_rev', 'GLCLCT_PA', 'GLCabc_PA')	8	0	1	0	1	0	0	0	0	0	0	1	1	0	0	0	0	0	0	0	0	0	1	0	0	0
165	('FBA_PA_rev', 'GLCLCT_PA', 'GLCabc_PA')	8	0	1	0	1	0	0	0	0	0	0	1	1	0	0	0	0	0	0	0	0	0	0	1	0	0
166	('FBA_PA_rev', 'GLCLCT_PA', 'GLCabc_PA')	8	0	1	1	0	0	0	0	0	0	0	1	1	0	0	0	0	0	0	0	0	0	1	0	0	0
167	('FBA_PA_rev', 'GLCLCT_PA', 'GLCabc_PA')	8	1	0	1	0	0	0	0	0	0	0	1	0	1	0	0	0	0	0	0	0	0	0	1	0	0
168	('FBA_PA_rev', 'GLCLCT_PA', 'GLCabc_PA')	8	0	1	1	0	0	0	0	0	0	1	0	0	1	0	0	0	0	0	0	0	0	0	1	0	0
169	('FBA_PA_rev', 'GLCLCT_PA', 'GLCabc_PA')	8	0	1	1	0	0	0	0	0	0	1	0	0	1	0	0	0	0	0	0	0	0	1	0	0	0
170	('FBA_PA_rev', 'GLCLCT_PA', 'GLCabc_PA')	8	1	0	1	0	0	0	0	0	0	1	0	0	1	0	0	0	0	0	0	0	0	0	1	0	0
171	('FBA_PA_rev', 'GLCLCT_PA', 'GLCabc_PA')	8	0	1	0	1	0	0	0	0	0	1	0	0	1	0	0	0	0	0	0	0	0	1	0	0	0
172	('EX_glc_D_e_PA_rev', 'PGL_PA', 'RPE_PA_rev')	5	0	0	0	0	0	0	0	0	0	0	1	0	0	0	0	0	0	0	0	0	0	0	1	0	0
173	('EX_glc_D_e_PA_rev', 'PGL_PA', 'RPE_PA_rev')	5	0	0	0	0	0	0	0	0	0	1	0	0	0	0	0	0	0	0	0	0	0	0	1	0	0
174	('EX_glc_D_e_PA_rev', 'PGL_PA', 'RPE_PA_rev')	5	0	0	0	0	0	0	0	0	0	1	0	0	0	0	0	0	0	0	0	0	0	1	0	0	0
175	('EX_glc_D_e_PA_rev', 'PGL_PA', 'TKT2_PA')	5	0	0	0	0	0	0	0	0	0	1	0	0	0	0	0	0	0	0	0	0	0	0	1	0	0
176	('EX_glc_D_e_PA_rev', 'PGL_PA', 'TKT2_PA')	5	0	0	0	0	0	0	0	0	0	1	0	0	0	0	0	0	0	0	0	0	0	1	0	0	0
177	('EX_glc_D_e_PA_rev', 'PGL_PA', 'TKT2_PA')	5	0	0	0	0	0	0	0	0	0	0	1	0	0	0	0	0	0	0	0	0	0	0	1	0	0
178	('EX_glc_D_e_PA_rev', 'PGL_PA', 'TKT2_PA')	5	0	0	0	0	0	0	0	0	0	0	1	0	0	0	0	0	0	0	0	0	0	1	0	0	0
179	('GLCLCT_PA', 'PGL_PA', 'RPE_PA_rev')	5	0	0	0	0	0	0	0	0	0	1	0	0	0	0	0	0	0	0	0	0	0	0	1	0	0
180	('GLCLCT_PA', 'PGL_PA', 'RPE_PA_rev')	5	0	0	0	0	0	0	0	0	0	0	1	0	0	0	0	0	0	0	0	0	0	0	1	0	0
181	('GLCLCT_PA', 'PGL_PA', 'RPE_PA_rev')	5	0	0	0	0	0	0	0	0	0	0	1	0	0	0	0	0	0	0	0	0	0	1	0	0	0
182	('GLCLCT_PA', 'PGL_PA', 'RPE_PA_rev')	5	0	0	0	0	0	0	0	0	0	1	0	0	0	0	0	0	0	0	0	0	0	1	0	0	0
183	('GLCLCT_PA', 'PGL_PA', 'TKT2_PA')	5	0	0	0	0	0	0	0	0	0	0	1	0	0	0	0	0	0	0	0	0	0	1	0	0	0
184	('GLCLCT_PA', 'PGL_PA', 'TKT2_PA')	5	0	0	0	0	0	0	0	0	0	0	1	0	0	0	0	0	0	0	0	0	0	0	1	0	0
185	('GLCLCT_PA', 'PGL_PA', 'TKT2_PA')	5	0	0	0	0	0	0	0	0	0	1	0	0	0	0	0	0	0	0	0	0	0	1	0	0	0
186	('GLCLCT_PA', 'PGL_PA', 'TKT2_PA')	5	0	0	0	0	0	0	0	0	0	1	0	0	0	0	0	0	0	0	0	0	0	0	1	0	0
187	('EX_glc_D_e_PA_rev', 'FBP_PA', 'FRUpts_PA_rev*F1PK_PA_rev')	8	0	1	1	0	0	0	0	0	0	0	1	0	1	0	0	0	0	0	0	0	0	1	0	0	0
188	('EX_glc_D_e_PA_rev', 'FBP_PA', 'FRUpts_PA_rev*F1PK_PA_rev')	8	0	1	1	0	0	0	0	0	0	0	1	1	0	0	0	0	0	0	0	0	0	1	0	0	0
189	('EX_glc_D_e_PA_rev', 'FBP_PA', 'FRUpts_PA_rev*F1PK_PA_rev')	8	0	1	1	0	0	0	0	0	0	0	1	0	1	0	0	0	0	0	0	0	0	0	1	0	0
190	('EX_glc_D_e_PA_rev', 'FBP_PA', 'FRUpts_PA_rev*F1PK_PA_rev')	8	0	1	1	0	0	0	0	0	0	0	1	1	0	0	0	0	0	0	0	0	0	0	1	0	0
191	('EX_glc_D_e_PA_rev', 'FBP_PA', 'FRUpts_PA_rev*F1PK_PA_rev')	8	0	1	1	0	0	0	0	0	0	1	0	0	1	0	0	0	0	0	0	0	0	0	1	0	0
192	('EX_glc_D_e_PA_rev', 'FBP_PA', 'FRUpts_PA_rev*F1PK_PA_rev')	8	1	0	1	0	0	0	0	0	0	1	0	0	1	0	0	0	0	0	0	0	0	0	1	0	0
193	('EX_glc_D_e_PA_rev', 'FBP_PA', 'FRUpts_PA_rev*F1PK_PA_rev')	8	0	1	1	0	0	0	0	0	0	1	0	0	1	0	0	0	0	0	0	0	0	1	0	0	0
194	('EX_glc_D_e_PA_rev', 'FBP_PA', 'FRUpts_PA_rev*F1PK_PA_rev')	8	1	0	1	0	0	0	0	0	0	1	0	0	1	0	0	0	0	0	0	0	0	1	0	0	0
195	('EX_glc_D_e_PA_rev', 'FBP_PA', 'FRUpts_PA_rev*F1PK_PA_rev')	8	0	1	0	1	0	0	0	0	0	1	0	0	1	0	0	0	0	0	0	0	0	0	1	0	0
196	('EX_glc_D_e_PA_rev', 'FBP_PA', 'FRUpts_PA_rev*F1PK_PA_rev')	8	1	0	0	1	0	0	0	0	0	1	0	0	1	0	0	0	0	0	0	0	0	0	1	0	0
197	('EX_glc_D_e_PA_rev', 'FBP_PA', 'FRUpts_PA_rev*F1PK_PA_rev')	8	1	0	1	0	0	0	0	0	0	0	1	0	1	0	0	0	0	0	0	0	0	0	1	0	0
198	('EX_glc_D_e_PA_rev', 'FBP_PA', 'FRUpts_PA_rev*F1PK_PA_rev')	8	0	1	0	1	0	0	0	0	0	0	1	0	1	0	0	0	0	0	0	0	0	0	1	0	0
199	('EX_glc_D_e_PA_rev', 'FBP_PA', 'FRUpts_PA_rev*F1PK_PA_rev')	8	1	0	1	0	0	0	0	0	0	1	0	1	0	0	0	0	0	0	0	0	0	0	1	0	0
200	('EX_glc_D_e_PA_rev', 'FBP_PA', 'FRUpts_PA_rev*F1PK_PA_rev')	8	1	0	0	1	0	0	0	0	0	1	0	1	0	0	0	0	0	0	0	0	0	0	1	0	0
201	('EX_glc_D_e_PA_rev', 'FBP_PA', 'FRUpts_PA_rev*F1PK_PA_rev')	8	1	0	1	0	0	0	0	0	0	0	1	1	0	0	0	0	0	0	0	0	0	0	1	0	0
202	('EX_glc_D_e_PA_rev', 'FBP_PA', 'FRUpts_PA_rev*F1PK_PA_rev')	8	1	0	0	1	0	0	0	0	0	0	1	1	0	0	0	0	0	0	0	0	0	0	1	0	0
203	('EX_glc_D_e_PA_rev', 'FBP_PA', 'FRUpts_PA_rev*F1PK_PA_rev')	8	1	0	0	1	0	0	0	0	0	0	1	0	1	0	0	0	0	0	0	0	0	0	1	0	0
204	('EX_glc_D_e_PA_rev', 'FBP_PA', 'FRUpts_PA_rev*F1PK_PA_rev')	8	0	1	1	0	0	0	0	0	0	1	0	1	0	0	0	0	0	0	0	0	0	0	1	0	0
205	('EX_glc_D_e_PA_rev', 'FBP_PA', 'FRUpts_PA_rev*F1PK_PA_rev')	8	0	1	0	1	0	0	0	0	0	1	0	1	0	0	0	0	0	0	0	0	0	0	1	0	0
206	('EX_glc_D_e_PA_rev', 'FBP_PA', 'FRUpts_PA_rev*F1PK_PA_rev')	8	0	1	0	1	0	0	0	0	0	0	1	1	0	0	0	0	0	0	0	0	0	0	1	0	0
207	('EX_glc_D_e_PA_rev', 'FBP_PA', 'FRUpts_PA_rev*F1PK_PA_rev')	8	0	1	0	1	0	0	0	0	0	0	1	1	0	0	0	0	0	0	0	0	0	1	0	0	0
208	('EX_glc_D_e_PA_rev', 'FBP_PA', 'FRUpts_PA_rev*F1PK_PA_rev')	8	0	1	0	1	0	0	0	0	0	0	1	0	1	0	0	0	0	0	0	0	0	1	0	0	0
209	('EX_glc_D_e_PA_rev', 'FBP_PA', 'FRUpts_PA_rev*F1PK_PA_rev')	8	0	1	1	0	0	0	0	0	0	1	0	1	0	0	0	0	0	0	0	0	0	1	0	0	0
210	('EX_glc_D_e_PA_rev', 'FBP_PA', 'FRUpts_PA_rev*F1PK_PA_rev')	8	0	1	0	1	0	0	0	0	0	1	0	0	1	0	0	0	0	0	0	0	0	1	0	0	0
211	('EX_glc_D_e_PA_rev', 'FBP_PA', 'FRUpts_PA_rev*F1PK_PA_rev')	8	1	0	0	1	0	0	0	0	0	1	0	0	1	0	0	0	0	0	0	0	0	1	0	0	0
212	('EX_glc_D_e_PA_rev', 'FBP_PA', 'FRUpts_PA_rev*F1PK_PA_rev')	8	1	0	0	1	0	0	0	0	0	0	1	1	0	0	0	0	0	0	0	0	0	1	0	0	0
213	('EX_glc_D_e_PA_rev', 'FBP_PA', 'FRUpts_PA_rev*F1PK_PA_rev')	8	1	0	0	1	0	0	0	0	0	0	1	0	1	0	0	0	0	0	0	0	0	1	0	0	0

## Sheet: cross feeding by metabolite sa
	Compressed cutset	Decompressed cutset indices	Acetylglucosamine	Cytidine	Deoxyadenosine	Deoxycytidine	Fructose	Gluconate	Glycerol	Hypoxanthine	Inosine	Ornithine	Ribose	Succinate	Thymidine	Urea	Xanthine
0	('RPI_SA_rev',)	[0]	0	1	0	0	0	0	0	0	1	0	1	0	0	0	0
1	('GF6PTA_SA',)	[3]	1	0	0	0	0	0	0	0	0	0	0	0	0	0	0
2	('AKGDH_SA',)	[4]	0	0	0	0	0	0	0	0	0	0	0	0	0	0	0
3	('TMDS_SA',)	[7]	0	0	0	0	0	0	0	0	0	0	0	0	1	0	0
4	('ADEt2r_SA*EX_ade_e_SA_rev*EX_ade_e_rev', 'ADSL1r_SA*ADSS_SA')	[34, 14, 36, 13]	0	0	6	0	0	0	0	0	0	0	0	0	0	0	0
5	('ADEt2r_SA*EX_ade_e_SA_rev*EX_ade_e_rev', 'FUM_SA')	[22, 18]	0	0	3	0	0	0	0	0	0	0	0	0	0	0	0
6	('GUAPRT_SA', 'IMPD_SA')	[21]	0	0	0	0	0	0	0	0	0	0	0	0	0	0	1
7	('EX_gln__L_e_SA_rev*GLN_NAct_SA', 'GLNS_SA')	[24, 54]	2	0	0	0	0	0	0	0	0	0	0	0	0	0	0
8	('G6PBDH_SA*PGL_SA', 'TKT2_SA_rev')	[52, 28]	0	2	0	0	0	2	0	0	2	0	2	0	0	0	0
9	('G6PBDH_SA*PGL_SA', 'RPE_SA_rev')	[49, 29]	0	2	0	0	0	2	0	0	2	0	2	0	0	0	0
10	('GND_SA', 'RPE_SA_rev')	[31]	0	1	0	0	0	0	0	0	1	0	1	0	0	0	0
11	('GND_SA', 'TKT2_SA_rev')	[37]	0	1	0	0	0	0	0	0	1	0	1	0	0	0	0
12	('EX_arg__L_e_SA_rev', 'FUM_SA')	[38]	0	0	0	0	0	0	0	0	0	0	0	0	0	1	0
13	('EX_arg__L_e_SA_rev', 'OCBT_2_SA')	[39]	0	0	0	0	0	0	0	0	0	0	0	0	0	1	0
14	('ACGK_1_SA*AGPR_SA_rev*ACOTA_SA_rev', 'EX_arg__L_e_SA_rev')	[41, 42, 47]	0	0	0	0	0	0	0	0	0	3	0	0	0	0	0
15	('ARGSL_SA*ARGSS2_SA', 'EX_arg__L_e_SA_rev')	[43, 44]	0	0	0	0	0	0	0	0	0	0	0	0	0	2	0
16	('EX_gua_e_SA_rev*GUAt2r_SA*EX_gua_e_rev', 'IMPD_SA')	[53, 50]	0	0	0	0	0	0	0	0	0	0	0	0	0	0	3
17	('CSNt2_SA*EX_csn_e_SA_rev*PYNP1_1_SA_rev', 'CTPS1_SA', 'CTPS2_SA')	[175, 66, 56]	0	3	0	0	0	0	0	0	0	0	0	0	0	0	0
18	('ASPCT_2_SA*DHORTS_SA_rev*OMPDC_SA*ORPT_SA_rev', 'CSNt2_SA*EX_csn_e_SA_rev*PYNP1_1_SA_rev', 'EX_ura_e_SA_rev*URAt2_SA')	[191, 84, 68, 65, 57, 76, 177, 169, 87, 78, 73, 74, 80, 81, 165, 64, 79, 61, 89, 85, 192, 67, 90, 91]	0	24	0	24	0	0	0	0	0	0	0	0	0	0	0
19	('FBA_SA_rev', 'LTAdtarO_SA', 'PFK_SA')	[63]	0	0	0	0	1	0	1	0	0	0	0	0	0	0	0
20	('CBMKr2_SA', 'CBPS_1_SA', 'EX_arg__L_e_SA_rev')	[86]	0	0	0	0	0	0	0	0	0	0	0	0	0	1	0
21	('ACGK_1_SA*AGPR_SA_rev*ACOTA_SA_rev', 'ARGORNt7_SA', 'ARGt5r_SA')	[92, 97, 93]	0	0	0	0	0	0	0	0	0	3	0	0	0	0	0
22	('ARGORNt7_SA', 'ARGSL_SA*ARGSS2_SA', 'ARGt5r_SA')	[94, 96]	0	0	0	0	0	0	0	0	0	0	0	0	0	2	0
23	('ARGORNt7_SA', 'ARGt5r_SA', 'OCBT_2_SA')	[95]	0	0	0	0	0	0	0	0	0	0	0	0	0	1	0
24	('ARGORNt7_SA', 'ARGt5r_SA', 'FUM_SA')	[99]	0	0	0	0	0	0	0	0	0	0	0	0	0	1	0
25	('AICART_SA*IMPC_SA_rev', 'EX_gua_e_SA_rev*GUAt2r_SA*EX_gua_e_rev', 'HXPRT_SA')	[164, 102, 159, 101]	0	0	0	0	0	0	0	0	0	0	0	0	0	0	6
26	('ADEt2r_SA*EX_ade_e_SA_rev*EX_ade_e_rev', 'EX_gua_e_SA_rev*GUAt2r_SA*EX_gua_e_rev', 'PRASCSi_SA')	[170, 168, 103, 107]	0	0	9	0	0	0	0	9	9	0	0	0	0	0	9
27	('ADEt2r_SA*EX_ade_e_SA_rev*EX_ade_e_rev', 'GMPR_SA', 'PRASCSi_SA')	[174, 104]	0	0	3	0	0	0	0	3	3	0	0	0	0	0	0
28	('ADEt2r_SA*EX_ade_e_SA_rev*EX_ade_e_rev', 'AICART_SA*IMPC_SA_rev', 'GUAPRT_SA')	[186, 181, 105, 119]	0	0	6	0	0	0	0	6	6	0	0	0	0	0	6
29	('ADEt2r_SA*EX_ade_e_SA_rev*EX_ade_e_rev', 'ADSL2r_SA', 'GUAPRT_SA')	[173, 106]	0	0	3	0	0	0	0	3	3	0	0	0	0	0	3
30	('ADEt2r_SA*EX_ade_e_SA_rev*EX_ade_e_rev', 'ADSL2r_SA', 'GMPR_SA')	[176, 118]	0	0	3	0	0	0	0	3	3	0	0	0	0	0	0
31	('ADEt2r_SA*EX_ade_e_SA_rev*EX_ade_e_rev', 'ADSL2r_SA', 'EX_gua_e_SA_rev*GUAt2r_SA*EX_gua_e_rev')	[171, 172, 120, 167]	0	0	9	0	0	0	0	9	9	0	0	0	0	0	9
32	('ADA_SA', 'AICART_SA*IMPC_SA_rev', 'GMPR_SA')	[126, 122]	0	0	0	0	0	0	0	2	2	0	0	0	0	0	0
33	('ADA_SA', 'AICART_SA*IMPC_SA_rev', 'GUAPRT_SA')	[124, 123]	0	0	0	0	0	0	0	2	2	0	0	0	0	0	2
34	('ADEt2r_SA*EX_ade_e_SA_rev*EX_ade_e_rev', 'GUAPRT_SA', 'PRASCSi_SA')	[178, 125]	0	0	3	0	0	0	0	3	3	0	0	0	0	0	3
35	('ADA_SA', 'AICART_SA*IMPC_SA_rev', 'EX_gua_e_SA_rev*GUAt2r_SA*EX_gua_e_rev')	[131, 134, 133, 127]	0	0	0	0	0	0	0	6	6	0	0	0	0	0	6
36	('ADEt2r_SA*EX_ade_e_SA_rev*EX_ade_e_rev', 'AICART_SA*IMPC_SA_rev', 'GMPR_SA')	[182, 183, 158, 128]	0	0	6	0	0	0	0	6	6	0	0	0	0	0	0
37	('ADEt2r_SA*EX_ade_e_SA_rev*EX_ade_e_rev', 'AICART_SA*IMPC_SA_rev', 'EX_gua_e_SA_rev*GUAt2r_SA*EX_gua_e_rev')	[185, 184, 180, 179, 155, 156, 130, 132]	0	0	18	0	0	0	0	18	18	0	0	0	0	0	18
38	('DCMPDA_SA', 'DURIK1_1_SA', 'DUTPDP_1_SA')	[136]	0	0	0	0	0	0	0	0	0	0	0	0	1	0	0
39	('PROD2_SA', 'SDPDS_SA*SDPTA_SA_rev*THDPS_SA', 'SUCOAS_SA_rev')	[143, 141, 157]	0	0	0	0	0	0	0	0	0	0	0	3	0	0	0
40	('CHORM_SA', 'G6PBDH_SA*PGL_SA', 'TKT1_SA_rev')	[144, 154]	0	2	0	0	0	2	0	0	2	0	2	0	0	0	0
41	('ASAD_1_SA*ASPK_SA', 'PROD2_SA', 'SUCOAS_SA_rev')	[146, 198]	0	0	0	0	0	0	0	0	0	0	0	2	0	0	0
42	('CHORM_SA', 'G6PBDH_SA*PGL_SA', 'TALA_SA_rev')	[147, 152]	0	2	0	0	0	2	0	0	2	0	2	0	0	0	0
43	('FBA_SA', 'PFK_4_SA', 'TPI_SA_rev')	[149]	0	0	0	0	1	0	1	0	0	0	0	0	0	0	0
44	('PFK_4_SA', 'PFK_SA', 'TPI_SA_rev')	[150]	0	0	0	0	1	0	1	0	0	0	0	0	0	0	0
45	('FBA3_SA', 'FBA_SA', 'TPI_SA_rev')	[151]	0	0	0	0	1	0	1	0	0	0	0	0	0	0	0
46	('FBA3_SA', 'PFK_SA', 'TPI_SA_rev')	[153]	0	0	0	0	1	0	1	0	0	0	0	0	0	0	0
47	('AICART_SA*IMPC_SA_rev', 'GUAPRT_SA', 'HXPRT_SA')	[160, 162]	0	0	0	0	0	0	0	0	0	0	0	0	0	0	2
48	('ACGS_SA', 'EX_arg__L_e_SA_rev', 'ORNTAC_SA')	[161]	0	0	0	0	0	0	0	0	0	1	0	0	0	0	0
49	('ACODA_SA', 'EX_arg__L_e_SA_rev', 'ORNTAC_SA')	[163]	0	0	0	0	0	0	0	0	0	1	0	0	0	0	0
50	('CHORM_SA', 'GND_SA', 'TALA_SA_rev')	[189]	0	1	0	0	0	0	0	0	1	0	1	0	0	0	0
51	('PUNP2_1_SA_rev', 'RNDR1_SA', 'RNTR1_SA')	[190]	0	0	1	0	0	0	0	0	0	0	0	0	0	0	0
52	('FBA2_SA_rev', 'FBA_SA_rev', 'PFK_SA')	[194]	0	0	0	0	1	0	0	0	0	0	0	0	0	0	0
53	('ALCD19_SA_rev', 'FBA_SA_rev', 'PFK_SA')	[195]	0	0	0	0	1	0	0	0	0	0	0	0	0	0	0
54	('ADKd_SA_rev', 'DADK_SA_rev', 'PUNP2_1_SA_rev')	[196]	0	0	1	0	0	0	0	0	0	0	0	0	0	0	0
55	('CHORM_SA', 'GND_SA', 'TKT1_SA_rev')	[197]	0	1	0	0	0	0	0	0	1	0	1	0	0	0	0
56	Sum	[]	3	40	71	24	7	8	5	70	83	8	13	5	2	9	68

## Sheet: cross feeding by metabolite pa
	Compressed cutset	Decompressed cutset indices	Acetylglucosamine	Fructose	Glycerol	Histidine	Hypoxanthine	Inosine	Mannitol	Methionine	Nitrate	Ornithine	Putrescine	Ribose	Xanthine
0	('TPI_PA',)	[199]	0	1	1	0	0	0	0	0	0	0	0	0	0
1	('PRAIS_PA*ADE1_PA*ADSL2_PA*ADE4_PA*ADE6_PA*PRAGS_PA',)	[201, 200, 202, 208, 206, 207]	0	0	0	0	6	6	0	0	0	0	0	0	6
2	('MTHFD_PA*MTHFC_PA',)	[203, 204]	0	0	0	2	2	2	0	0	0	0	0	0	2
3	('GFA1_PA',)	[205]	1	0	0	0	0	0	0	0	0	0	0	0	0
4	('IMPC_PA_rev*AICART_PA',)	[210, 209]	0	0	0	2	2	2	0	0	0	0	0	0	2
5	('RPI_PA_rev',)	[211]	0	0	0	0	0	1	0	0	0	0	0	1	0
6	('GCCc_PA*GCCb_PA*GCCa_PA', 'GHMT_PA_rev')	[224, 212, 222]	0	0	0	3	3	3	0	3	0	0	0	0	3
7	('AIRC1_PA', 'NCAIRSM_PA')	[213]	0	0	0	0	1	1	0	0	0	0	0	0	1
8	('GND_PA', 'TKT2_PA')	[214]	0	0	0	0	0	1	0	0	0	0	0	1	0
9	('EX_glc_D_e_PA_rev', 'GAPD_PA_rev*PGK_PA')	[219, 216]	2	2	2	0	0	2	2	0	0	0	0	2	0
10	('GND_PA', 'RPE_PA_rev')	[217]	0	0	0	0	0	1	0	0	0	0	0	1	0
11	('ADE8_PA', 'GART_PA')	[218]	0	0	0	0	1	1	0	0	0	0	0	0	1
12	('EX_glc_D_e_PA_rev', 'FBA_PA_rev')	[221]	1	1	0	0	0	1	1	0	0	0	0	1	0
13	('ARGDC_PA', 'ORNDC_PA')	[223]	0	0	0	0	0	0	0	0	0	0	1	0	0
14	('FBA_PA_rev', 'GLCabc_PA', 'GND_PA')	[225]	1	1	0	0	0	1	1	0	0	0	0	1	0
15	('FRD2_PA*DHORD5_PA', 'O2t_PA*EX_o2_e_PA_rev', 'PYDXO_PA*PYDXK_PA_rev*PYDAMK_PA')	[244, 243, 245, 241, 242, 261, 228, 237, 249, 226, 239, 266]	0	0	0	0	0	0	0	0	12	0	0	0	0
16	('EX_arg_L_e_PA_rev', 'NACODA_PA_rev', 'ORNTA_PA_rev')	[227]	0	0	0	0	0	0	0	0	0	1	0	0	0
17	('EX_arg_L_e_PA_rev', 'G5SD_PA*GLU5K_PA', 'PUTA_PA')	[236, 229]	0	0	0	0	0	0	0	0	0	2	0	0	0
18	('EX_arg_L_e_PA_rev', 'EX_pro_L_e_PA_rev', 'G5SD_PA*GLU5K_PA')	[235, 230]	0	0	0	0	0	0	0	0	0	2	0	0	0
19	('GLN1_PA', 'GLNabc_PA*EX_gln_L_e_PA_rev', 'GLUSy_PA')	[231, 232]	2	0	0	0	0	0	0	0	0	0	0	0	0
20	('AGMTNDMN_PA*CBMLPTAH_PA', 'AGMT_PA', 'ORNDC_PA')	[240, 233]	0	0	0	0	0	0	0	0	0	0	2	0	0
21	('ARGN_PA', 'EX_pro_L_e_PA_rev', 'G5SD_PA*GLU5K_PA')	[234, 257]	0	0	0	0	0	0	0	0	0	2	0	0	0
22	('ARG8_PA_rev', 'EX_arg_L_e_PA_rev', 'ORNTA_PA_rev')	[246]	0	0	0	0	0	0	0	0	0	1	0	0	0
23	('G3PD2_PA', 'G3PD_PA_rev', 'GPD1_PA')	[247]	0	0	1	0	0	0	0	0	0	0	0	0	0
24	('EX_glc_D_e_PA_rev', 'FBP_PA', 'FRUpts2_PA')	[248]	1	0	0	0	0	1	1	0	0	0	0	1	0
25	('FBA_PA_rev', 'GLCabc_PA', 'RPE_PA')	[254]	1	1	0	0	0	0	1	0	0	0	0	0	0
26	('FBA_PA_rev', 'GLCabc_PA', 'TKT1_PA_rev*TAL_PA')	[255, 265]	2	2	0	0	0	0	2	0	0	0	0	0	0
27	('FBA_PA_rev', 'GLCLCT_PA', 'GLCabc_PA')	[256]	1	1	0	0	0	1	1	0	0	0	0	1	0
28	('EX_glc_D_e_PA_rev', 'PGL_PA', 'RPE_PA_rev')	[258]	0	0	0	0	0	1	0	0	0	0	0	1	0
29	('EX_glc_D_e_PA_rev', 'PGL_PA', 'TKT2_PA')	[259]	0	0	0	0	0	1	0	0	0	0	0	1	0
30	('GLCLCT_PA', 'PGL_PA', 'RPE_PA_rev')	[260]	0	0	0	0	0	1	0	0	0	0	0	1	0
31	('GLCLCT_PA', 'PGL_PA', 'TKT2_PA')	[262]	0	0	0	0	0	1	0	0	0	0	0	1	0
32	('EX_glc_D_e_PA_rev', 'FBP_PA', 'FRUpts_PA_rev*F1PK_PA_rev')	[264, 263]	2	2	0	0	0	2	2	0	0	0	0	2	0
33	Sum	[]	14	11	4	7	15	30	11	3	12	8	3	15	15
