# Supplementary material for: Logic programming-based Minimal Cut Sets reveal consortium-level therapeutic targets for chronic wound infections
Source: NPJ Syst Biol Appl. 2024 Apr 2;10:34. doi: 10.1038/s41540-024-00360-6 (PMC10987626; doi:10.1038/s41540-024-00360-6)
Supplement: Supplementary file 5 — Dataset 3 [file 41540_2024_360_MOESM5_ESM.zip]

Archive with 3 entries (3 files):
- consortium_sa_pa.xml
- iPae_1146_medium.xml
- iYS854_medium.xml
