# Supplementary material for: Logic programming-based Minimal Cut Sets reveal consortium-level therapeutic targets for chronic wound infections
Source: NPJ Syst Biol Appl. 2024 Apr 2;10:34. doi: 10.1038/s41540-024-00360-6 (PMC10987626; doi:10.1038/s41540-024-00360-6)
Supplement: Supplementary file 5 — Dataset 3 [file 41540_2024_360_MOESM5_ESM.zip › consortium_sa_pa.xml]

<?xml version="1.0" encoding="UTF-8"?>
<sbml xmlns="http://www.sbml.org/sbml/level3/version1/core" xmlns:fbc="http://www.sbml.org/sbml/level3/version1/fbc/version2" xmlns:groups="http://www.sbml.org/sbml/level3/version1/groups/version1" metaid="meta_" sboTerm="SBO:0000624" level="3" version="1" fbc:required="false" groups:required="false">
  <model metaid="meta_iPae1146_iYS854" id="iPae1146_iYS854" fbc:strict="true">
    <listOfUnitDefinitions>
      <unitDefinition id="mmol_per_gDW_per_hr">
        <listOfUnits>
          <unit kind="mole" exponent="1" scale="-3" multiplier="1"/>
          <unit kind="gram" exponent="-1" scale="0" multiplier="1"/>
          <unit kind="second" exponent="-1" scale="0" multiplier="3600"/>
        </listOfUnits>
      </unitDefinition>
    </listOfUnitDefinitions>
    <listOfCompartments>
      <compartment id="c_PA" constant="true"/>
      <compartment id="e_PA" constant="true"/>
      <compartment id="e" name="Extracellular" constant="true"/>
      <compartment id="c_SA" constant="true"/>
      <compartment id="e_SA" constant="true"/>
      <compartment id="w_SA" constant="true"/>
    </listOfCompartments>
    <listOfSpecies>
      <species id="M_fad_c_PA" name="FAD" compartment="c_PA" hasOnlySubstanceUnits="false" boundaryCondition="false" constant="false" fbc:charge="-2" fbc:chemicalFormula="C27H31N9O15P2">
        <notes>
          <html xmlns="http://www.w3.org/1999/xhtml">
            <p>FORMULA: C27H31N9O15P2</p>
            <p>CHARGE: -2</p>
          </html>
        </notes>
      </species>
      <species id="M_dccoa_c_PA" name="Decanoyl-CoA" compartment="c_PA" hasOnlySubstanceUnits="false" boundaryCondition="false" constant="false" fbc:charge="-3" fbc:chemicalFormula="C31H51N7O17P3S">
        <notes>
          <html xmlns="http://www.w3.org/1999/xhtml">
            <p>FORMULA: C31H51N7O17P3S</p>
            <p>CHARGE: -3</p>
          </html>
        </notes>
      </species>
      <species id="M_fadh2_c_PA" name="FADH2" compartment="c_PA" hasOnlySubstanceUnits="false" boundaryCondition="false" constant="false" fbc:charge="-2" fbc:chemicalFormula="C27H33N9O15P2">
        <notes>
          <html xmlns="http://www.w3.org/1999/xhtml">
            <p>FORMULA: C27H33N9O15P2</p>
            <p>CHARGE: -2</p>
          </html>
        </notes>
      </species>
      <species id="M_dc2coa_c_PA" name="(2E)-Decenoyl-CoA" compartment="c_PA" hasOnlySubstanceUnits="false" boundaryCondition="false" constant="false" fbc:charge="-3" fbc:chemicalFormula="C31H49N7O17P3S">
        <notes>
          <html xmlns="http://www.w3.org/1999/xhtml">
            <p>FORMULA: C31H49N7O17P3S</p>
            <p>CHARGE: -3</p>
          </html>
        </notes>
      </species>
      <species id="M_ddcoa_c_PA" name="Lauroyl-CoA" compartment="c_PA" hasOnlySubstanceUnits="false" boundaryCondition="false" constant="false" fbc:charge="-3" fbc:chemicalFormula="C33H55N7O17P3S">
        <notes>
          <html xmlns="http://www.w3.org/1999/xhtml">
            <p>FORMULA: C33H55N7O17P3S</p>
            <p>CHARGE: -3</p>
          </html>
        </notes>
      </species>
      <species id="M_dd2coa_c_PA" name="(2E)-Dodecenoyl-CoA" compartment="c_PA" hasOnlySubstanceUnits="false" boundaryCondition="false" constant="false" fbc:charge="-3" fbc:chemicalFormula="C33H53N7O17P3S">
        <notes>
          <html xmlns="http://www.w3.org/1999/xhtml">
            <p>FORMULA: C33H53N7O17P3S</p>
            <p>CHARGE: -3</p>
          </html>
        </notes>
      </species>
      <species id="M_pmtcoa_c_PA" name="Palmitoyl-CoA" compartment="c_PA" hasOnlySubstanceUnits="false" boundaryCondition="false" constant="false" fbc:charge="-3" fbc:chemicalFormula="C37H63N7O17P3S">
        <notes>
          <html xmlns="http://www.w3.org/1999/xhtml">
            <p>FORMULA: C37H63N7O17P3S</p>
            <p>CHARGE: -3</p>
          </html>
        </notes>
      </species>
      <species id="M_hdd2coa_c_PA" name="(2E)-Hexadecenoyl-CoA" compartment="c_PA" hasOnlySubstanceUnits="false" boundaryCondition="false" constant="false" fbc:charge="-3" fbc:chemicalFormula="C37H61N7O17P3S">
        <notes>
          <html xmlns="http://www.w3.org/1999/xhtml">
            <p>FORMULA: C37H61N7O17P3S</p>
            <p>CHARGE: -3</p>
          </html>
        </notes>
      </species>
      <species id="M_occoa_c_PA" name="Octanoyl-CoA" compartment="c_PA" hasOnlySubstanceUnits="false" boundaryCondition="false" constant="false" fbc:charge="-3" fbc:chemicalFormula="C29H47N7O17P3S">
        <notes>
          <html xmlns="http://www.w3.org/1999/xhtml">
            <p>FORMULA: C29H47N7O17P3S</p>
            <p>CHARGE: -3</p>
          </html>
        </notes>
      </species>
      <species id="M_oc2coa_c_PA" name="(2E)-Octenoyl-CoA" compartment="c_PA" hasOnlySubstanceUnits="false" boundaryCondition="false" constant="false" fbc:charge="-3" fbc:chemicalFormula="C29H45N7O17P3S">
        <notes>
          <html xmlns="http://www.w3.org/1999/xhtml">
            <p>FORMULA: C29H45N7O17P3S</p>
            <p>CHARGE: -3</p>
          </html>
        </notes>
      </species>
      <species id="M_tdcoa_c_PA" name="Myristoyl-CoA" compartment="c_PA" hasOnlySubstanceUnits="false" boundaryCondition="false" constant="false" fbc:charge="-3" fbc:chemicalFormula="C35H59N7O17P3S">
        <notes>
          <html xmlns="http://www.w3.org/1999/xhtml">
            <p>FORMULA: C35H59N7O17P3S</p>
            <p>CHARGE: -3</p>
          </html>
        </notes>
      </species>
      <species id="M_td2coa_c_PA" name="(2E)-Tetradecenoyl-CoA" compartment="c_PA" hasOnlySubstanceUnits="false" boundaryCondition="false" constant="false" fbc:charge="-3" fbc:chemicalFormula="C35H57N7O17P3S">
        <notes>
          <html xmlns="http://www.w3.org/1999/xhtml">
            <p>FORMULA: C35H57N7O17P3S</p>
            <p>CHARGE: -3</p>
          </html>
        </notes>
      </species>
      <species id="M_hxcoa_c_PA" name="Hexanoyl-CoA" compartment="c_PA" hasOnlySubstanceUnits="false" boundaryCondition="false" constant="false" fbc:charge="-3" fbc:chemicalFormula="C27H43N7O17P3S">
        <notes>
          <html xmlns="http://www.w3.org/1999/xhtml">
            <p>FORMULA: C27H43N7O17P3S</p>
            <p>CHARGE: -3</p>
          </html>
        </notes>
      </species>
      <species id="M_hx2coa_c_PA" name="(2E)-Hexenoyl-CoA" compartment="c_PA" hasOnlySubstanceUnits="false" boundaryCondition="false" constant="false" fbc:charge="-3" fbc:chemicalFormula="C27H41N7O17P3S">
        <notes>
          <html xmlns="http://www.w3.org/1999/xhtml">
            <p>FORMULA: C27H41N7O17P3S</p>
            <p>CHARGE: -3</p>
          </html>
        </notes>
      </species>
      <species id="M_btcoa_c_PA" name="Butyryl-CoA" compartment="c_PA" hasOnlySubstanceUnits="false" boundaryCondition="false" constant="false" fbc:charge="-3" fbc:chemicalFormula="C25H39N7O17P3S">
        <notes>
          <html xmlns="http://www.w3.org/1999/xhtml">
            <p>FORMULA: C25H39N7O17P3S</p>
            <p>CHARGE: -3</p>
          </html>
        </notes>
      </species>
      <species id="M_b2coa_c_PA" name="Crotonyl-CoA" compartment="c_PA" hasOnlySubstanceUnits="false" boundaryCondition="false" constant="false" fbc:charge="-3" fbc:chemicalFormula="C25H37N7O17P3S">
        <notes>
          <html xmlns="http://www.w3.org/1999/xhtml">
            <p>FORMULA: C25H37N7O17P3S</p>
            <p>CHARGE: -3</p>
          </html>
        </notes>
      </species>
      <species id="M_nad_c_PA" name="NAD" compartment="c_PA" hasOnlySubstanceUnits="false" boundaryCondition="false" constant="false" fbc:charge="-1" fbc:chemicalFormula="C21H26N7O14P2">
        <notes>
          <html xmlns="http://www.w3.org/1999/xhtml">
            <p>FORMULA: C21H26N7O14P2</p>
            <p>CHARGE: -1</p>
          </html>
        </notes>
      </species>
      <species id="M_3hbcoa_c_PA" name="(S)-3-Hydroxybutyryl-CoA" compartment="c_PA" hasOnlySubstanceUnits="false" boundaryCondition="false" constant="false" fbc:charge="-3" fbc:chemicalFormula="C25H39N7O18P3S">
        <notes>
          <html xmlns="http://www.w3.org/1999/xhtml">
            <p>FORMULA: C25H39N7O18P3S</p>
            <p>CHARGE: -3</p>
          </html>
        </notes>
      </species>
      <species id="M_nadh_c_PA" name="NADH" compartment="c_PA" hasOnlySubstanceUnits="false" boundaryCondition="false" constant="false" fbc:charge="-2" fbc:chemicalFormula="C21H27N7O14P2">
        <notes>
          <html xmlns="http://www.w3.org/1999/xhtml">
            <p>FORMULA: C21H27N7O14P2</p>
            <p>CHARGE: -2</p>
          </html>
        </notes>
      </species>
      <species id="M_h_c_PA" name="H+" compartment="c_PA" hasOnlySubstanceUnits="false" boundaryCondition="false" constant="false" fbc:charge="1" fbc:chemicalFormula="H">
        <notes>
          <html xmlns="http://www.w3.org/1999/xhtml">
            <p>FORMULA: H</p>
            <p>CHARGE: 1</p>
          </html>
        </notes>
      </species>
      <species id="M_aacoa_c_PA" name="Acetoacetyl-CoA" compartment="c_PA" hasOnlySubstanceUnits="false" boundaryCondition="false" constant="false" fbc:charge="-3" fbc:chemicalFormula="C25H37N7O18P3S">
        <notes>
          <html xmlns="http://www.w3.org/1999/xhtml">
            <p>FORMULA: C25H37N7O18P3S</p>
            <p>CHARGE: -3</p>
          </html>
        </notes>
      </species>
      <species id="M_3hddcoa_c_PA" name="(S)-3-Hydroxydodecanoyl-CoA" compartment="c_PA" hasOnlySubstanceUnits="false" boundaryCondition="false" constant="false" fbc:charge="-3" fbc:chemicalFormula="C33H55N7O18P3S">
        <notes>
          <html xmlns="http://www.w3.org/1999/xhtml">
            <p>FORMULA: C33H55N7O18P3S</p>
            <p>CHARGE: -3</p>
          </html>
        </notes>
      </species>
      <species id="M_3oddcoa_c_PA" name="3-Oxododecanoyl-CoA" compartment="c_PA" hasOnlySubstanceUnits="false" boundaryCondition="false" constant="false" fbc:charge="-3" fbc:chemicalFormula="C33H53N7O18P3S">
        <notes>
          <html xmlns="http://www.w3.org/1999/xhtml">
            <p>FORMULA: C33H53N7O18P3S</p>
            <p>CHARGE: -3</p>
          </html>
        </notes>
      </species>
      <species id="M_3hhdcoa_c_PA" name="(S)-3-Hydroxyhexadecanoyl-CoA" compartment="c_PA" hasOnlySubstanceUnits="false" boundaryCondition="false" constant="false" fbc:charge="-3" fbc:chemicalFormula="C37H63N7O18P3S">
        <notes>
          <html xmlns="http://www.w3.org/1999/xhtml">
            <p>FORMULA: C37H63N7O18P3S</p>
            <p>CHARGE: -3</p>
          </html>
        </notes>
      </species>
      <species id="M_3ohdcoa_c_PA" name="3-Oxopalmitoyl-CoA" compartment="c_PA" hasOnlySubstanceUnits="false" boundaryCondition="false" constant="false" fbc:charge="-3" fbc:chemicalFormula="C37H61N7O18P3S">
        <notes>
          <html xmlns="http://www.w3.org/1999/xhtml">
            <p>FORMULA: C37H61N7O18P3S</p>
            <p>CHARGE: -3</p>
          </html>
        </notes>
      </species>
      <species id="M_3htdcoa_c_PA" name="(S)-3-Hydroxytetradecanoyl-CoA" compartment="c_PA" hasOnlySubstanceUnits="false" boundaryCondition="false" constant="false" fbc:charge="-3" fbc:chemicalFormula="C35H59N7O18P3S">
        <notes>
          <html xmlns="http://www.w3.org/1999/xhtml">
            <p>FORMULA: C35H59N7O18P3S</p>
            <p>CHARGE: -3</p>
          </html>
        </notes>
      </species>
      <species id="M_3otdcoa_c_PA" name="3-Oxotetradecanoyl-CoA" compartment="c_PA" hasOnlySubstanceUnits="false" boundaryCondition="false" constant="false" fbc:charge="-3" fbc:chemicalFormula="C35H57N7O18P3S">
        <notes>
          <html xmlns="http://www.w3.org/1999/xhtml">
            <p>FORMULA: C35H57N7O18P3S</p>
            <p>CHARGE: -3</p>
          </html>
        </notes>
      </species>
      <species id="M_3hdcoa_c_PA" name="(S)-Hydroxydecanoyl-CoA" compartment="c_PA" hasOnlySubstanceUnits="false" boundaryCondition="false" constant="false" fbc:charge="-3" fbc:chemicalFormula="C31H51N7O18P3S">
        <notes>
          <html xmlns="http://www.w3.org/1999/xhtml">
            <p>FORMULA: C31H51N7O18P3S</p>
            <p>CHARGE: -3</p>
          </html>
        </notes>
      </species>
      <species id="M_3odcoa_c_PA" name="3-Oxodecanoyl-CoA" compartment="c_PA" hasOnlySubstanceUnits="false" boundaryCondition="false" constant="false" fbc:charge="-3" fbc:chemicalFormula="C31H49N7O18P3S">
        <notes>
          <html xmlns="http://www.w3.org/1999/xhtml">
            <p>FORMULA: C31H49N7O18P3S</p>
            <p>CHARGE: -3</p>
          </html>
        </notes>
      </species>
      <species id="M_3hhcoa_c_PA" name="(S)-Hydroxyhexanoyl-CoA" compartment="c_PA" hasOnlySubstanceUnits="false" boundaryCondition="false" constant="false" fbc:charge="-3" fbc:chemicalFormula="C27H43N7O18P3S">
        <notes>
          <html xmlns="http://www.w3.org/1999/xhtml">
            <p>FORMULA: C27H43N7O18P3S</p>
            <p>CHARGE: -3</p>
          </html>
        </notes>
      </species>
      <species id="M_3ohcoa_c_PA" name="3-Oxohexanoyl-CoA" compartment="c_PA" hasOnlySubstanceUnits="false" boundaryCondition="false" constant="false" fbc:charge="-3" fbc:chemicalFormula="C27H41N7O18P3S">
        <notes>
          <html xmlns="http://www.w3.org/1999/xhtml">
            <p>FORMULA: C27H41N7O18P3S</p>
            <p>CHARGE: -3</p>
          </html>
        </notes>
      </species>
      <species id="M_3hocoa_c_PA" name="(S)-Hydroxyoctanoyl-CoA" compartment="c_PA" hasOnlySubstanceUnits="false" boundaryCondition="false" constant="false" fbc:charge="-3" fbc:chemicalFormula="C29H47N7O18P3S">
        <notes>
          <html xmlns="http://www.w3.org/1999/xhtml">
            <p>FORMULA: C29H47N7O18P3S</p>
            <p>CHARGE: -3</p>
          </html>
        </notes>
      </species>
      <species id="M_3oocoa_c_PA" name="3-Oxooctanoyl-CoA" compartment="c_PA" hasOnlySubstanceUnits="false" boundaryCondition="false" constant="false" fbc:charge="-3" fbc:chemicalFormula="C29H45N7O18P3S">
        <notes>
          <html xmlns="http://www.w3.org/1999/xhtml">
            <p>FORMULA: C29H45N7O18P3S</p>
            <p>CHARGE: -3</p>
          </html>
        </notes>
      </species>
      <species id="M_h2o_c_PA" name="H2O" compartment="c_PA" hasOnlySubstanceUnits="false" boundaryCondition="false" constant="false" fbc:charge="0" fbc:chemicalFormula="H2O">
        <notes>
          <html xmlns="http://www.w3.org/1999/xhtml">
            <p>FORMULA: H2O</p>
            <p>CHARGE: 0</p>
          </html>
        </notes>
      </species>
      <species id="M_glac_c_PA" name="Glucurone" compartment="c_PA" hasOnlySubstanceUnits="false" boundaryCondition="false" constant="false" fbc:charge="0" fbc:chemicalFormula="C6H8O6">
        <notes>
          <html xmlns="http://www.w3.org/1999/xhtml">
            <p>FORMULA: C6H8O6</p>
            <p>CHARGE: 0</p>
          </html>
        </notes>
      </species>
      <species id="M_glcr_c_PA" name="D-Glucarate" compartment="c_PA" hasOnlySubstanceUnits="false" boundaryCondition="false" constant="false" fbc:charge="-2" fbc:chemicalFormula="C6H8O8">
        <notes>
          <html xmlns="http://www.w3.org/1999/xhtml">
            <p>FORMULA: C6H8O8</p>
            <p>CHARGE: -2</p>
          </html>
        </notes>
      </species>
      <species id="M_nadp_c_PA" name="NADP" compartment="c_PA" hasOnlySubstanceUnits="false" boundaryCondition="false" constant="false" fbc:charge="-2" fbc:chemicalFormula="C21H26N7O17P3">
        <notes>
          <html xmlns="http://www.w3.org/1999/xhtml">
            <p>FORMULA: C21H26N7O17P3</p>
            <p>CHARGE: -2</p>
          </html>
        </notes>
      </species>
      <species id="M_icit_c_PA" name="Isocitrate" compartment="c_PA" hasOnlySubstanceUnits="false" boundaryCondition="false" constant="false" fbc:charge="-3" fbc:chemicalFormula="C6H5O7">
        <notes>
          <html xmlns="http://www.w3.org/1999/xhtml">
            <p>FORMULA: C6H5O7</p>
            <p>CHARGE: -3</p>
          </html>
        </notes>
      </species>
      <species id="M_nadph_c_PA" name="NADPH" compartment="c_PA" hasOnlySubstanceUnits="false" boundaryCondition="false" constant="false" fbc:charge="-3" fbc:chemicalFormula="C21H27N7O17P3">
        <notes>
          <html xmlns="http://www.w3.org/1999/xhtml">
            <p>FORMULA: C21H27N7O17P3</p>
            <p>CHARGE: -3</p>
          </html>
        </notes>
      </species>
      <species id="M_oxasucc_c_PA" name="Oxalosuccinate" compartment="c_PA" hasOnlySubstanceUnits="false" boundaryCondition="false" constant="false" fbc:charge="-3" fbc:chemicalFormula="C6H3O7">
        <notes>
          <html xmlns="http://www.w3.org/1999/xhtml">
            <p>FORMULA: C6H3O7</p>
            <p>CHARGE: -3</p>
          </html>
        </notes>
      </species>
      <species id="M_gly3p_c_PA" name="Glycerol-3-phosphate" compartment="c_PA" hasOnlySubstanceUnits="false" boundaryCondition="false" constant="false" fbc:charge="-1" fbc:chemicalFormula="C3H8O6P">
        <notes>
          <html xmlns="http://www.w3.org/1999/xhtml">
            <p>FORMULA: C3H8O6P</p>
            <p>CHARGE: -1</p>
          </html>
        </notes>
      </species>
      <species id="M_dhap_c_PA" name="Glycerone-phosphate" compartment="c_PA" hasOnlySubstanceUnits="false" boundaryCondition="false" constant="false" fbc:charge="-1" fbc:chemicalFormula="C3H6O6P">
        <notes>
          <html xmlns="http://www.w3.org/1999/xhtml">
            <p>FORMULA: C3H6O6P</p>
            <p>CHARGE: -1</p>
          </html>
        </notes>
      </species>
      <species id="M_coa_c_PA" name="CoA" compartment="c_PA" hasOnlySubstanceUnits="false" boundaryCondition="false" constant="false" fbc:charge="-3" fbc:chemicalFormula="C21H33N7O16P3S">
        <notes>
          <html xmlns="http://www.w3.org/1999/xhtml">
            <p>FORMULA: C21H33N7O16P3S</p>
            <p>CHARGE: -3</p>
          </html>
        </notes>
      </species>
      <species id="M_msa_c_PA" name="3-Oxopropanoate" compartment="c_PA" hasOnlySubstanceUnits="false" boundaryCondition="false" constant="false" fbc:charge="-1" fbc:chemicalFormula="C3H3O3">
        <notes>
          <html xmlns="http://www.w3.org/1999/xhtml">
            <p>FORMULA: C3H3O3</p>
            <p>CHARGE: -1</p>
          </html>
        </notes>
      </species>
      <species id="M_co2_c_PA" name="CO2" compartment="c_PA" hasOnlySubstanceUnits="false" boundaryCondition="false" constant="false" fbc:charge="0" fbc:chemicalFormula="CO2">
        <notes>
          <html xmlns="http://www.w3.org/1999/xhtml">
            <p>FORMULA: CO2</p>
            <p>CHARGE: 0</p>
          </html>
        </notes>
      </species>
      <species id="M_accoa_c_PA" name="Acetyl-CoA" compartment="c_PA" hasOnlySubstanceUnits="false" boundaryCondition="false" constant="false" fbc:charge="-3" fbc:chemicalFormula="C23H35N7O17P3S">
        <notes>
          <html xmlns="http://www.w3.org/1999/xhtml">
            <p>FORMULA: C23H35N7O17P3S</p>
            <p>CHARGE: -3</p>
          </html>
        </notes>
      </species>
      <species id="M_h_e_PA" name="H+" compartment="e_PA" hasOnlySubstanceUnits="false" boundaryCondition="false" constant="false" fbc:charge="1" fbc:chemicalFormula="H">
        <notes>
          <html xmlns="http://www.w3.org/1999/xhtml">
            <p>FORMULA: H</p>
            <p>CHARGE: 1</p>
          </html>
        </notes>
      </species>
      <species id="M_4abutn_c_PA" name="4-Aminobutanal" compartment="c_PA" hasOnlySubstanceUnits="false" boundaryCondition="false" constant="false" fbc:charge="1" fbc:chemicalFormula="C4H10NO">
        <notes>
          <html xmlns="http://www.w3.org/1999/xhtml">
            <p>FORMULA: C4H10NO</p>
            <p>CHARGE: 1</p>
          </html>
        </notes>
      </species>
      <species id="M_4abut_c_PA" name="GABA" compartment="c_PA" hasOnlySubstanceUnits="false" boundaryCondition="false" constant="false" fbc:charge="0" fbc:chemicalFormula="C4H9NO2">
        <notes>
          <html xmlns="http://www.w3.org/1999/xhtml">
            <p>FORMULA: C4H9NO2</p>
            <p>CHARGE: 0</p>
          </html>
        </notes>
      </species>
      <species id="M_asp__L_c_PA" name="L-Aspartate" compartment="c_PA" hasOnlySubstanceUnits="false" boundaryCondition="false" constant="false" fbc:charge="-1" fbc:chemicalFormula="C4H6NO4">
        <notes>
          <html xmlns="http://www.w3.org/1999/xhtml">
            <p>FORMULA: C4H6NO4</p>
            <p>CHARGE: -1</p>
          </html>
        </notes>
      </species>
      <species id="M_pi_c_PA" name="Phosphate" compartment="c_PA" hasOnlySubstanceUnits="false" boundaryCondition="false" constant="false" fbc:charge="-2" fbc:chemicalFormula="HO4P">
        <notes>
          <html xmlns="http://www.w3.org/1999/xhtml">
            <p>FORMULA: HO4P</p>
            <p>CHARGE: -2</p>
          </html>
        </notes>
      </species>
      <species id="M_quln_c_PA" name="Quinolinate" compartment="c_PA" hasOnlySubstanceUnits="false" boundaryCondition="false" constant="false" fbc:charge="-2" fbc:chemicalFormula="C7H3NO4">
        <notes>
          <html xmlns="http://www.w3.org/1999/xhtml">
            <p>FORMULA: C7H3NO4</p>
            <p>CHARGE: -2</p>
          </html>
        </notes>
      </species>
      <species id="M_hxan_c_PA" name="HYXN" compartment="c_PA" hasOnlySubstanceUnits="false" boundaryCondition="false" constant="false" fbc:charge="0" fbc:chemicalFormula="C5H4N4O">
        <notes>
          <html xmlns="http://www.w3.org/1999/xhtml">
            <p>FORMULA: C5H4N4O</p>
            <p>CHARGE: 0</p>
          </html>
        </notes>
      </species>
      <species id="M_xan_c_PA" name="XAN" compartment="c_PA" hasOnlySubstanceUnits="false" boundaryCondition="false" constant="false" fbc:charge="0" fbc:chemicalFormula="C5H4N4O2">
        <notes>
          <html xmlns="http://www.w3.org/1999/xhtml">
            <p>FORMULA: C5H4N4O2</p>
            <p>CHARGE: 0</p>
          </html>
        </notes>
      </species>
      <species id="M_urate_c_PA" name="Urate" compartment="c_PA" hasOnlySubstanceUnits="false" boundaryCondition="false" constant="false" fbc:charge="0" fbc:chemicalFormula="C5H4N4O3">
        <notes>
          <html xmlns="http://www.w3.org/1999/xhtml">
            <p>FORMULA: C5H4N4O3</p>
            <p>CHARGE: 0</p>
          </html>
        </notes>
      </species>
      <species id="M_succ_c_PA" name="Succinate" compartment="c_PA" hasOnlySubstanceUnits="false" boundaryCondition="false" constant="false" fbc:charge="-2" fbc:chemicalFormula="C4H4O4">
        <notes>
          <html xmlns="http://www.w3.org/1999/xhtml">
            <p>FORMULA: C4H4O4</p>
            <p>CHARGE: -2</p>
          </html>
        </notes>
      </species>
      <species id="M_fum_c_PA" name="Fumarate" compartment="c_PA" hasOnlySubstanceUnits="false" boundaryCondition="false" constant="false" fbc:charge="-2" fbc:chemicalFormula="C4H2O4">
        <notes>
          <html xmlns="http://www.w3.org/1999/xhtml">
            <p>FORMULA: C4H2O4</p>
            <p>CHARGE: -2</p>
          </html>
        </notes>
      </species>
      <species id="M_q8_c_PA" name="Ubiquinone-8" compartment="c_PA" hasOnlySubstanceUnits="false" boundaryCondition="false" constant="false" fbc:charge="0" fbc:chemicalFormula="C49H74O4">
        <notes>
          <html xmlns="http://www.w3.org/1999/xhtml">
            <p>FORMULA: C49H74O4</p>
            <p>CHARGE: 0</p>
          </html>
        </notes>
      </species>
      <species id="M_q8h2_c_PA" name="Ubiquinol-8" compartment="c_PA" hasOnlySubstanceUnits="false" boundaryCondition="false" constant="false" fbc:charge="0" fbc:chemicalFormula="C49H76O4">
        <notes>
          <html xmlns="http://www.w3.org/1999/xhtml">
            <p>FORMULA: C49H76O4</p>
            <p>CHARGE: 0</p>
          </html>
        </notes>
      </species>
      <species id="M_ubq9_c_PA" name="Ubiquinone-9" compartment="c_PA" hasOnlySubstanceUnits="false" boundaryCondition="false" constant="false" fbc:charge="0" fbc:chemicalFormula="C54H82O4">
        <notes>
          <html xmlns="http://www.w3.org/1999/xhtml">
            <p>FORMULA: C54H82O4</p>
            <p>CHARGE: 0</p>
          </html>
        </notes>
      </species>
      <species id="M_q9h2_c_PA" name="Ubiquinol-9" compartment="c_PA" hasOnlySubstanceUnits="false" boundaryCondition="false" constant="false" fbc:charge="0" fbc:chemicalFormula="C54H84O4">
        <notes>
          <html xmlns="http://www.w3.org/1999/xhtml">
            <p>FORMULA: C54H84O4</p>
            <p>CHARGE: 0</p>
          </html>
        </notes>
      </species>
      <species id="M_dhlpro_c_PA" name="Dihydrolipolprotein" compartment="c_PA" hasOnlySubstanceUnits="false" boundaryCondition="false" constant="false" fbc:charge="0" fbc:chemicalFormula="CH3RS2">
        <notes>
          <html xmlns="http://www.w3.org/1999/xhtml">
            <p>FORMULA: CH3RS2</p>
            <p>CHARGE: 0</p>
          </html>
        </notes>
      </species>
      <species id="M_lpro_c_PA" name="Lipoylprotein" compartment="c_PA" hasOnlySubstanceUnits="false" boundaryCondition="false" constant="false" fbc:charge="0" fbc:chemicalFormula="CHRS2">
        <notes>
          <html xmlns="http://www.w3.org/1999/xhtml">
            <p>FORMULA: CHRS2</p>
            <p>CHARGE: 0</p>
          </html>
        </notes>
      </species>
      <species id="M_no2_c_PA" name="Nitrite" compartment="c_PA" hasOnlySubstanceUnits="false" boundaryCondition="false" constant="false" fbc:charge="-1" fbc:chemicalFormula="NO2">
        <notes>
          <html xmlns="http://www.w3.org/1999/xhtml">
            <p>FORMULA: NO2</p>
            <p>CHARGE: -1</p>
          </html>
        </notes>
      </species>
      <species id="M_nh4oh_c_PA" name="NH4OH" compartment="c_PA" hasOnlySubstanceUnits="false" boundaryCondition="false" constant="false" fbc:charge="2" fbc:chemicalFormula="H5NO">
        <notes>
          <html xmlns="http://www.w3.org/1999/xhtml">
            <p>FORMULA: H5NO</p>
            <p>CHARGE: 2</p>
          </html>
        </notes>
      </species>
      <species id="M_h2s_c_PA" name="H2S" compartment="c_PA" hasOnlySubstanceUnits="false" boundaryCondition="false" constant="false" fbc:charge="0" fbc:chemicalFormula="H2S">
        <notes>
          <html xmlns="http://www.w3.org/1999/xhtml">
            <p>FORMULA: H2S</p>
            <p>CHARGE: 0</p>
          </html>
        </notes>
      </species>
      <species id="M_so3_c_PA" name="Sulfite" compartment="c_PA" hasOnlySubstanceUnits="false" boundaryCondition="false" constant="false" fbc:charge="-1" fbc:chemicalFormula="HO3S">
        <notes>
          <html xmlns="http://www.w3.org/1999/xhtml">
            <p>FORMULA: HO3S</p>
            <p>CHARGE: -1</p>
          </html>
        </notes>
      </species>
      <species id="M_acald_c_PA" name="Acetaldehyde" compartment="c_PA" hasOnlySubstanceUnits="false" boundaryCondition="false" constant="false" fbc:charge="0" fbc:chemicalFormula="C2H4O">
        <notes>
          <html xmlns="http://www.w3.org/1999/xhtml">
            <p>FORMULA: C2H4O</p>
            <p>CHARGE: 0</p>
          </html>
        </notes>
      </species>
      <species id="M_ac_c_PA" name="Acetate" compartment="c_PA" hasOnlySubstanceUnits="false" boundaryCondition="false" constant="false" fbc:charge="-1" fbc:chemicalFormula="C2H3O2">
        <notes>
          <html xmlns="http://www.w3.org/1999/xhtml">
            <p>FORMULA: C2H3O2</p>
            <p>CHARGE: -1</p>
          </html>
        </notes>
      </species>
      <species id="M_g3p_c_PA" name="Glyceraldehyde3-phosphate" compartment="c_PA" hasOnlySubstanceUnits="false" boundaryCondition="false" constant="false" fbc:charge="-1" fbc:chemicalFormula="C3H6O6P">
        <notes>
          <html xmlns="http://www.w3.org/1999/xhtml">
            <p>FORMULA: C3H6O6P</p>
            <p>CHARGE: -1</p>
          </html>
        </notes>
      </species>
      <species id="M_3pg_c_PA" name="3-Phosphoglycerate" compartment="c_PA" hasOnlySubstanceUnits="false" boundaryCondition="false" constant="false" fbc:charge="-2" fbc:chemicalFormula="C3H5O7P">
        <notes>
          <html xmlns="http://www.w3.org/1999/xhtml">
            <p>FORMULA: C3H5O7P</p>
            <p>CHARGE: -2</p>
          </html>
        </notes>
      </species>
      <species id="M_g6p_c_PA" name="D-glucose-6-phosphate" compartment="c_PA" hasOnlySubstanceUnits="false" boundaryCondition="false" constant="false" fbc:charge="-1" fbc:chemicalFormula="C6H12O9P">
        <notes>
          <html xmlns="http://www.w3.org/1999/xhtml">
            <p>FORMULA: C6H12O9P</p>
            <p>CHARGE: -1</p>
          </html>
        </notes>
      </species>
      <species id="M_6pgl_c_PA" name="6-phospho-D-glucono-1-5-lactone" compartment="c_PA" hasOnlySubstanceUnits="false" boundaryCondition="false" constant="false" fbc:charge="-1" fbc:chemicalFormula="C6H10O9P">
        <notes>
          <html xmlns="http://www.w3.org/1999/xhtml">
            <p>FORMULA: C6H10O9P</p>
            <p>CHARGE: -1</p>
          </html>
        </notes>
      </species>
      <species id="M_2mop_c_PA" name="3-Oxo-2-methylpropanoate" compartment="c_PA" hasOnlySubstanceUnits="false" boundaryCondition="false" constant="false" fbc:charge="-1" fbc:chemicalFormula="C4H5O3">
        <notes>
          <html xmlns="http://www.w3.org/1999/xhtml">
            <p>FORMULA: C4H5O3</p>
            <p>CHARGE: -1</p>
          </html>
        </notes>
      </species>
      <species id="M_ppcoa_c_PA" name="Propionyl-CoA" compartment="c_PA" hasOnlySubstanceUnits="false" boundaryCondition="false" constant="false" fbc:charge="-3" fbc:chemicalFormula="C24H37N7O17P3S">
        <notes>
          <html xmlns="http://www.w3.org/1999/xhtml">
            <p>FORMULA: C24H37N7O17P3S</p>
            <p>CHARGE: -3</p>
          </html>
        </notes>
      </species>
      <species id="M_6pgc_c_PA" name="6-Phospho-D-gluconate" compartment="c_PA" hasOnlySubstanceUnits="false" boundaryCondition="false" constant="false" fbc:charge="-2" fbc:chemicalFormula="C6H11O10P">
        <notes>
          <html xmlns="http://www.w3.org/1999/xhtml">
            <p>FORMULA: C6H11O10P</p>
            <p>CHARGE: -2</p>
          </html>
        </notes>
      </species>
      <species id="M_ru5p_D_c_PA" name="D-Ribulose5-phosphate" compartment="c_PA" hasOnlySubstanceUnits="false" boundaryCondition="false" constant="false" fbc:charge="-1" fbc:chemicalFormula="C5H10O8P">
        <notes>
          <html xmlns="http://www.w3.org/1999/xhtml">
            <p>FORMULA: C5H10O8P</p>
            <p>CHARGE: -1</p>
          </html>
        </notes>
      </species>
      <species id="M_o2_c_PA" name="O2" compartment="c_PA" hasOnlySubstanceUnits="false" boundaryCondition="false" constant="false" fbc:charge="0" fbc:chemicalFormula="O2">
        <notes>
          <html xmlns="http://www.w3.org/1999/xhtml">
            <p>FORMULA: O2</p>
            <p>CHARGE: 0</p>
          </html>
        </notes>
      </species>
      <species id="M_h2o2_c_PA" name="H2O2" compartment="c_PA" hasOnlySubstanceUnits="false" boundaryCondition="false" constant="false" fbc:charge="0" fbc:chemicalFormula="H2O2">
        <notes>
          <html xmlns="http://www.w3.org/1999/xhtml">
            <p>FORMULA: H2O2</p>
            <p>CHARGE: 0</p>
          </html>
        </notes>
      </species>
      <species id="M_iasp_c_PA" name="Iminoaspartate" compartment="c_PA" hasOnlySubstanceUnits="false" boundaryCondition="false" constant="false" fbc:charge="-2" fbc:chemicalFormula="C4H3NO4">
        <notes>
          <html xmlns="http://www.w3.org/1999/xhtml">
            <p>FORMULA: C4H3NO4</p>
            <p>CHARGE: -2</p>
          </html>
        </notes>
      </species>
      <species id="M_mal__L_c_PA" name="L-Malate" compartment="c_PA" hasOnlySubstanceUnits="false" boundaryCondition="false" constant="false" fbc:charge="-2" fbc:chemicalFormula="C4H4O5">
        <notes>
          <html xmlns="http://www.w3.org/1999/xhtml">
            <p>FORMULA: C4H4O5</p>
            <p>CHARGE: -2</p>
          </html>
        </notes>
      </species>
      <species id="M_oaa_c_PA" name="Oxaloacetate" compartment="c_PA" hasOnlySubstanceUnits="false" boundaryCondition="false" constant="false" fbc:charge="-2" fbc:chemicalFormula="C4H2O5">
        <notes>
          <html xmlns="http://www.w3.org/1999/xhtml">
            <p>FORMULA: C4H2O5</p>
            <p>CHARGE: -2</p>
          </html>
        </notes>
      </species>
      <species id="M_2beACP_c_PA" name="But-2-enoyl-[acyl-carrier protein]" compartment="c_PA" hasOnlySubstanceUnits="false" boundaryCondition="false" constant="false" fbc:charge="-1" fbc:chemicalFormula="C15H25N2O8PRS">
        <notes>
          <html xmlns="http://www.w3.org/1999/xhtml">
            <p>FORMULA: C15H25N2O8PRS</p>
            <p>CHARGE: -1</p>
          </html>
        </notes>
      </species>
      <species id="M_butACP_c_PA" name="Butyryl-ACP" compartment="c_PA" hasOnlySubstanceUnits="false" boundaryCondition="false" constant="false" fbc:charge="-1" fbc:chemicalFormula="C15H27N2O8PRS">
        <notes>
          <html xmlns="http://www.w3.org/1999/xhtml">
            <p>FORMULA: C15H27N2O8PRS</p>
            <p>CHARGE: -1</p>
          </html>
        </notes>
      </species>
      <species id="M_tdeacp_c_PA" name="(2E)-Decenoyl-[acp]" compartment="c_PA" hasOnlySubstanceUnits="false" boundaryCondition="false" constant="false" fbc:charge="-1" fbc:chemicalFormula="C21H37N2O8PRS">
        <notes>
          <html xmlns="http://www.w3.org/1999/xhtml">
            <p>FORMULA: C21H37N2O8PRS</p>
            <p>CHARGE: -1</p>
          </html>
        </notes>
      </species>
      <species id="M_dcaACP_c_PA" name="Decanoyl-ACP" compartment="c_PA" hasOnlySubstanceUnits="false" boundaryCondition="false" constant="false" fbc:charge="-1" fbc:chemicalFormula="C21H39N2O8PRS">
        <notes>
          <html xmlns="http://www.w3.org/1999/xhtml">
            <p>FORMULA: C21H39N2O8PRS</p>
            <p>CHARGE: -1</p>
          </html>
        </notes>
      </species>
      <species id="M_2tddACP_c_PA" name="(2E)-Dodecenoyl-[acp]" compartment="c_PA" hasOnlySubstanceUnits="false" boundaryCondition="false" constant="false" fbc:charge="-1" fbc:chemicalFormula="C23H41N2O8PRS">
        <notes>
          <html xmlns="http://www.w3.org/1999/xhtml">
            <p>FORMULA: C23H41N2O8PRS</p>
            <p>CHARGE: -1</p>
          </html>
        </notes>
      </species>
      <species id="M_ddcaACP_c_PA" name="Dodecanoyl-ACP" compartment="c_PA" hasOnlySubstanceUnits="false" boundaryCondition="false" constant="false" fbc:charge="-1" fbc:chemicalFormula="C23H43N2O8PRS">
        <notes>
          <html xmlns="http://www.w3.org/1999/xhtml">
            <p>FORMULA: C23H43N2O8PRS</p>
            <p>CHARGE: -1</p>
          </html>
        </notes>
      </species>
      <species id="M_thenedacp_c_PA" name="(2E)-Hexadecenoyl-[acp]" compartment="c_PA" hasOnlySubstanceUnits="false" boundaryCondition="false" constant="false" fbc:charge="-1" fbc:chemicalFormula="C27H49N2O8PRS">
        <notes>
          <html xmlns="http://www.w3.org/1999/xhtml">
            <p>FORMULA: C27H49N2O8PRS</p>
            <p>CHARGE: -1</p>
          </html>
        </notes>
      </species>
      <species id="M_hedacp_c_PA" name="hexadecanoyl-acp" compartment="c_PA" hasOnlySubstanceUnits="false" boundaryCondition="false" constant="false" fbc:charge="-1" fbc:chemicalFormula="C27H51N2O8PRS">
        <notes>
          <html xmlns="http://www.w3.org/1999/xhtml">
            <p>FORMULA: C27H51N2O8PRS</p>
            <p>CHARGE: -1</p>
          </html>
        </notes>
      </species>
      <species id="M_2theACP_c_PA" name="(2E)-Hexenoyl-[acp]" compartment="c_PA" hasOnlySubstanceUnits="false" boundaryCondition="false" constant="false" fbc:charge="-1" fbc:chemicalFormula="C17H29N2O8PRS">
        <notes>
          <html xmlns="http://www.w3.org/1999/xhtml">
            <p>FORMULA: C17H29N2O8PRS</p>
            <p>CHARGE: -1</p>
          </html>
        </notes>
      </species>
      <species id="M_hexACP_c_PA" name="Hexanoyl-ACP" compartment="c_PA" hasOnlySubstanceUnits="false" boundaryCondition="false" constant="false" fbc:charge="-1" fbc:chemicalFormula="C17H31N2O8PRS">
        <notes>
          <html xmlns="http://www.w3.org/1999/xhtml">
            <p>FORMULA: C17H31N2O8PRS</p>
            <p>CHARGE: -1</p>
          </html>
        </notes>
      </species>
      <species id="M_2toceACP_c_PA" name="(2E)-Octenoyl-[acp]" compartment="c_PA" hasOnlySubstanceUnits="false" boundaryCondition="false" constant="false" fbc:charge="-1" fbc:chemicalFormula="C19H33N2O8PRS">
        <notes>
          <html xmlns="http://www.w3.org/1999/xhtml">
            <p>FORMULA: C19H33N2O8PRS</p>
            <p>CHARGE: -1</p>
          </html>
        </notes>
      </species>
      <species id="M_ocACP_c_PA" name="Octanoyl-ACP" compartment="c_PA" hasOnlySubstanceUnits="false" boundaryCondition="false" constant="false" fbc:charge="-1" fbc:chemicalFormula="C19H35N2O8PRS">
        <notes>
          <html xmlns="http://www.w3.org/1999/xhtml">
            <p>FORMULA: C19H35N2O8PRS</p>
            <p>CHARGE: -1</p>
          </html>
        </notes>
      </species>
      <species id="M_tmrs2eACP_c_PA" name="(2E)-Tetradecenoyl-[acp]" compartment="c_PA" hasOnlySubstanceUnits="false" boundaryCondition="false" constant="false" fbc:charge="-1" fbc:chemicalFormula="C25H45N2O8PRS">
        <notes>
          <html xmlns="http://www.w3.org/1999/xhtml">
            <p>FORMULA: C25H45N2O8PRS</p>
            <p>CHARGE: -1</p>
          </html>
        </notes>
      </species>
      <species id="M_myrsACP_c_PA" name="Myristoyl-ACP" compartment="c_PA" hasOnlySubstanceUnits="false" boundaryCondition="false" constant="false" fbc:charge="-1" fbc:chemicalFormula="C25H47N2O8PRS">
        <notes>
          <html xmlns="http://www.w3.org/1999/xhtml">
            <p>FORMULA: C25H47N2O8PRS</p>
            <p>CHARGE: -1</p>
          </html>
        </notes>
      </species>
      <species id="M_3hdeACP_c_PA" name="(R)-3-Hydroxydecanoyl-[acyl-carrier protein]" compartment="c_PA" hasOnlySubstanceUnits="false" boundaryCondition="false" constant="false" fbc:charge="-1" fbc:chemicalFormula="C21H39N2O9PRS">
        <notes>
          <html xmlns="http://www.w3.org/1999/xhtml">
            <p>FORMULA: C21H39N2O9PRS</p>
            <p>CHARGE: -1</p>
          </html>
        </notes>
      </species>
      <species id="M_3odecACP_c_PA" name="3-oxodecanoyl-acp" compartment="c_PA" hasOnlySubstanceUnits="false" boundaryCondition="false" constant="false" fbc:charge="-1" fbc:chemicalFormula="C21H37N2O9PRS">
        <notes>
          <html xmlns="http://www.w3.org/1999/xhtml">
            <p>FORMULA: C21H37N2O9PRS</p>
            <p>CHARGE: -1</p>
          </html>
        </notes>
      </species>
      <species id="M_10mt12CACP_c_PA" name="10-methyl-trans-dodec-2-enoyl-ACP" compartment="c_PA" hasOnlySubstanceUnits="false" boundaryCondition="false" constant="false" fbc:charge="-1" fbc:chemicalFormula="C24H43N2O8PRS">
        <notes>
          <html xmlns="http://www.w3.org/1999/xhtml">
            <p>FORMULA: C24H43N2O8PRS</p>
            <p>CHARGE: -1</p>
          </html>
        </notes>
      </species>
      <species id="M_10m12CACP_c_PA" name="10-methyl-dodecanoyl-ACP" compartment="c_PA" hasOnlySubstanceUnits="false" boundaryCondition="false" constant="false" fbc:charge="-1" fbc:chemicalFormula="C24H45N2O8PRS">
        <notes>
          <html xmlns="http://www.w3.org/1999/xhtml">
            <p>FORMULA: C24H45N2O8PRS</p>
            <p>CHARGE: -1</p>
          </html>
        </notes>
      </species>
      <species id="M_10mt11CACP_c_PA" name="10-methyl-trans-undec-2-enoyl-ACP" compartment="c_PA" hasOnlySubstanceUnits="false" boundaryCondition="false" constant="false" fbc:charge="-1" fbc:chemicalFormula="C23H41N2O8PRS">
        <notes>
          <html xmlns="http://www.w3.org/1999/xhtml">
            <p>FORMULA: C23H41N2O8PRS</p>
            <p>CHARGE: -1</p>
          </html>
        </notes>
      </species>
      <species id="M_10m11CACP_c_PA" name="10-methyl-undecanoyl-ACP" compartment="c_PA" hasOnlySubstanceUnits="false" boundaryCondition="false" constant="false" fbc:charge="-1" fbc:chemicalFormula="C23H43N2O8PRS">
        <notes>
          <html xmlns="http://www.w3.org/1999/xhtml">
            <p>FORMULA: C23H43N2O8PRS</p>
            <p>CHARGE: -1</p>
          </html>
        </notes>
      </species>
      <species id="M_11mt12CACP_c_PA" name="11-methyl-trans-dodec-2-enoyl-ACP" compartment="c_PA" hasOnlySubstanceUnits="false" boundaryCondition="false" constant="false" fbc:charge="-1" fbc:chemicalFormula="C24H43N2O8PRS">
        <notes>
          <html xmlns="http://www.w3.org/1999/xhtml">
            <p>FORMULA: C24H43N2O8PRS</p>
            <p>CHARGE: -1</p>
          </html>
        </notes>
      </species>
      <species id="M_11m12CACP_c_PA" name="11-methyl-dodecanoyl-ACP" compartment="c_PA" hasOnlySubstanceUnits="false" boundaryCondition="false" constant="false" fbc:charge="-1" fbc:chemicalFormula="C24H45N2O8PRS">
        <notes>
          <html xmlns="http://www.w3.org/1999/xhtml">
            <p>FORMULA: C24H45N2O8PRS</p>
            <p>CHARGE: -1</p>
          </html>
        </notes>
      </species>
      <species id="M_12mt14CACP_c_PA" name="12-methyl-trans-tetra-dec-2-enoyl-ACP" compartment="c_PA" hasOnlySubstanceUnits="false" boundaryCondition="false" constant="false" fbc:charge="-1" fbc:chemicalFormula="C26H47N2O8PRS">
        <notes>
          <html xmlns="http://www.w3.org/1999/xhtml">
            <p>FORMULA: C26H47N2O8PRS</p>
            <p>CHARGE: -1</p>
          </html>
        </notes>
      </species>
      <species id="M_12m14CACP_c_PA" name="12-methyl-tetra-decanoyl-ACP" compartment="c_PA" hasOnlySubstanceUnits="false" boundaryCondition="false" constant="false" fbc:charge="-1" fbc:chemicalFormula="C26H49N2O8PRS">
        <notes>
          <html xmlns="http://www.w3.org/1999/xhtml">
            <p>FORMULA: C26H49N2O8PRS</p>
            <p>CHARGE: -1</p>
          </html>
        </notes>
      </species>
      <species id="M_12mt13CACP_c_PA" name="12-methyl-trans-tridec-2-enoyl-ACP" compartment="c_PA" hasOnlySubstanceUnits="false" boundaryCondition="false" constant="false" fbc:charge="-1" fbc:chemicalFormula="C25H45N2O8PRS">
        <notes>
          <html xmlns="http://www.w3.org/1999/xhtml">
            <p>FORMULA: C25H45N2O8PRS</p>
            <p>CHARGE: -1</p>
          </html>
        </notes>
      </species>
      <species id="M_12m13CACP_c_PA" name="12-methyl-tridecanoyl-ACP" compartment="c_PA" hasOnlySubstanceUnits="false" boundaryCondition="false" constant="false" fbc:charge="-1" fbc:chemicalFormula="C25H47N2O8PRS">
        <notes>
          <html xmlns="http://www.w3.org/1999/xhtml">
            <p>FORMULA: C25H47N2O8PRS</p>
            <p>CHARGE: -1</p>
          </html>
        </notes>
      </species>
      <species id="M_13mt14CACP_c_PA" name="13-methyl-trans-tetra-dec-2-enoyl-ACP" compartment="c_PA" hasOnlySubstanceUnits="false" boundaryCondition="false" constant="false" fbc:charge="-1" fbc:chemicalFormula="C26H47N2O8PRS">
        <notes>
          <html xmlns="http://www.w3.org/1999/xhtml">
            <p>FORMULA: C26H47N2O8PRS</p>
            <p>CHARGE: -1</p>
          </html>
        </notes>
      </species>
      <species id="M_13m14CACP_c_PA" name="13-methyl-tetra-decanoyl-ACP" compartment="c_PA" hasOnlySubstanceUnits="false" boundaryCondition="false" constant="false" fbc:charge="-1" fbc:chemicalFormula="C26H49N2O8PRS">
        <notes>
          <html xmlns="http://www.w3.org/1999/xhtml">
            <p>FORMULA: C26H49N2O8PRS</p>
            <p>CHARGE: -1</p>
          </html>
        </notes>
      </species>
      <species id="M_14mt16CACP_c_PA" name="14-methyl-trans-hexa-dec-2-enoyl-ACP" compartment="c_PA" hasOnlySubstanceUnits="false" boundaryCondition="false" constant="false" fbc:charge="-1" fbc:chemicalFormula="C28H51N2O8PRS">
        <notes>
          <html xmlns="http://www.w3.org/1999/xhtml">
            <p>FORMULA: C28H51N2O8PRS</p>
            <p>CHARGE: -1</p>
          </html>
        </notes>
      </species>
      <species id="M_14m16CACP_c_PA" name="14-methyl-hexa-decanoyl-ACP" compartment="c_PA" hasOnlySubstanceUnits="false" boundaryCondition="false" constant="false" fbc:charge="-1" fbc:chemicalFormula="C28H53N2O8PRS">
        <notes>
          <html xmlns="http://www.w3.org/1999/xhtml">
            <p>FORMULA: C28H53N2O8PRS</p>
            <p>CHARGE: -1</p>
          </html>
        </notes>
      </species>
      <species id="M_14mt15CACP_c_PA" name="14-methyl-trans-pentadec-2-enoyl-ACP" compartment="c_PA" hasOnlySubstanceUnits="false" boundaryCondition="false" constant="false" fbc:charge="-1" fbc:chemicalFormula="C27H49N2O8PRS">
        <notes>
          <html xmlns="http://www.w3.org/1999/xhtml">
            <p>FORMULA: C27H49N2O8PRS</p>
            <p>CHARGE: -1</p>
          </html>
        </notes>
      </species>
      <species id="M_14m15CACP_c_PA" name="14-methyl-pentadecanoyl-ACP" compartment="c_PA" hasOnlySubstanceUnits="false" boundaryCondition="false" constant="false" fbc:charge="-1" fbc:chemicalFormula="C27H51N2O8PRS">
        <notes>
          <html xmlns="http://www.w3.org/1999/xhtml">
            <p>FORMULA: C27H51N2O8PRS</p>
            <p>CHARGE: -1</p>
          </html>
        </notes>
      </species>
      <species id="M_15mt16CACP_c_PA" name="15-methyl-trans-hexa-dec-2-enoyl-ACP" compartment="c_PA" hasOnlySubstanceUnits="false" boundaryCondition="false" constant="false" fbc:charge="-1" fbc:chemicalFormula="C28H51N2O8PRS">
        <notes>
          <html xmlns="http://www.w3.org/1999/xhtml">
            <p>FORMULA: C28H51N2O8PRS</p>
            <p>CHARGE: -1</p>
          </html>
        </notes>
      </species>
      <species id="M_15m16CACP_c_PA" name="15-methyl-hexa-decanoyl-ACP" compartment="c_PA" hasOnlySubstanceUnits="false" boundaryCondition="false" constant="false" fbc:charge="-1" fbc:chemicalFormula="C28H53N2O8PRS">
        <notes>
          <html xmlns="http://www.w3.org/1999/xhtml">
            <p>FORMULA: C28H53N2O8PRS</p>
            <p>CHARGE: -1</p>
          </html>
        </notes>
      </species>
      <species id="M_4mt6CACP_c_PA" name="4-methyl-trans-hex-2-enoyl-ACP" compartment="c_PA" hasOnlySubstanceUnits="false" boundaryCondition="false" constant="false" fbc:charge="-1" fbc:chemicalFormula="C18H31N2O8PRS">
        <notes>
          <html xmlns="http://www.w3.org/1999/xhtml">
            <p>FORMULA: C18H31N2O8PRS</p>
            <p>CHARGE: -1</p>
          </html>
        </notes>
      </species>
      <species id="M_4m6CACP_c_PA" name="4-methyl-hexanoyl-ACP" compartment="c_PA" hasOnlySubstanceUnits="false" boundaryCondition="false" constant="false" fbc:charge="-1" fbc:chemicalFormula="C18H33N2O8PRS">
        <notes>
          <html xmlns="http://www.w3.org/1999/xhtml">
            <p>FORMULA: C18H33N2O8PRS</p>
            <p>CHARGE: -1</p>
          </html>
        </notes>
      </species>
      <species id="M_4mt5CACP_c_PA" name="4-methyl-trans-pent-2-enoyl-ACP" compartment="c_PA" hasOnlySubstanceUnits="false" boundaryCondition="false" constant="false" fbc:charge="-1" fbc:chemicalFormula="C17H29N2O8PRS">
        <notes>
          <html xmlns="http://www.w3.org/1999/xhtml">
            <p>FORMULA: C17H29N2O8PRS</p>
            <p>CHARGE: -1</p>
          </html>
        </notes>
      </species>
      <species id="M_4m5CACP_c_PA" name="4-methyl-pentanoyl-ACP" compartment="c_PA" hasOnlySubstanceUnits="false" boundaryCondition="false" constant="false" fbc:charge="-1" fbc:chemicalFormula="C17H31N2O8PRS">
        <notes>
          <html xmlns="http://www.w3.org/1999/xhtml">
            <p>FORMULA: C17H31N2O8PRS</p>
            <p>CHARGE: -1</p>
          </html>
        </notes>
      </species>
      <species id="M_5mt6CACP_c_PA" name="5-methyl-trans-hex-2-enoyl-ACP" compartment="c_PA" hasOnlySubstanceUnits="false" boundaryCondition="false" constant="false" fbc:charge="-1" fbc:chemicalFormula="C18H31N2O8PRS">
        <notes>
          <html xmlns="http://www.w3.org/1999/xhtml">
            <p>FORMULA: C18H31N2O8PRS</p>
            <p>CHARGE: -1</p>
          </html>
        </notes>
      </species>
      <species id="M_5m6CACP_c_PA" name="5-methyl-hexanoyl-ACP" compartment="c_PA" hasOnlySubstanceUnits="false" boundaryCondition="false" constant="false" fbc:charge="-1" fbc:chemicalFormula="C18H33N2O8PRS">
        <notes>
          <html xmlns="http://www.w3.org/1999/xhtml">
            <p>FORMULA: C18H33N2O8PRS</p>
            <p>CHARGE: -1</p>
          </html>
        </notes>
      </species>
      <species id="M_6mt7CACP_c_PA" name="6-methyl-trans-hept-2-enoyl-ACP" compartment="c_PA" hasOnlySubstanceUnits="false" boundaryCondition="false" constant="false" fbc:charge="-1" fbc:chemicalFormula="C19H33N2O8PRS">
        <notes>
          <html xmlns="http://www.w3.org/1999/xhtml">
            <p>FORMULA: C19H33N2O8PRS</p>
            <p>CHARGE: -1</p>
          </html>
        </notes>
      </species>
      <species id="M_6m7CACP_c_PA" name="6-methyl-heptanoyl-ACP" compartment="c_PA" hasOnlySubstanceUnits="false" boundaryCondition="false" constant="false" fbc:charge="-1" fbc:chemicalFormula="C19H35N2O8PRS">
        <notes>
          <html xmlns="http://www.w3.org/1999/xhtml">
            <p>FORMULA: C19H35N2O8PRS</p>
            <p>CHARGE: -1</p>
          </html>
        </notes>
      </species>
      <species id="M_6mt8CACP_c_PA" name="6-methyl-trans-oct-2-enoyl-ACP" compartment="c_PA" hasOnlySubstanceUnits="false" boundaryCondition="false" constant="false" fbc:charge="-1" fbc:chemicalFormula="C20H35N2O8PRS">
        <notes>
          <html xmlns="http://www.w3.org/1999/xhtml">
            <p>FORMULA: C20H35N2O8PRS</p>
            <p>CHARGE: -1</p>
          </html>
        </notes>
      </species>
      <species id="M_6m8CACP_c_PA" name="6-methyl-octanoyl-ACP" compartment="c_PA" hasOnlySubstanceUnits="false" boundaryCondition="false" constant="false" fbc:charge="-1" fbc:chemicalFormula="C20H37N2O8PRS">
        <notes>
          <html xmlns="http://www.w3.org/1999/xhtml">
            <p>FORMULA: C20H37N2O8PRS</p>
            <p>CHARGE: -1</p>
          </html>
        </notes>
      </species>
      <species id="M_7mt8CACP_c_PA" name="7-methyl-trans-oct-2-enoyl-ACP" compartment="c_PA" hasOnlySubstanceUnits="false" boundaryCondition="false" constant="false" fbc:charge="-1" fbc:chemicalFormula="C20H35N2O8PRS">
        <notes>
          <html xmlns="http://www.w3.org/1999/xhtml">
            <p>FORMULA: C20H35N2O8PRS</p>
            <p>CHARGE: -1</p>
          </html>
        </notes>
      </species>
      <species id="M_7m8CACP_c_PA" name="7-methyl-octanoyl-ACP" compartment="c_PA" hasOnlySubstanceUnits="false" boundaryCondition="false" constant="false" fbc:charge="-1" fbc:chemicalFormula="C20H37N2O8PRS">
        <notes>
          <html xmlns="http://www.w3.org/1999/xhtml">
            <p>FORMULA: C20H37N2O8PRS</p>
            <p>CHARGE: -1</p>
          </html>
        </notes>
      </species>
      <species id="M_8mt10CACP_c_PA" name="8-methyl-trans-dec-2-enoyl-ACP" compartment="c_PA" hasOnlySubstanceUnits="false" boundaryCondition="false" constant="false" fbc:charge="-1" fbc:chemicalFormula="C22H39N2O8PRS">
        <notes>
          <html xmlns="http://www.w3.org/1999/xhtml">
            <p>FORMULA: C22H39N2O8PRS</p>
            <p>CHARGE: -1</p>
          </html>
        </notes>
      </species>
      <species id="M_8m10CACP_c_PA" name="8-methyl-decanoyl-ACP" compartment="c_PA" hasOnlySubstanceUnits="false" boundaryCondition="false" constant="false" fbc:charge="-1" fbc:chemicalFormula="C22H41N2O8PRS">
        <notes>
          <html xmlns="http://www.w3.org/1999/xhtml">
            <p>FORMULA: C22H41N2O8PRS</p>
            <p>CHARGE: -1</p>
          </html>
        </notes>
      </species>
      <species id="M_8mt9CACP_c_PA" name="8-methyl-trans-non-2-enoyl-ACP" compartment="c_PA" hasOnlySubstanceUnits="false" boundaryCondition="false" constant="false" fbc:charge="-1" fbc:chemicalFormula="C21H37N2O8PRS">
        <notes>
          <html xmlns="http://www.w3.org/1999/xhtml">
            <p>FORMULA: C21H37N2O8PRS</p>
            <p>CHARGE: -1</p>
          </html>
        </notes>
      </species>
      <species id="M_8m9CACP_c_PA" name="8-methyl-nonanoyl-ACP" compartment="c_PA" hasOnlySubstanceUnits="false" boundaryCondition="false" constant="false" fbc:charge="-1" fbc:chemicalFormula="C21H39N2O8PRS">
        <notes>
          <html xmlns="http://www.w3.org/1999/xhtml">
            <p>FORMULA: C21H39N2O8PRS</p>
            <p>CHARGE: -1</p>
          </html>
        </notes>
      </species>
      <species id="M_9mt10CACP_c_PA" name="9-methyl-trans-dec-2-enoyl-ACP" compartment="c_PA" hasOnlySubstanceUnits="false" boundaryCondition="false" constant="false" fbc:charge="-1" fbc:chemicalFormula="C22H39N2O8PRS">
        <notes>
          <html xmlns="http://www.w3.org/1999/xhtml">
            <p>FORMULA: C22H39N2O8PRS</p>
            <p>CHARGE: -1</p>
          </html>
        </notes>
      </species>
      <species id="M_9m10CACP_c_PA" name="9-methyl-decanoyl-ACP" compartment="c_PA" hasOnlySubstanceUnits="false" boundaryCondition="false" constant="false" fbc:charge="-1" fbc:chemicalFormula="C22H41N2O8PRS">
        <notes>
          <html xmlns="http://www.w3.org/1999/xhtml">
            <p>FORMULA: C22H41N2O8PRS</p>
            <p>CHARGE: -1</p>
          </html>
        </notes>
      </species>
      <species id="M_hdeACP_c_PA" name="Hexadecenoyl-ACP" compartment="c_PA" hasOnlySubstanceUnits="false" boundaryCondition="false" constant="false" fbc:charge="-1" fbc:chemicalFormula="C27H49N2O8PRS">
        <notes>
          <html xmlns="http://www.w3.org/1999/xhtml">
            <p>FORMULA: C27H49N2O8PRS</p>
            <p>CHARGE: -1</p>
          </html>
        </notes>
      </species>
      <species id="M_palmACP_c_PA" name="Palmitoyl-ACP" compartment="c_PA" hasOnlySubstanceUnits="false" boundaryCondition="false" constant="false" fbc:charge="-1" fbc:chemicalFormula="C27H51N2O8PRS">
        <notes>
          <html xmlns="http://www.w3.org/1999/xhtml">
            <p>FORMULA: C27H51N2O8PRS</p>
            <p>CHARGE: -1</p>
          </html>
        </notes>
      </species>
      <species id="M_tdeACP_c_PA" name="Tetradecenoyl-ACP" compartment="c_PA" hasOnlySubstanceUnits="false" boundaryCondition="false" constant="false" fbc:charge="-1" fbc:chemicalFormula="C25H45N2O8PRS">
        <notes>
          <html xmlns="http://www.w3.org/1999/xhtml">
            <p>FORMULA: C25H45N2O8PRS</p>
            <p>CHARGE: -1</p>
          </html>
        </notes>
      </species>
      <species id="M_2tocdACP_c_PA" name="trans-octadec-2-enoyl-[acyl-carrier protein]" compartment="c_PA" hasOnlySubstanceUnits="false" boundaryCondition="false" constant="false" fbc:charge="-1" fbc:chemicalFormula="C29H53N2O8PRS">
        <notes>
          <html xmlns="http://www.w3.org/1999/xhtml">
            <p>FORMULA: C29H53N2O8PRS</p>
            <p>CHARGE: -1</p>
          </html>
        </notes>
      </species>
      <species id="M_ocdACP_c_PA" name="Octadecanoyl-ACP" compartment="c_PA" hasOnlySubstanceUnits="false" boundaryCondition="false" constant="false" fbc:charge="-1" fbc:chemicalFormula="C29H55N2O8PRS">
        <notes>
          <html xmlns="http://www.w3.org/1999/xhtml">
            <p>FORMULA: C29H55N2O8PRS</p>
            <p>CHARGE: -1</p>
          </html>
        </notes>
      </species>
      <species id="M_t18CACP_c_PA" name="trans-Octodec-2-enoyl-ACP" compartment="c_PA" hasOnlySubstanceUnits="false" boundaryCondition="false" constant="false" fbc:charge="-1" fbc:chemicalFormula="C29H53N2O8PRS">
        <notes>
          <html xmlns="http://www.w3.org/1999/xhtml">
            <p>FORMULA: C29H53N2O8PRS</p>
            <p>CHARGE: -1</p>
          </html>
        </notes>
      </species>
      <species id="M_18CACP_c_PA" name="Octodecanoyl-ACP" compartment="c_PA" hasOnlySubstanceUnits="false" boundaryCondition="false" constant="false" fbc:charge="-1" fbc:chemicalFormula="C29H55N2O8PRS">
        <notes>
          <html xmlns="http://www.w3.org/1999/xhtml">
            <p>FORMULA: C29H55N2O8PRS</p>
            <p>CHARGE: -1</p>
          </html>
        </notes>
      </species>
      <species id="M_ivcoa_c_PA" name="Isovaleryl-CoA" compartment="c_PA" hasOnlySubstanceUnits="false" boundaryCondition="false" constant="false" fbc:charge="-3" fbc:chemicalFormula="C26H41N7O17P3S">
        <notes>
          <html xmlns="http://www.w3.org/1999/xhtml">
            <p>FORMULA: C26H41N7O17P3S</p>
            <p>CHARGE: -3</p>
          </html>
        </notes>
      </species>
      <species id="M_3mb2coa_c_PA" name="Dimethylacryloyl-CoA" compartment="c_PA" hasOnlySubstanceUnits="false" boundaryCondition="false" constant="false" fbc:charge="-3" fbc:chemicalFormula="C26H39N7O17P3S">
        <notes>
          <html xmlns="http://www.w3.org/1999/xhtml">
            <p>FORMULA: C26H39N7O17P3S</p>
            <p>CHARGE: -3</p>
          </html>
        </notes>
      </species>
      <species id="M_3hbACP_c_PA" name="(R)-3-Hydroxybutanoyl-[acyl-carrier protein]" compartment="c_PA" hasOnlySubstanceUnits="false" boundaryCondition="false" constant="false" fbc:charge="-1" fbc:chemicalFormula="C15H27N2O9PRS">
        <notes>
          <html xmlns="http://www.w3.org/1999/xhtml">
            <p>FORMULA: C15H27N2O9PRS</p>
            <p>CHARGE: -1</p>
          </html>
        </notes>
      </species>
      <species id="M_actACP_c_PA" name="Acetoacetyl-ACP" compartment="c_PA" hasOnlySubstanceUnits="false" boundaryCondition="false" constant="false" fbc:charge="-1" fbc:chemicalFormula="C15H25N2O9PRS">
        <notes>
          <html xmlns="http://www.w3.org/1999/xhtml">
            <p>FORMULA: C15H25N2O9PRS</p>
            <p>CHARGE: -1</p>
          </html>
        </notes>
      </species>
      <species id="M_3hhACP_c_PA" name="D-3-Hydroxyhexanoyl-[acp]" compartment="c_PA" hasOnlySubstanceUnits="false" boundaryCondition="false" constant="false" fbc:charge="-1" fbc:chemicalFormula="C17H31N2O9PRS">
        <notes>
          <html xmlns="http://www.w3.org/1999/xhtml">
            <p>FORMULA: C17H31N2O9PRS</p>
            <p>CHARGE: -1</p>
          </html>
        </notes>
      </species>
      <species id="M_3oxhACP_c_PA" name="3-Oxohexanoyl-[acp]" compartment="c_PA" hasOnlySubstanceUnits="false" boundaryCondition="false" constant="false" fbc:charge="-1" fbc:chemicalFormula="C17H29N2O9PRS">
        <notes>
          <html xmlns="http://www.w3.org/1999/xhtml">
            <p>FORMULA: C17H29N2O9PRS</p>
            <p>CHARGE: -1</p>
          </html>
        </notes>
      </species>
      <species id="M_3oxstacp_c_PA" name="3-Oxostearoyl-[acp]" compartment="c_PA" hasOnlySubstanceUnits="false" boundaryCondition="false" constant="false" fbc:charge="0" fbc:chemicalFormula="C18H33O2RS">
        <notes>
          <html xmlns="http://www.w3.org/1999/xhtml">
            <p>FORMULA: C18H33O2RS</p>
            <p>CHARGE: 0</p>
          </html>
        </notes>
      </species>
      <species id="M_3hocdacp_c_PA" name="(3R)-3-Hydroxyoctadecanoyl-[acyl-carrier protein]" compartment="c_PA" hasOnlySubstanceUnits="false" boundaryCondition="false" constant="false" fbc:charge="0" fbc:chemicalFormula="C18H35O2X">
        <notes>
          <html xmlns="http://www.w3.org/1999/xhtml">
            <p>FORMULA: C18H35O2X</p>
            <p>CHARGE: 0</p>
          </html>
        </notes>
      </species>
      <species id="M_3hocACP_c_PA" name="(R)-3-Hydroxyoctanoyl-[acyl-carrier protein]" compartment="c_PA" hasOnlySubstanceUnits="false" boundaryCondition="false" constant="false" fbc:charge="-1" fbc:chemicalFormula="C19H35N2O9PRS">
        <notes>
          <html xmlns="http://www.w3.org/1999/xhtml">
            <p>FORMULA: C19H35N2O9PRS</p>
            <p>CHARGE: -1</p>
          </html>
        </notes>
      </species>
      <species id="M_3ooctACP_c_PA" name="3-oxooctanoyl-acp" compartment="c_PA" hasOnlySubstanceUnits="false" boundaryCondition="false" constant="false" fbc:charge="-1" fbc:chemicalFormula="C19H33N2O9PRS">
        <notes>
          <html xmlns="http://www.w3.org/1999/xhtml">
            <p>FORMULA: C19H33N2O9PRS</p>
            <p>CHARGE: -1</p>
          </html>
        </notes>
      </species>
      <species id="M_3hpaACP_c_PA" name="R-3-hydroxypalmitoyl-acyl-carrierprotein-" compartment="c_PA" hasOnlySubstanceUnits="false" boundaryCondition="false" constant="false" fbc:charge="-1" fbc:chemicalFormula="C27H51N2O9PRS">
        <notes>
          <html xmlns="http://www.w3.org/1999/xhtml">
            <p>FORMULA: C27H51N2O9PRS</p>
            <p>CHARGE: -1</p>
          </html>
        </notes>
      </species>
      <species id="M_3oxhdACP_c_PA" name="3-oxohexadecanoyl-acp" compartment="c_PA" hasOnlySubstanceUnits="false" boundaryCondition="false" constant="false" fbc:charge="-1" fbc:chemicalFormula="C27H49N2O9PRS">
        <notes>
          <html xmlns="http://www.w3.org/1999/xhtml">
            <p>FORMULA: C27H49N2O9PRS</p>
            <p>CHARGE: -1</p>
          </html>
        </notes>
      </species>
      <species id="M_10m3o12CACP_c_PA" name="10-methyl-3-oxo-dodecanoyl-ACP" compartment="c_PA" hasOnlySubstanceUnits="false" boundaryCondition="false" constant="false" fbc:charge="-1" fbc:chemicalFormula="C24H43N2O9PRS">
        <notes>
          <html xmlns="http://www.w3.org/1999/xhtml">
            <p>FORMULA: C24H43N2O9PRS</p>
            <p>CHARGE: -1</p>
          </html>
        </notes>
      </species>
      <species id="M_10m3h12CACP_c_PA" name="10-methyl-3-hydroxy-dodecanoyl-ACP" compartment="c_PA" hasOnlySubstanceUnits="false" boundaryCondition="false" constant="false" fbc:charge="-1" fbc:chemicalFormula="C24H45N2O9PRS">
        <notes>
          <html xmlns="http://www.w3.org/1999/xhtml">
            <p>FORMULA: C24H45N2O9PRS</p>
            <p>CHARGE: -1</p>
          </html>
        </notes>
      </species>
      <species id="M_10m3o11CACP_c_PA" name="10-methyl-3-oxo-undecanoyl-ACP" compartment="c_PA" hasOnlySubstanceUnits="false" boundaryCondition="false" constant="false" fbc:charge="-1" fbc:chemicalFormula="C23H41N2O9PRS">
        <notes>
          <html xmlns="http://www.w3.org/1999/xhtml">
            <p>FORMULA: C23H41N2O9PRS</p>
            <p>CHARGE: -1</p>
          </html>
        </notes>
      </species>
      <species id="M_10m3h11CACP_c_PA" name="10-methyl-3-hydroxy-undecanoyl-ACP" compartment="c_PA" hasOnlySubstanceUnits="false" boundaryCondition="false" constant="false" fbc:charge="-1" fbc:chemicalFormula="C23H43N2O9PRS">
        <notes>
          <html xmlns="http://www.w3.org/1999/xhtml">
            <p>FORMULA: C23H43N2O9PRS</p>
            <p>CHARGE: -1</p>
          </html>
        </notes>
      </species>
      <species id="M_11m3o12CACP_c_PA" name="11-methyl-3-oxo-dodecanoyl-ACP" compartment="c_PA" hasOnlySubstanceUnits="false" boundaryCondition="false" constant="false" fbc:charge="-1" fbc:chemicalFormula="C24H43N2O9PRS">
        <notes>
          <html xmlns="http://www.w3.org/1999/xhtml">
            <p>FORMULA: C24H43N2O9PRS</p>
            <p>CHARGE: -1</p>
          </html>
        </notes>
      </species>
      <species id="M_11m3h12CACP_c_PA" name="11-methyl-3-hydroxy-dodecanoyl-ACP" compartment="c_PA" hasOnlySubstanceUnits="false" boundaryCondition="false" constant="false" fbc:charge="-1" fbc:chemicalFormula="C24H45N2O9PRS">
        <notes>
          <html xmlns="http://www.w3.org/1999/xhtml">
            <p>FORMULA: C24H45N2O9PRS</p>
            <p>CHARGE: -1</p>
          </html>
        </notes>
      </species>
      <species id="M_12m3o14CACP_c_PA" name="12-methyl-3-oxo-tetra-decanoyl-ACP" compartment="c_PA" hasOnlySubstanceUnits="false" boundaryCondition="false" constant="false" fbc:charge="-1" fbc:chemicalFormula="C26H47N2O9PRS">
        <notes>
          <html xmlns="http://www.w3.org/1999/xhtml">
            <p>FORMULA: C26H47N2O9PRS</p>
            <p>CHARGE: -1</p>
          </html>
        </notes>
      </species>
      <species id="M_12m3h14CACP_c_PA" name="12-methyl-3-hydroxy-tetra-decanoyl-ACP" compartment="c_PA" hasOnlySubstanceUnits="false" boundaryCondition="false" constant="false" fbc:charge="-1" fbc:chemicalFormula="C26H49N2O9PRS">
        <notes>
          <html xmlns="http://www.w3.org/1999/xhtml">
            <p>FORMULA: C26H49N2O9PRS</p>
            <p>CHARGE: -1</p>
          </html>
        </notes>
      </species>
      <species id="M_12m3o13CACP_c_PA" name="12-methyl-3-oxo-tridecanoyl-ACP" compartment="c_PA" hasOnlySubstanceUnits="false" boundaryCondition="false" constant="false" fbc:charge="-1" fbc:chemicalFormula="C25H45N2O9PRS">
        <notes>
          <html xmlns="http://www.w3.org/1999/xhtml">
            <p>FORMULA: C25H45N2O9PRS</p>
            <p>CHARGE: -1</p>
          </html>
        </notes>
      </species>
      <species id="M_12m3h13CACP_c_PA" name="12-methyl-3-hydroxy-tridecanoyl-ACP" compartment="c_PA" hasOnlySubstanceUnits="false" boundaryCondition="false" constant="false" fbc:charge="-1" fbc:chemicalFormula="C25H47N2O9PRS">
        <notes>
          <html xmlns="http://www.w3.org/1999/xhtml">
            <p>FORMULA: C25H47N2O9PRS</p>
            <p>CHARGE: -1</p>
          </html>
        </notes>
      </species>
      <species id="M_13m3o14CACP_c_PA" name="13-methyl-3-oxo-tetra-decanoyl-ACP" compartment="c_PA" hasOnlySubstanceUnits="false" boundaryCondition="false" constant="false" fbc:charge="-1" fbc:chemicalFormula="C26H47N2O9PRS">
        <notes>
          <html xmlns="http://www.w3.org/1999/xhtml">
            <p>FORMULA: C26H47N2O9PRS</p>
            <p>CHARGE: -1</p>
          </html>
        </notes>
      </species>
      <species id="M_13m3h14CACP_c_PA" name="13-methyl-3-hydroxy-tetra-decanoyl-ACP" compartment="c_PA" hasOnlySubstanceUnits="false" boundaryCondition="false" constant="false" fbc:charge="-1" fbc:chemicalFormula="C26H49N2O9PRS">
        <notes>
          <html xmlns="http://www.w3.org/1999/xhtml">
            <p>FORMULA: C26H49N2O9PRS</p>
            <p>CHARGE: -1</p>
          </html>
        </notes>
      </species>
      <species id="M_14m3o16CACP_c_PA" name="14-methyl-3-oxo-hexa-decanoyl-ACP" compartment="c_PA" hasOnlySubstanceUnits="false" boundaryCondition="false" constant="false" fbc:charge="-1" fbc:chemicalFormula="C28H51N2O9PRS">
        <notes>
          <html xmlns="http://www.w3.org/1999/xhtml">
            <p>FORMULA: C28H51N2O9PRS</p>
            <p>CHARGE: -1</p>
          </html>
        </notes>
      </species>
      <species id="M_14m3h16CACP_c_PA" name="14-methyl-3-hydroxy-hexa-decanoyl-ACP" compartment="c_PA" hasOnlySubstanceUnits="false" boundaryCondition="false" constant="false" fbc:charge="-1" fbc:chemicalFormula="C28H53N2O9PRS">
        <notes>
          <html xmlns="http://www.w3.org/1999/xhtml">
            <p>FORMULA: C28H53N2O9PRS</p>
            <p>CHARGE: -1</p>
          </html>
        </notes>
      </species>
      <species id="M_14m3o15CACP_c_PA" name="14-methyl-3-oxo-pentadecanoyl-ACP" compartment="c_PA" hasOnlySubstanceUnits="false" boundaryCondition="false" constant="false" fbc:charge="-1" fbc:chemicalFormula="C27H49N2O9PRS">
        <notes>
          <html xmlns="http://www.w3.org/1999/xhtml">
            <p>FORMULA: C27H49N2O9PRS</p>
            <p>CHARGE: -1</p>
          </html>
        </notes>
      </species>
      <species id="M_14m3h15CACP_c_PA" name="14-methyl-3-hydroxy-pentadecanoyl-ACP" compartment="c_PA" hasOnlySubstanceUnits="false" boundaryCondition="false" constant="false" fbc:charge="-1" fbc:chemicalFormula="C27H51N2O9PRS">
        <notes>
          <html xmlns="http://www.w3.org/1999/xhtml">
            <p>FORMULA: C27H51N2O9PRS</p>
            <p>CHARGE: -1</p>
          </html>
        </notes>
      </species>
      <species id="M_15m3o16CACP_c_PA" name="15-methyl-3-oxo-hexa-decanoyl-ACP" compartment="c_PA" hasOnlySubstanceUnits="false" boundaryCondition="false" constant="false" fbc:charge="-1" fbc:chemicalFormula="C28H51N2O9PRS">
        <notes>
          <html xmlns="http://www.w3.org/1999/xhtml">
            <p>FORMULA: C28H51N2O9PRS</p>
            <p>CHARGE: -1</p>
          </html>
        </notes>
      </species>
      <species id="M_15m3h16CACP_c_PA" name="15-methyl-3-hydroxy-hexa-decanoyl-ACP" compartment="c_PA" hasOnlySubstanceUnits="false" boundaryCondition="false" constant="false" fbc:charge="-1" fbc:chemicalFormula="C28H53N2O9PRS">
        <notes>
          <html xmlns="http://www.w3.org/1999/xhtml">
            <p>FORMULA: C28H53N2O9PRS</p>
            <p>CHARGE: -1</p>
          </html>
        </notes>
      </species>
      <species id="M_3o18CACP_c_PA" name="3-Oxooctodecanoyl-ACP" compartment="c_PA" hasOnlySubstanceUnits="false" boundaryCondition="false" constant="false" fbc:charge="-1" fbc:chemicalFormula="C29H53N2O9PRS">
        <notes>
          <html xmlns="http://www.w3.org/1999/xhtml">
            <p>FORMULA: C29H53N2O9PRS</p>
            <p>CHARGE: -1</p>
          </html>
        </notes>
      </species>
      <species id="M_3h18CACP_c_PA" name="3-Hydroxyoctodecanoyl-ACP" compartment="c_PA" hasOnlySubstanceUnits="false" boundaryCondition="false" constant="false" fbc:charge="-1" fbc:chemicalFormula="C29H55N2O9PRS">
        <notes>
          <html xmlns="http://www.w3.org/1999/xhtml">
            <p>FORMULA: C29H55N2O9PRS</p>
            <p>CHARGE: -1</p>
          </html>
        </notes>
      </species>
      <species id="M_3ocvac11eACP_c_PA" name="3-oxo-cis-vacc-11-enoyl-[acyl-carrier protein]" compartment="c_PA" hasOnlySubstanceUnits="false" boundaryCondition="false" constant="false" fbc:charge="-1" fbc:chemicalFormula="C29H51N2O9PRS">
        <notes>
          <html xmlns="http://www.w3.org/1999/xhtml">
            <p>FORMULA: C29H51N2O9PRS</p>
            <p>CHARGE: -1</p>
          </html>
        </notes>
      </species>
      <species id="M_3hcvac11eACP_c_PA" name="(R)-3-hydroxy-cis-vacc-11-enoyl-[acyl-carrier protein]" compartment="c_PA" hasOnlySubstanceUnits="false" boundaryCondition="false" constant="false" fbc:charge="-1" fbc:chemicalFormula="C29H53N2O9PRS">
        <notes>
          <html xmlns="http://www.w3.org/1999/xhtml">
            <p>FORMULA: C29H53N2O9PRS</p>
            <p>CHARGE: -1</p>
          </html>
        </notes>
      </species>
      <species id="M_3hddACP_c_PA" name="D-3-Hydroxydodecanoyl-[acp]" compartment="c_PA" hasOnlySubstanceUnits="false" boundaryCondition="false" constant="false" fbc:charge="-1" fbc:chemicalFormula="C23H43N2O9PRS">
        <notes>
          <html xmlns="http://www.w3.org/1999/xhtml">
            <p>FORMULA: C23H43N2O9PRS</p>
            <p>CHARGE: -1</p>
          </html>
        </notes>
      </species>
      <species id="M_3oxddACP_c_PA" name="3-oxododecanoyl-acp" compartment="c_PA" hasOnlySubstanceUnits="false" boundaryCondition="false" constant="false" fbc:charge="-1" fbc:chemicalFormula="C23H41N2O9PRS">
        <notes>
          <html xmlns="http://www.w3.org/1999/xhtml">
            <p>FORMULA: C23H41N2O9PRS</p>
            <p>CHARGE: -1</p>
          </html>
        </notes>
      </species>
      <species id="M_3htdACP_c_PA" name="HMA" compartment="c_PA" hasOnlySubstanceUnits="false" boundaryCondition="false" constant="false" fbc:charge="-1" fbc:chemicalFormula="C25H47N2O9PRS">
        <notes>
          <html xmlns="http://www.w3.org/1999/xhtml">
            <p>FORMULA: C25H47N2O9PRS</p>
            <p>CHARGE: -1</p>
          </html>
        </notes>
      </species>
      <species id="M_3omrsACP_c_PA" name="3-oxotetradecanoyl-acp" compartment="c_PA" hasOnlySubstanceUnits="false" boundaryCondition="false" constant="false" fbc:charge="-1" fbc:chemicalFormula="C25H45N2O9PRS">
        <notes>
          <html xmlns="http://www.w3.org/1999/xhtml">
            <p>FORMULA: C25H45N2O9PRS</p>
            <p>CHARGE: -1</p>
          </html>
        </notes>
      </species>
      <species id="M_4m3o6CACP_c_PA" name="4-methyl-3-oxo-hexanoyl-ACP" compartment="c_PA" hasOnlySubstanceUnits="false" boundaryCondition="false" constant="false" fbc:charge="-1" fbc:chemicalFormula="C18H31N2O9PRS">
        <notes>
          <html xmlns="http://www.w3.org/1999/xhtml">
            <p>FORMULA: C18H31N2O9PRS</p>
            <p>CHARGE: -1</p>
          </html>
        </notes>
      </species>
      <species id="M_4m3h6CACP_c_PA" name="4-methyl-3-hydroxy-hexanoyl-ACP" compartment="c_PA" hasOnlySubstanceUnits="false" boundaryCondition="false" constant="false" fbc:charge="-1" fbc:chemicalFormula="C18H33N2O9PRS">
        <notes>
          <html xmlns="http://www.w3.org/1999/xhtml">
            <p>FORMULA: C18H33N2O9PRS</p>
            <p>CHARGE: -1</p>
          </html>
        </notes>
      </species>
      <species id="M_4m3o5CACP_c_PA" name="4-methyl-3-oxo-pentanoyl-ACP" compartment="c_PA" hasOnlySubstanceUnits="false" boundaryCondition="false" constant="false" fbc:charge="-1" fbc:chemicalFormula="C17H29N2O9PRS">
        <notes>
          <html xmlns="http://www.w3.org/1999/xhtml">
            <p>FORMULA: C17H29N2O9PRS</p>
            <p>CHARGE: -1</p>
          </html>
        </notes>
      </species>
      <species id="M_4m3h5CACP_c_PA" name="4-methyl-3-hydroxy-pentanoyl-ACP" compartment="c_PA" hasOnlySubstanceUnits="false" boundaryCondition="false" constant="false" fbc:charge="-1" fbc:chemicalFormula="C17H31N2O9PRS">
        <notes>
          <html xmlns="http://www.w3.org/1999/xhtml">
            <p>FORMULA: C17H31N2O9PRS</p>
            <p>CHARGE: -1</p>
          </html>
        </notes>
      </species>
      <species id="M_5m3o6CACP_c_PA" name="5-methyl-3-oxo-hexanoyl-ACP" compartment="c_PA" hasOnlySubstanceUnits="false" boundaryCondition="false" constant="false" fbc:charge="-1" fbc:chemicalFormula="C18H31N2O9PRS">
        <notes>
          <html xmlns="http://www.w3.org/1999/xhtml">
            <p>FORMULA: C18H31N2O9PRS</p>
            <p>CHARGE: -1</p>
          </html>
        </notes>
      </species>
      <species id="M_5m3h6CACP_c_PA" name="5-methyl-3-hydroxy-hexanoyl-ACP" compartment="c_PA" hasOnlySubstanceUnits="false" boundaryCondition="false" constant="false" fbc:charge="-1" fbc:chemicalFormula="C18H33N2O9PRS">
        <notes>
          <html xmlns="http://www.w3.org/1999/xhtml">
            <p>FORMULA: C18H33N2O9PRS</p>
            <p>CHARGE: -1</p>
          </html>
        </notes>
      </species>
      <species id="M_6m3o7CACP_c_PA" name="6-methyl-3-oxo-heptanoyl-ACP" compartment="c_PA" hasOnlySubstanceUnits="false" boundaryCondition="false" constant="false" fbc:charge="-1" fbc:chemicalFormula="C19H33N2O9PRS">
        <notes>
          <html xmlns="http://www.w3.org/1999/xhtml">
            <p>FORMULA: C19H33N2O9PRS</p>
            <p>CHARGE: -1</p>
          </html>
        </notes>
      </species>
      <species id="M_6m3h7CACP_c_PA" name="6-methyl-3-hydroxy-heptanoyl-ACP" compartment="c_PA" hasOnlySubstanceUnits="false" boundaryCondition="false" constant="false" fbc:charge="-1" fbc:chemicalFormula="C19H35N2O9PRS">
        <notes>
          <html xmlns="http://www.w3.org/1999/xhtml">
            <p>FORMULA: C19H35N2O9PRS</p>
            <p>CHARGE: -1</p>
          </html>
        </notes>
      </species>
      <species id="M_6m3o8CACP_c_PA" name="6-methyl-3-oxo-octanoyl-ACP" compartment="c_PA" hasOnlySubstanceUnits="false" boundaryCondition="false" constant="false" fbc:charge="-1" fbc:chemicalFormula="C20H35N2O9PRS">
        <notes>
          <html xmlns="http://www.w3.org/1999/xhtml">
            <p>FORMULA: C20H35N2O9PRS</p>
            <p>CHARGE: -1</p>
          </html>
        </notes>
      </species>
      <species id="M_6m3h8CACP_c_PA" name="6-methyl-3-hydroxy-octanoyl-ACP" compartment="c_PA" hasOnlySubstanceUnits="false" boundaryCondition="false" constant="false" fbc:charge="-1" fbc:chemicalFormula="C20H37N2O9PRS">
        <notes>
          <html xmlns="http://www.w3.org/1999/xhtml">
            <p>FORMULA: C20H37N2O9PRS</p>
            <p>CHARGE: -1</p>
          </html>
        </notes>
      </species>
      <species id="M_7m3o8CACP_c_PA" name="7-methyl-3-oxo-octanoyl-ACP" compartment="c_PA" hasOnlySubstanceUnits="false" boundaryCondition="false" constant="false" fbc:charge="-1" fbc:chemicalFormula="C20H35N2O9PRS">
        <notes>
          <html xmlns="http://www.w3.org/1999/xhtml">
            <p>FORMULA: C20H35N2O9PRS</p>
            <p>CHARGE: -1</p>
          </html>
        </notes>
      </species>
      <species id="M_7m3h8CACP_c_PA" name="7-methyl-3-hydroxy-octanoyl-ACP" compartment="c_PA" hasOnlySubstanceUnits="false" boundaryCondition="false" constant="false" fbc:charge="-1" fbc:chemicalFormula="C20H37N2O9PRS">
        <notes>
          <html xmlns="http://www.w3.org/1999/xhtml">
            <p>FORMULA: C20H37N2O9PRS</p>
            <p>CHARGE: -1</p>
          </html>
        </notes>
      </species>
      <species id="M_8m3o10CACP_c_PA" name="8-methyl-3-oxo-decanoyl-ACP" compartment="c_PA" hasOnlySubstanceUnits="false" boundaryCondition="false" constant="false" fbc:charge="-1" fbc:chemicalFormula="C22H39N2O9PRS">
        <notes>
          <html xmlns="http://www.w3.org/1999/xhtml">
            <p>FORMULA: C22H39N2O9PRS</p>
            <p>CHARGE: -1</p>
          </html>
        </notes>
      </species>
      <species id="M_8m3h10CACP_c_PA" name="8-methyl-3-hydroxy-decanoyl-ACP" compartment="c_PA" hasOnlySubstanceUnits="false" boundaryCondition="false" constant="false" fbc:charge="-1" fbc:chemicalFormula="C22H41N2O9PRS">
        <notes>
          <html xmlns="http://www.w3.org/1999/xhtml">
            <p>FORMULA: C22H41N2O9PRS</p>
            <p>CHARGE: -1</p>
          </html>
        </notes>
      </species>
      <species id="M_8m3o9CACP_c_PA" name="8-methyl-3-oxo-nonanoyl-ACP" compartment="c_PA" hasOnlySubstanceUnits="false" boundaryCondition="false" constant="false" fbc:charge="-1" fbc:chemicalFormula="C21H37N2O9PRS">
        <notes>
          <html xmlns="http://www.w3.org/1999/xhtml">
            <p>FORMULA: C21H37N2O9PRS</p>
            <p>CHARGE: -1</p>
          </html>
        </notes>
      </species>
      <species id="M_8m3h9CACP_c_PA" name="8-methyl-3-hydroxy-nonanoyl-ACP" compartment="c_PA" hasOnlySubstanceUnits="false" boundaryCondition="false" constant="false" fbc:charge="-1" fbc:chemicalFormula="C21H39N2O9PRS">
        <notes>
          <html xmlns="http://www.w3.org/1999/xhtml">
            <p>FORMULA: C21H39N2O9PRS</p>
            <p>CHARGE: -1</p>
          </html>
        </notes>
      </species>
      <species id="M_9m3o10CACP_c_PA" name="9-methyl-3-oxo-decanoyl-ACP" compartment="c_PA" hasOnlySubstanceUnits="false" boundaryCondition="false" constant="false" fbc:charge="-1" fbc:chemicalFormula="C22H39N2O9PRS">
        <notes>
          <html xmlns="http://www.w3.org/1999/xhtml">
            <p>FORMULA: C22H39N2O9PRS</p>
            <p>CHARGE: -1</p>
          </html>
        </notes>
      </species>
      <species id="M_9m3h10CACP_c_PA" name="9-methyl-3-hydroxy-decanoyl-ACP" compartment="c_PA" hasOnlySubstanceUnits="false" boundaryCondition="false" constant="false" fbc:charge="-1" fbc:chemicalFormula="C22H41N2O9PRS">
        <notes>
          <html xmlns="http://www.w3.org/1999/xhtml">
            <p>FORMULA: C22H41N2O9PRS</p>
            <p>CHARGE: -1</p>
          </html>
        </notes>
      </species>
      <species id="M_3c2hmp_c_PA" name="3-Isopropylmalate" compartment="c_PA" hasOnlySubstanceUnits="false" boundaryCondition="false" constant="false" fbc:charge="-2" fbc:chemicalFormula="C7H10O5">
        <notes>
          <html xmlns="http://www.w3.org/1999/xhtml">
            <p>FORMULA: C7H10O5</p>
            <p>CHARGE: -2</p>
          </html>
        </notes>
      </species>
      <species id="M_4mop_c_PA" name="4MOP" compartment="c_PA" hasOnlySubstanceUnits="false" boundaryCondition="false" constant="false" fbc:charge="-1" fbc:chemicalFormula="C6H9O3">
        <notes>
          <html xmlns="http://www.w3.org/1999/xhtml">
            <p>FORMULA: C6H9O3</p>
            <p>CHARGE: -1</p>
          </html>
        </notes>
      </species>
      <species id="M_mal__D_c_PA" name="D-Malate" compartment="c_PA" hasOnlySubstanceUnits="false" boundaryCondition="false" constant="false" fbc:charge="-2" fbc:chemicalFormula="C4H4O5">
        <notes>
          <html xmlns="http://www.w3.org/1999/xhtml">
            <p>FORMULA: C4H4O5</p>
            <p>CHARGE: -2</p>
          </html>
        </notes>
      </species>
      <species id="M_pyr_c_PA" name="Pyruvate" compartment="c_PA" hasOnlySubstanceUnits="false" boundaryCondition="false" constant="false" fbc:charge="-1" fbc:chemicalFormula="C3H3O3">
        <notes>
          <html xmlns="http://www.w3.org/1999/xhtml">
            <p>FORMULA: C3H3O3</p>
            <p>CHARGE: -1</p>
          </html>
        </notes>
      </species>
      <species id="M_13dpg_c_PA" name="1,3-Bisphospho-D-glycerate" compartment="c_PA" hasOnlySubstanceUnits="false" boundaryCondition="false" constant="false" fbc:charge="-2" fbc:chemicalFormula="C3H6O10P2">
        <notes>
          <html xmlns="http://www.w3.org/1999/xhtml">
            <p>FORMULA: C3H6O10P2</p>
            <p>CHARGE: -2</p>
          </html>
        </notes>
      </species>
      <species id="M_akg_c_PA" name="2-Oxoglutarate" compartment="c_PA" hasOnlySubstanceUnits="false" boundaryCondition="false" constant="false" fbc:charge="-2" fbc:chemicalFormula="C5H4O5">
        <notes>
          <html xmlns="http://www.w3.org/1999/xhtml">
            <p>FORMULA: C5H4O5</p>
            <p>CHARGE: -2</p>
          </html>
        </notes>
      </species>
      <species id="M_t3c11vaceACP_c_PA" name="trans-3-cis-11-vacceoyl-[acyl-carrier protein]" compartment="c_PA" hasOnlySubstanceUnits="false" boundaryCondition="false" constant="false" fbc:charge="-1" fbc:chemicalFormula="C29H51N2O8PRS">
        <notes>
          <html xmlns="http://www.w3.org/1999/xhtml">
            <p>FORMULA: C29H51N2O8PRS</p>
            <p>CHARGE: -1</p>
          </html>
        </notes>
      </species>
      <species id="M_octeACP_c_PA" name="Octadecenoyl-ACP" compartment="c_PA" hasOnlySubstanceUnits="false" boundaryCondition="false" constant="false" fbc:charge="-1" fbc:chemicalFormula="C29H53N2O8PRS">
        <notes>
          <html xmlns="http://www.w3.org/1999/xhtml">
            <p>FORMULA: C29H53N2O8PRS</p>
            <p>CHARGE: -1</p>
          </html>
        </notes>
      </species>
      <species id="M_pre3a_c_PA" name="Precorrin 3A" compartment="c_PA" hasOnlySubstanceUnits="false" boundaryCondition="false" constant="false" fbc:charge="-6" fbc:chemicalFormula="C43H44N4O16">
        <notes>
          <html xmlns="http://www.w3.org/1999/xhtml">
            <p>FORMULA: C43H44N4O16</p>
            <p>CHARGE: -6</p>
          </html>
        </notes>
      </species>
      <species id="M_pre3b_c_PA" name="Precorrin 3B" compartment="c_PA" hasOnlySubstanceUnits="false" boundaryCondition="false" constant="false" fbc:charge="-6" fbc:chemicalFormula="C43H44N4O17">
        <notes>
          <html xmlns="http://www.w3.org/1999/xhtml">
            <p>FORMULA: C43H44N4O17</p>
            <p>CHARGE: -6</p>
          </html>
        </notes>
      </species>
      <species id="M_atp_c_PA" name="ATP" compartment="c_PA" hasOnlySubstanceUnits="false" boundaryCondition="false" constant="false" fbc:charge="-3" fbc:chemicalFormula="C10H13N5O13P3">
        <notes>
          <html xmlns="http://www.w3.org/1999/xhtml">
            <p>FORMULA: C10H13N5O13P3</p>
            <p>CHARGE: -3</p>
          </html>
        </notes>
      </species>
      <species id="M_cobalt2_c_PA" name="Co2+" compartment="c_PA" hasOnlySubstanceUnits="false" boundaryCondition="false" constant="false" fbc:charge="2" fbc:chemicalFormula="Co">
        <notes>
          <html xmlns="http://www.w3.org/1999/xhtml">
            <p>FORMULA: Co</p>
            <p>CHARGE: 2</p>
          </html>
        </notes>
      </species>
      <species id="M_hgbam_c_PA" name="Hydrogenobyrinate diamide" compartment="c_PA" hasOnlySubstanceUnits="false" boundaryCondition="false" constant="false" fbc:charge="-4" fbc:chemicalFormula="C45H58N6O12">
        <notes>
          <html xmlns="http://www.w3.org/1999/xhtml">
            <p>FORMULA: C45H58N6O12</p>
            <p>CHARGE: -4</p>
          </html>
        </notes>
      </species>
      <species id="M_adp_c_PA" name="ADP" compartment="c_PA" hasOnlySubstanceUnits="false" boundaryCondition="false" constant="false" fbc:charge="-2" fbc:chemicalFormula="C10H13N5O10P2">
        <notes>
          <html xmlns="http://www.w3.org/1999/xhtml">
            <p>FORMULA: C10H13N5O10P2</p>
            <p>CHARGE: -2</p>
          </html>
        </notes>
      </species>
      <species id="M_co2dam_c_PA" name="Cob(II)yrinate diamide" compartment="c_PA" hasOnlySubstanceUnits="false" boundaryCondition="false" constant="false" fbc:charge="-3" fbc:chemicalFormula="C45H57CoN6O12">
        <notes>
          <html xmlns="http://www.w3.org/1999/xhtml">
            <p>FORMULA: C45H57CoN6O12</p>
            <p>CHARGE: -3</p>
          </html>
        </notes>
      </species>
      <species id="M_glcn_e_PA" name="GLCN" compartment="e_PA" hasOnlySubstanceUnits="false" boundaryCondition="false" constant="false" fbc:charge="-1" fbc:chemicalFormula="C6H11O7">
        <notes>
          <html xmlns="http://www.w3.org/1999/xhtml">
            <p>FORMULA: C6H11O7</p>
            <p>CHARGE: -1</p>
          </html>
        </notes>
      </species>
      <species id="M_2dhglcn_e_PA" name="2-Dehydro-D-gluconate" compartment="e_PA" hasOnlySubstanceUnits="false" boundaryCondition="false" constant="false" fbc:charge="-1" fbc:chemicalFormula="C6H9O7">
        <notes>
          <html xmlns="http://www.w3.org/1999/xhtml">
            <p>FORMULA: C6H9O7</p>
            <p>CHARGE: -1</p>
          </html>
        </notes>
      </species>
      <species id="M_bz_c_PA" name="Benzoate" compartment="c_PA" hasOnlySubstanceUnits="false" boundaryCondition="false" constant="false" fbc:charge="-1" fbc:chemicalFormula="C7H5O2">
        <notes>
          <html xmlns="http://www.w3.org/1999/xhtml">
            <p>FORMULA: C7H5O2</p>
            <p>CHARGE: -1</p>
          </html>
        </notes>
      </species>
      <species id="M_bz12diol_c_PA" name="cis-1,2-dihydroxybenzoate" compartment="c_PA" hasOnlySubstanceUnits="false" boundaryCondition="false" constant="false" fbc:charge="-1" fbc:chemicalFormula="C7H7O4">
        <notes>
          <html xmlns="http://www.w3.org/1999/xhtml">
            <p>FORMULA: C7H7O4</p>
            <p>CHARGE: -1</p>
          </html>
        </notes>
      </species>
      <species id="M_trdox_c_PA" name="trdox" compartment="c_PA" hasOnlySubstanceUnits="false" boundaryCondition="false" constant="false" fbc:charge="0" fbc:chemicalFormula="C6H7NO2R2S2">
        <notes>
          <html xmlns="http://www.w3.org/1999/xhtml">
            <p>FORMULA: C6H7NO2R2S2</p>
            <p>CHARGE: 0</p>
          </html>
        </notes>
      </species>
      <species id="M_trdrd_c_PA" name="trdrd" compartment="c_PA" hasOnlySubstanceUnits="false" boundaryCondition="false" constant="false" fbc:charge="0" fbc:chemicalFormula="C6H9NO2R2S2">
        <notes>
          <html xmlns="http://www.w3.org/1999/xhtml">
            <p>FORMULA: C6H9NO2R2S2</p>
            <p>CHARGE: 0</p>
          </html>
        </notes>
      </species>
      <species id="M_2dglcn_c_PA" name="2-Deoxy-D-gluconate" compartment="c_PA" hasOnlySubstanceUnits="false" boundaryCondition="false" constant="false" fbc:charge="-1" fbc:chemicalFormula="C6H11O6">
        <notes>
          <html xmlns="http://www.w3.org/1999/xhtml">
            <p>FORMULA: C6H11O6</p>
            <p>CHARGE: -1</p>
          </html>
        </notes>
      </species>
      <species id="M_3ddgc_c_PA" name="3-Dehydro-2-deoxy-D-gluconate" compartment="c_PA" hasOnlySubstanceUnits="false" boundaryCondition="false" constant="false" fbc:charge="-1" fbc:chemicalFormula="C6H9O6">
        <notes>
          <html xmlns="http://www.w3.org/1999/xhtml">
            <p>FORMULA: C6H9O6</p>
            <p>CHARGE: -1</p>
          </html>
        </notes>
      </species>
      <species id="M_ttda8CoA_c_PA" name="trans,trans-2,3,4,5-tetradehydroacyl-CoA (C8)" compartment="c_PA" hasOnlySubstanceUnits="false" boundaryCondition="false" constant="false" fbc:charge="0" fbc:chemicalFormula="C29H42N7O17P3S">
        <notes>
          <html xmlns="http://www.w3.org/1999/xhtml">
            <p>FORMULA: C29H42N7O17P3S</p>
            <p>CHARGE: 0</p>
          </html>
        </notes>
      </species>
      <species id="M_tda8CoA_c_PA" name="Trans-2,3-didehydroacyl-CoA (C8)" compartment="c_PA" hasOnlySubstanceUnits="false" boundaryCondition="false" constant="false" fbc:charge="0" fbc:chemicalFormula="C29H44N7O17P3S">
        <notes>
          <html xmlns="http://www.w3.org/1999/xhtml">
            <p>FORMULA: C29H44N7O17P3S</p>
            <p>CHARGE: 0</p>
          </html>
        </notes>
      </species>
      <species id="M_4pasp_c_PA" name="4-Phospho-L-aspartate" compartment="c_PA" hasOnlySubstanceUnits="false" boundaryCondition="false" constant="false" fbc:charge="-1" fbc:chemicalFormula="C4H7NO7P">
        <notes>
          <html xmlns="http://www.w3.org/1999/xhtml">
            <p>FORMULA: C4H7NO7P</p>
            <p>CHARGE: -1</p>
          </html>
        </notes>
      </species>
      <species id="M_aspsa_c_PA" name="L-Aspartate4-semialdehyde" compartment="c_PA" hasOnlySubstanceUnits="false" boundaryCondition="false" constant="false" fbc:charge="0" fbc:chemicalFormula="C4H7NO3">
        <notes>
          <html xmlns="http://www.w3.org/1999/xhtml">
            <p>FORMULA: C4H7NO3</p>
            <p>CHARGE: 0</p>
          </html>
        </notes>
      </species>
      <species id="M_uacgala_c_PA" name="UDP-N-acetyl-D-galactosamine" compartment="c_PA" hasOnlySubstanceUnits="false" boundaryCondition="false" constant="false" fbc:charge="-2" fbc:chemicalFormula="C17H25N3O17P2">
        <notes>
          <html xmlns="http://www.w3.org/1999/xhtml">
            <p>FORMULA: C17H25N3O17P2</p>
            <p>CHARGE: -2</p>
          </html>
        </notes>
      </species>
      <species id="M_uacfuc_c_PA" name="UDP-N-acetyl fucosamine" compartment="c_PA" hasOnlySubstanceUnits="false" boundaryCondition="false" constant="false" fbc:charge="0" fbc:chemicalFormula="C17H25N3O16P2">
        <notes>
          <html xmlns="http://www.w3.org/1999/xhtml">
            <p>FORMULA: C17H25N3O16P2</p>
            <p>CHARGE: 0</p>
          </html>
        </notes>
      </species>
      <species id="M_udpg_c_PA" name="UDP-glucose" compartment="c_PA" hasOnlySubstanceUnits="false" boundaryCondition="false" constant="false" fbc:charge="-2" fbc:chemicalFormula="C15H22N2O17P2">
        <notes>
          <html xmlns="http://www.w3.org/1999/xhtml">
            <p>FORMULA: C15H22N2O17P2</p>
            <p>CHARGE: -2</p>
          </html>
        </notes>
      </species>
      <species id="M_udpglcur_c_PA" name="UDPglucuronate" compartment="c_PA" hasOnlySubstanceUnits="false" boundaryCondition="false" constant="false" fbc:charge="-3" fbc:chemicalFormula="C15H19N2O18P2">
        <notes>
          <html xmlns="http://www.w3.org/1999/xhtml">
            <p>FORMULA: C15H19N2O18P2</p>
            <p>CHARGE: -3</p>
          </html>
        </notes>
      </species>
      <species id="M_3hmp_c_PA" name="3-Hydroxyisobutyrate" compartment="c_PA" hasOnlySubstanceUnits="false" boundaryCondition="false" constant="false" fbc:charge="-1" fbc:chemicalFormula="C4H7O3">
        <notes>
          <html xmlns="http://www.w3.org/1999/xhtml">
            <p>FORMULA: C4H7O3</p>
            <p>CHARGE: -1</p>
          </html>
        </notes>
      </species>
      <species id="M_lald_L_c_PA" name="L-Lactaldehyde" compartment="c_PA" hasOnlySubstanceUnits="false" boundaryCondition="false" constant="false" fbc:charge="0" fbc:chemicalFormula="C3H6O2">
        <notes>
          <html xmlns="http://www.w3.org/1999/xhtml">
            <p>FORMULA: C3H6O2</p>
            <p>CHARGE: 0</p>
          </html>
        </notes>
      </species>
      <species id="M_lac__L_c_PA" name="L-Lactate" compartment="c_PA" hasOnlySubstanceUnits="false" boundaryCondition="false" constant="false" fbc:charge="-1" fbc:chemicalFormula="C3H5O3">
        <notes>
          <html xmlns="http://www.w3.org/1999/xhtml">
            <p>FORMULA: C3H5O3</p>
            <p>CHARGE: -1</p>
          </html>
        </notes>
      </species>
      <species id="M_betald_c_PA" name="Betaine aldehyde" compartment="c_PA" hasOnlySubstanceUnits="false" boundaryCondition="false" constant="false" fbc:charge="1" fbc:chemicalFormula="C5H12NO">
        <notes>
          <html xmlns="http://www.w3.org/1999/xhtml">
            <p>FORMULA: C5H12NO</p>
            <p>CHARGE: 1</p>
          </html>
        </notes>
      </species>
      <species id="M_glyb_c_PA" name="BET" compartment="c_PA" hasOnlySubstanceUnits="false" boundaryCondition="false" constant="false" fbc:charge="0" fbc:chemicalFormula="C5H11NO2">
        <notes>
          <html xmlns="http://www.w3.org/1999/xhtml">
            <p>FORMULA: C5H11NO2</p>
            <p>CHARGE: 0</p>
          </html>
        </notes>
      </species>
      <species id="M_4hphac_c_PA" name="4-Hydroxyphenylacetate" compartment="c_PA" hasOnlySubstanceUnits="false" boundaryCondition="false" constant="false" fbc:charge="-1" fbc:chemicalFormula="C8H7O3">
        <notes>
          <html xmlns="http://www.w3.org/1999/xhtml">
            <p>FORMULA: C8H7O3</p>
            <p>CHARGE: -1</p>
          </html>
        </notes>
      </species>
      <species id="M_34dhpha_c_PA" name="Homoprotocatechuate" compartment="c_PA" hasOnlySubstanceUnits="false" boundaryCondition="false" constant="false" fbc:charge="-1" fbc:chemicalFormula="C8H7O4">
        <notes>
          <html xmlns="http://www.w3.org/1999/xhtml">
            <p>FORMULA: C8H7O4</p>
            <p>CHARGE: -1</p>
          </html>
        </notes>
      </species>
      <species id="M_3hoxpac_c_PA" name="3-Hydroxyphenylacetate" compartment="c_PA" hasOnlySubstanceUnits="false" boundaryCondition="false" constant="false" fbc:charge="0" fbc:chemicalFormula="C8H8O3">
        <notes>
          <html xmlns="http://www.w3.org/1999/xhtml">
            <p>FORMULA: C8H8O3</p>
            <p>CHARGE: 0</p>
          </html>
        </notes>
      </species>
      <species id="M_salc_c_PA" name="salicylate" compartment="c_PA" hasOnlySubstanceUnits="false" boundaryCondition="false" constant="false" fbc:charge="-1" fbc:chemicalFormula="C7H5O3">
        <notes>
          <html xmlns="http://www.w3.org/1999/xhtml">
            <p>FORMULA: C7H5O3</p>
            <p>CHARGE: -1</p>
          </html>
        </notes>
      </species>
      <species id="M_cys__L_c_PA" name="L-Cysteine" compartment="c_PA" hasOnlySubstanceUnits="false" boundaryCondition="false" constant="false" fbc:charge="0" fbc:chemicalFormula="C3H7NO2S">
        <notes>
          <html xmlns="http://www.w3.org/1999/xhtml">
            <p>FORMULA: C3H7NO2S</p>
            <p>CHARGE: 0</p>
          </html>
        </notes>
      </species>
      <species id="M_amet_c_PA" name="S-Adenosyl-L-methionine" compartment="c_PA" hasOnlySubstanceUnits="false" boundaryCondition="false" constant="false" fbc:charge="1" fbc:chemicalFormula="C15H23N6O5S">
        <notes>
          <html xmlns="http://www.w3.org/1999/xhtml">
            <p>FORMULA: C15H23N6O5S</p>
            <p>CHARGE: 1</p>
          </html>
        </notes>
      </species>
      <species id="M_Pyochelin_c_PA" name="pyochelin" compartment="c_PA" hasOnlySubstanceUnits="false" boundaryCondition="false" constant="false" fbc:charge="-1" fbc:chemicalFormula="C14H15N2O3S2">
        <notes>
          <html xmlns="http://www.w3.org/1999/xhtml">
            <p>FORMULA: C14H15N2O3S2</p>
            <p>CHARGE: -1</p>
          </html>
        </notes>
      </species>
      <species id="M_ahcys_c_PA" name="S-Adenosyl-homocysteine" compartment="c_PA" hasOnlySubstanceUnits="false" boundaryCondition="false" constant="false" fbc:charge="0" fbc:chemicalFormula="C14H20N6O5S">
        <notes>
          <html xmlns="http://www.w3.org/1999/xhtml">
            <p>FORMULA: C14H20N6O5S</p>
            <p>CHARGE: 0</p>
          </html>
        </notes>
      </species>
      <species id="M_for_c_PA" name="Formate" compartment="c_PA" hasOnlySubstanceUnits="false" boundaryCondition="false" constant="false" fbc:charge="-1" fbc:chemicalFormula="CHO2">
        <notes>
          <html xmlns="http://www.w3.org/1999/xhtml">
            <p>FORMULA: CHO2</p>
            <p>CHARGE: -1</p>
          </html>
        </notes>
      </species>
      <species id="M_succoa_c_PA" name="Succinyl-CoA" compartment="c_PA" hasOnlySubstanceUnits="false" boundaryCondition="false" constant="false" fbc:charge="-4" fbc:chemicalFormula="C25H36N7O19P3S">
        <notes>
          <html xmlns="http://www.w3.org/1999/xhtml">
            <p>FORMULA: C25H36N7O19P3S</p>
            <p>CHARGE: -4</p>
          </html>
        </notes>
      </species>
      <species id="M_glu__L_c_PA" name="L-Glutamate" compartment="c_PA" hasOnlySubstanceUnits="false" boundaryCondition="false" constant="false" fbc:charge="-1" fbc:chemicalFormula="C5H8NO4">
        <notes>
          <html xmlns="http://www.w3.org/1999/xhtml">
            <p>FORMULA: C5H8NO4</p>
            <p>CHARGE: -1</p>
          </html>
        </notes>
      </species>
      <species id="M_gln__L_c_PA" name="L-Glutamine" compartment="c_PA" hasOnlySubstanceUnits="false" boundaryCondition="false" constant="false" fbc:charge="0" fbc:chemicalFormula="C5H10N2O3">
        <notes>
          <html xmlns="http://www.w3.org/1999/xhtml">
            <p>FORMULA: C5H10N2O3</p>
            <p>CHARGE: 0</p>
          </html>
        </notes>
      </species>
      <species id="M_chol_c_PA" name="Choline" compartment="c_PA" hasOnlySubstanceUnits="false" boundaryCondition="false" constant="false" fbc:charge="1" fbc:chemicalFormula="C5H14NO">
        <notes>
          <html xmlns="http://www.w3.org/1999/xhtml">
            <p>FORMULA: C5H14NO</p>
            <p>CHARGE: 1</p>
          </html>
        </notes>
      </species>
      <species id="M_q_c_PA" name="Ubiquinone" compartment="c_PA" hasOnlySubstanceUnits="false" boundaryCondition="false" constant="false" fbc:charge="0" fbc:chemicalFormula="C19H26O4">
        <notes>
          <html xmlns="http://www.w3.org/1999/xhtml">
            <p>FORMULA: C19H26O4</p>
            <p>CHARGE: 0</p>
          </html>
        </notes>
      </species>
      <species id="M_ubq8h_c_PA" name="semiquinone-8" compartment="c_PA" hasOnlySubstanceUnits="false" boundaryCondition="false" constant="false" fbc:charge="0" fbc:chemicalFormula="C49H75O4">
        <notes>
          <html xmlns="http://www.w3.org/1999/xhtml">
            <p>FORMULA: C49H75O4</p>
            <p>CHARGE: 0</p>
          </html>
        </notes>
      </species>
      <species id="M_skm_c_PA" name="Shikimate" compartment="c_PA" hasOnlySubstanceUnits="false" boundaryCondition="false" constant="false" fbc:charge="-1" fbc:chemicalFormula="C7H9O5">
        <notes>
          <html xmlns="http://www.w3.org/1999/xhtml">
            <p>FORMULA: C7H9O5</p>
            <p>CHARGE: -1</p>
          </html>
        </notes>
      </species>
      <species id="M_3dhsk_c_PA" name="3-Dehydroshikimate" compartment="c_PA" hasOnlySubstanceUnits="false" boundaryCondition="false" constant="false" fbc:charge="-1" fbc:chemicalFormula="C7H7O5">
        <notes>
          <html xmlns="http://www.w3.org/1999/xhtml">
            <p>FORMULA: C7H7O5</p>
            <p>CHARGE: -1</p>
          </html>
        </notes>
      </species>
      <species id="M_4hbz_c_PA" name="4-Hydroxybenzoate" compartment="c_PA" hasOnlySubstanceUnits="false" boundaryCondition="false" constant="false" fbc:charge="-1" fbc:chemicalFormula="C7H5O3">
        <notes>
          <html xmlns="http://www.w3.org/1999/xhtml">
            <p>FORMULA: C7H5O3</p>
            <p>CHARGE: -1</p>
          </html>
        </notes>
      </species>
      <species id="M_34dhbz_c_PA" name="Protocatechuate" compartment="c_PA" hasOnlySubstanceUnits="false" boundaryCondition="false" constant="false" fbc:charge="-1" fbc:chemicalFormula="C7H5O4">
        <notes>
          <html xmlns="http://www.w3.org/1999/xhtml">
            <p>FORMULA: C7H5O4</p>
            <p>CHARGE: -1</p>
          </html>
        </notes>
      </species>
      <species id="M_gcald_c_PA" name="Glycolaldehyde" compartment="c_PA" hasOnlySubstanceUnits="false" boundaryCondition="false" constant="false" fbc:charge="0" fbc:chemicalFormula="C2H4O2">
        <notes>
          <html xmlns="http://www.w3.org/1999/xhtml">
            <p>FORMULA: C2H4O2</p>
            <p>CHARGE: 0</p>
          </html>
        </notes>
      </species>
      <species id="M_glyclt_c_PA" name="Glycolate" compartment="c_PA" hasOnlySubstanceUnits="false" boundaryCondition="false" constant="false" fbc:charge="-1" fbc:chemicalFormula="C2H3O3">
        <notes>
          <html xmlns="http://www.w3.org/1999/xhtml">
            <p>FORMULA: C2H3O3</p>
            <p>CHARGE: -1</p>
          </html>
        </notes>
      </species>
      <species id="M_sucsal_c_PA" name="4-Oxobutanoate" compartment="c_PA" hasOnlySubstanceUnits="false" boundaryCondition="false" constant="false" fbc:charge="-1" fbc:chemicalFormula="C4H5O3">
        <notes>
          <html xmlns="http://www.w3.org/1999/xhtml">
            <p>FORMULA: C4H5O3</p>
            <p>CHARGE: -1</p>
          </html>
        </notes>
      </species>
      <species id="M_3php_c_PA" name="3-Phosphonooxypyruvate" compartment="c_PA" hasOnlySubstanceUnits="false" boundaryCondition="false" constant="false" fbc:charge="-2" fbc:chemicalFormula="C3H3O7P">
        <notes>
          <html xmlns="http://www.w3.org/1999/xhtml">
            <p>FORMULA: C3H3O7P</p>
            <p>CHARGE: -2</p>
          </html>
        </notes>
      </species>
      <species id="M_thf_c_PA" name="Tetrahydrofolate" compartment="c_PA" hasOnlySubstanceUnits="false" boundaryCondition="false" constant="false" fbc:charge="-2" fbc:chemicalFormula="C19H21N7O6">
        <notes>
          <html xmlns="http://www.w3.org/1999/xhtml">
            <p>FORMULA: C19H21N7O6</p>
            <p>CHARGE: -2</p>
          </html>
        </notes>
      </species>
      <species id="M_dhf_c_PA" name="Dihydrofolate" compartment="c_PA" hasOnlySubstanceUnits="false" boundaryCondition="false" constant="false" fbc:charge="-2" fbc:chemicalFormula="C19H19N7O6">
        <notes>
          <html xmlns="http://www.w3.org/1999/xhtml">
            <p>FORMULA: C19H19N7O6</p>
            <p>CHARGE: -2</p>
          </html>
        </notes>
      </species>
      <species id="M_pro__L_c_PA" name="L-Proline" compartment="c_PA" hasOnlySubstanceUnits="false" boundaryCondition="false" constant="false" fbc:charge="-1" fbc:chemicalFormula="C5H8NO2">
        <notes>
          <html xmlns="http://www.w3.org/1999/xhtml">
            <p>FORMULA: C5H8NO2</p>
            <p>CHARGE: -1</p>
          </html>
        </notes>
      </species>
      <species id="M_1pyr5c_c_PA" name="1-Pyrroline-5-carboxylate" compartment="c_PA" hasOnlySubstanceUnits="false" boundaryCondition="false" constant="false" fbc:charge="-1" fbc:chemicalFormula="C5H6NO2">
        <notes>
          <html xmlns="http://www.w3.org/1999/xhtml">
            <p>FORMULA: C5H6NO2</p>
            <p>CHARGE: -1</p>
          </html>
        </notes>
      </species>
      <species id="M_5mthf_c_PA" name="5-Methyltetrahydrofolate" compartment="c_PA" hasOnlySubstanceUnits="false" boundaryCondition="false" constant="false" fbc:charge="-2" fbc:chemicalFormula="C20H23N7O6">
        <notes>
          <html xmlns="http://www.w3.org/1999/xhtml">
            <p>FORMULA: C20H23N7O6</p>
            <p>CHARGE: -2</p>
          </html>
        </notes>
      </species>
      <species id="M_mlthf_c_PA" name="5-10-Methylenetetrahydrofolate" compartment="c_PA" hasOnlySubstanceUnits="false" boundaryCondition="false" constant="false" fbc:charge="-2" fbc:chemicalFormula="C20H21N7O6">
        <notes>
          <html xmlns="http://www.w3.org/1999/xhtml">
            <p>FORMULA: C20H21N7O6</p>
            <p>CHARGE: -2</p>
          </html>
        </notes>
      </species>
      <species id="M_glutcoa_c_PA" name="Glutaryl-CoA" compartment="c_PA" hasOnlySubstanceUnits="false" boundaryCondition="false" constant="false" fbc:charge="-4" fbc:chemicalFormula="C26H38N7O19P3S">
        <notes>
          <html xmlns="http://www.w3.org/1999/xhtml">
            <p>FORMULA: C26H38N7O19P3S</p>
            <p>CHARGE: -4</p>
          </html>
        </notes>
      </species>
      <species id="M_e4p_c_PA" name="D-Erythrose4-phosphate" compartment="c_PA" hasOnlySubstanceUnits="false" boundaryCondition="false" constant="false" fbc:charge="-1" fbc:chemicalFormula="C4H8O7P">
        <notes>
          <html xmlns="http://www.w3.org/1999/xhtml">
            <p>FORMULA: C4H8O7P</p>
            <p>CHARGE: -1</p>
          </html>
        </notes>
      </species>
      <species id="M_4per_c_PA" name="4-Phosphoerythronate" compartment="c_PA" hasOnlySubstanceUnits="false" boundaryCondition="false" constant="false" fbc:charge="-2" fbc:chemicalFormula="C4H7O8P">
        <notes>
          <html xmlns="http://www.w3.org/1999/xhtml">
            <p>FORMULA: C4H7O8P</p>
            <p>CHARGE: -2</p>
          </html>
        </notes>
      </species>
      <species id="M_phthr_c_PA" name="4-(Phosphonooxy)-threonine" compartment="c_PA" hasOnlySubstanceUnits="false" boundaryCondition="false" constant="false" fbc:charge="-1" fbc:chemicalFormula="C4H9NO7P">
        <notes>
          <html xmlns="http://www.w3.org/1999/xhtml">
            <p>FORMULA: C4H9NO7P</p>
            <p>CHARGE: -1</p>
          </html>
        </notes>
      </species>
      <species id="M_amopbut_L_c_PA" name="2-Amino-3-oxo-4-phosphonooxybutyrate" compartment="c_PA" hasOnlySubstanceUnits="false" boundaryCondition="false" constant="false" fbc:charge="-1" fbc:chemicalFormula="C4H7NO7P">
        <notes>
          <html xmlns="http://www.w3.org/1999/xhtml">
            <p>FORMULA: C4H7NO7P</p>
            <p>CHARGE: -1</p>
          </html>
        </notes>
      </species>
      <species id="M_acg5sa_c_PA" name="2-Acetamido-5-oxopentanoate" compartment="c_PA" hasOnlySubstanceUnits="false" boundaryCondition="false" constant="false" fbc:charge="-1" fbc:chemicalFormula="C7H10NO4">
        <notes>
          <html xmlns="http://www.w3.org/1999/xhtml">
            <p>FORMULA: C7H10NO4</p>
            <p>CHARGE: -1</p>
          </html>
        </notes>
      </species>
      <species id="M_acg5p_c_PA" name="n-acetylglutamyl-phosphate" compartment="c_PA" hasOnlySubstanceUnits="false" boundaryCondition="false" constant="false" fbc:charge="-2" fbc:chemicalFormula="C7H10NO8P">
        <notes>
          <html xmlns="http://www.w3.org/1999/xhtml">
            <p>FORMULA: C7H10NO8P</p>
            <p>CHARGE: -2</p>
          </html>
        </notes>
      </species>
      <species id="M_glu5sa_c_PA" name="L-Glutamate5-semialdehyde" compartment="c_PA" hasOnlySubstanceUnits="false" boundaryCondition="false" constant="false" fbc:charge="0" fbc:chemicalFormula="C5H9NO3">
        <notes>
          <html xmlns="http://www.w3.org/1999/xhtml">
            <p>FORMULA: C5H9NO3</p>
            <p>CHARGE: 0</p>
          </html>
        </notes>
      </species>
      <species id="M_2mbcoa_c_PA" name="2-Methylbutyryl-CoA" compartment="c_PA" hasOnlySubstanceUnits="false" boundaryCondition="false" constant="false" fbc:charge="-3" fbc:chemicalFormula="C26H41N7O17P3S">
        <notes>
          <html xmlns="http://www.w3.org/1999/xhtml">
            <p>FORMULA: C26H41N7O17P3S</p>
            <p>CHARGE: -3</p>
          </html>
        </notes>
      </species>
      <species id="M_2mb2coa_c_PA" name="Tiglyl-CoA" compartment="c_PA" hasOnlySubstanceUnits="false" boundaryCondition="false" constant="false" fbc:charge="-3" fbc:chemicalFormula="C26H39N7O17P3S">
        <notes>
          <html xmlns="http://www.w3.org/1999/xhtml">
            <p>FORMULA: C26H39N7O17P3S</p>
            <p>CHARGE: -3</p>
          </html>
        </notes>
      </species>
      <species id="M_lac__D_c_PA" name="D-Lactate" compartment="c_PA" hasOnlySubstanceUnits="false" boundaryCondition="false" constant="false" fbc:charge="-1" fbc:chemicalFormula="C3H5O3">
        <notes>
          <html xmlns="http://www.w3.org/1999/xhtml">
            <p>FORMULA: C3H5O3</p>
            <p>CHARGE: -1</p>
          </html>
        </notes>
      </species>
      <species id="M_ohpb_c_PA" name="2-Oxo-3-hydroxy-4-phosphobutanoate" compartment="c_PA" hasOnlySubstanceUnits="false" boundaryCondition="false" constant="false" fbc:charge="-2" fbc:chemicalFormula="C4H5O8P">
        <notes>
          <html xmlns="http://www.w3.org/1999/xhtml">
            <p>FORMULA: C4H5O8P</p>
            <p>CHARGE: -2</p>
          </html>
        </notes>
      </species>
      <species id="M_cpppg3_c_PA" name="CoproporphyrinogenIII" compartment="c_PA" hasOnlySubstanceUnits="false" boundaryCondition="false" constant="false" fbc:charge="-4" fbc:chemicalFormula="C36H40N4O8">
        <notes>
          <html xmlns="http://www.w3.org/1999/xhtml">
            <p>FORMULA: C36H40N4O8</p>
            <p>CHARGE: -4</p>
          </html>
        </notes>
      </species>
      <species id="M_fdxo_4_2_c_PA" name="ferrodoxin (oxidized form 4:2)" compartment="c_PA" hasOnlySubstanceUnits="false" boundaryCondition="false" constant="false" fbc:charge="0" fbc:chemicalFormula="Fe8S8X">
        <notes>
          <html xmlns="http://www.w3.org/1999/xhtml">
            <p>FORMULA: Fe8S8X</p>
            <p>CHARGE: NaN</p>
          </html>
        </notes>
      </species>
      <species id="M_met__L_c_PA" name="L-Methionine" compartment="c_PA" hasOnlySubstanceUnits="false" boundaryCondition="false" constant="false" fbc:charge="0" fbc:chemicalFormula="C5H11NO2S">
        <notes>
          <html xmlns="http://www.w3.org/1999/xhtml">
            <p>FORMULA: C5H11NO2S</p>
            <p>CHARGE: 0</p>
          </html>
        </notes>
      </species>
      <species id="M_pppg9_c_PA" name="ProtoporphyrinogenIX" compartment="c_PA" hasOnlySubstanceUnits="false" boundaryCondition="false" constant="false" fbc:charge="-2" fbc:chemicalFormula="C34H38N4O4">
        <notes>
          <html xmlns="http://www.w3.org/1999/xhtml">
            <p>FORMULA: C34H38N4O4</p>
            <p>CHARGE: -2</p>
          </html>
        </notes>
      </species>
      <species id="M_dad_5_c_PA" name="5&apos;-Deoxyadenosine" compartment="c_PA" hasOnlySubstanceUnits="false" boundaryCondition="false" constant="false" fbc:charge="0" fbc:chemicalFormula="C10H13N5O3">
        <notes>
          <html xmlns="http://www.w3.org/1999/xhtml">
            <p>FORMULA: C10H13N5O3</p>
            <p>CHARGE: 0</p>
          </html>
        </notes>
      </species>
      <species id="M_fdxr_4_2_c_PA" name="ferrodoxin (reduced form 4:2)" compartment="c_PA" hasOnlySubstanceUnits="false" boundaryCondition="false" constant="false" fbc:charge="0" fbc:chemicalFormula="Fe8S8X">
        <notes>
          <html xmlns="http://www.w3.org/1999/xhtml">
            <p>FORMULA: Fe8S8X</p>
            <p>CHARGE: NaN</p>
          </html>
        </notes>
      </species>
      <species id="M_dhlam_c_PA" name="Dihydrolipoamide" compartment="c_PA" hasOnlySubstanceUnits="false" boundaryCondition="false" constant="false" fbc:charge="0" fbc:chemicalFormula="C8H17NOS2">
        <notes>
          <html xmlns="http://www.w3.org/1999/xhtml">
            <p>FORMULA: C8H17NOS2</p>
            <p>CHARGE: 0</p>
          </html>
        </notes>
      </species>
      <species id="M_lpam_c_PA" name="Lipoamide" compartment="c_PA" hasOnlySubstanceUnits="false" boundaryCondition="false" constant="false" fbc:charge="0" fbc:chemicalFormula="C8H15NOS2">
        <notes>
          <html xmlns="http://www.w3.org/1999/xhtml">
            <p>FORMULA: C8H15NOS2</p>
            <p>CHARGE: 0</p>
          </html>
        </notes>
      </species>
      <species id="M_3hmbcoa_c_PA" name="2-methyl-3-hydroxy-butyryl-CoA" compartment="c_PA" hasOnlySubstanceUnits="false" boundaryCondition="false" constant="false" fbc:charge="-3" fbc:chemicalFormula="C26H41N7O18P3S">
        <notes>
          <html xmlns="http://www.w3.org/1999/xhtml">
            <p>FORMULA: C26H41N7O18P3S</p>
            <p>CHARGE: -3</p>
          </html>
        </notes>
      </species>
      <species id="M_2maacoa_c_PA" name="2-Methylacetoacetyl-CoA" compartment="c_PA" hasOnlySubstanceUnits="false" boundaryCondition="false" constant="false" fbc:charge="-3" fbc:chemicalFormula="C26H39N7O18P3S">
        <notes>
          <html xmlns="http://www.w3.org/1999/xhtml">
            <p>FORMULA: C26H39N7O18P3S</p>
            <p>CHARGE: -3</p>
          </html>
        </notes>
      </species>
      <species id="M_methf_c_PA" name="5-10-Methenyltetrahydrofolate" compartment="c_PA" hasOnlySubstanceUnits="false" boundaryCondition="false" constant="false" fbc:charge="-1" fbc:chemicalFormula="C20H20N7O6">
        <notes>
          <html xmlns="http://www.w3.org/1999/xhtml">
            <p>FORMULA: C20H20N7O6</p>
            <p>CHARGE: -1</p>
          </html>
        </notes>
      </species>
      <species id="M_bhb_c_PA" name="(R)-3-Hydroxybutanoate" compartment="c_PA" hasOnlySubstanceUnits="false" boundaryCondition="false" constant="false" fbc:charge="-1" fbc:chemicalFormula="C4H7O3">
        <notes>
          <html xmlns="http://www.w3.org/1999/xhtml">
            <p>FORMULA: C4H7O3</p>
            <p>CHARGE: -1</p>
          </html>
        </notes>
      </species>
      <species id="M_acac_c_PA" name="Acetoacetate" compartment="c_PA" hasOnlySubstanceUnits="false" boundaryCondition="false" constant="false" fbc:charge="-1" fbc:chemicalFormula="C4H5O3">
        <notes>
          <html xmlns="http://www.w3.org/1999/xhtml">
            <p>FORMULA: C4H5O3</p>
            <p>CHARGE: -1</p>
          </html>
        </notes>
      </species>
      <species id="M_gthrd_c_PA" name="GSH" compartment="c_PA" hasOnlySubstanceUnits="false" boundaryCondition="false" constant="false" fbc:charge="-1" fbc:chemicalFormula="C10H16N3O6S">
        <notes>
          <html xmlns="http://www.w3.org/1999/xhtml">
            <p>FORMULA: C10H16N3O6S</p>
            <p>CHARGE: -1</p>
          </html>
        </notes>
      </species>
      <species id="M_gthox_c_PA" name="Oxidized glutathione" compartment="c_PA" hasOnlySubstanceUnits="false" boundaryCondition="false" constant="false" fbc:charge="-2" fbc:chemicalFormula="C20H30N6O12S2">
        <notes>
          <html xmlns="http://www.w3.org/1999/xhtml">
            <p>FORMULA: C20H30N6O12S2</p>
            <p>CHARGE: -2</p>
          </html>
        </notes>
      </species>
      <species id="M_6p2dglcn_c_PA" name="6-Phospho-2-dehydro-D-gluconate" compartment="c_PA" hasOnlySubstanceUnits="false" boundaryCondition="false" constant="false" fbc:charge="-2" fbc:chemicalFormula="C6H9O10P">
        <notes>
          <html xmlns="http://www.w3.org/1999/xhtml">
            <p>FORMULA: C6H9O10P</p>
            <p>CHARGE: -2</p>
          </html>
        </notes>
      </species>
      <species id="M_glc__D_e_PA" name="D-Glucose" compartment="e_PA" hasOnlySubstanceUnits="false" boundaryCondition="false" constant="false" fbc:charge="0" fbc:chemicalFormula="C6H12O6">
        <notes>
          <html xmlns="http://www.w3.org/1999/xhtml">
            <p>FORMULA: C6H12O6</p>
            <p>CHARGE: 0</p>
          </html>
        </notes>
      </species>
      <species id="M_g15lac_e_PA" name="Gluconolactone" compartment="e_PA" hasOnlySubstanceUnits="false" boundaryCondition="false" constant="false" fbc:charge="0" fbc:chemicalFormula="C6H10O6">
        <notes>
          <html xmlns="http://www.w3.org/1999/xhtml">
            <p>FORMULA: C6H10O6</p>
            <p>CHARGE: 0</p>
          </html>
        </notes>
      </species>
      <species id="M_mnl_c_PA" name="D-Mannitol" compartment="c_PA" hasOnlySubstanceUnits="false" boundaryCondition="false" constant="false" fbc:charge="0" fbc:chemicalFormula="C6H14O6">
        <notes>
          <html xmlns="http://www.w3.org/1999/xhtml">
            <p>FORMULA: C6H14O6</p>
            <p>CHARGE: 0</p>
          </html>
        </notes>
      </species>
      <species id="M_fru_c_PA" name="D-Fructose" compartment="c_PA" hasOnlySubstanceUnits="false" boundaryCondition="false" constant="false" fbc:charge="0" fbc:chemicalFormula="C6H12O6">
        <notes>
          <html xmlns="http://www.w3.org/1999/xhtml">
            <p>FORMULA: C6H12O6</p>
            <p>CHARGE: 0</p>
          </html>
        </notes>
      </species>
      <species id="M_sbt6p_c_PA" name="D-mannitol-1-phosphate" compartment="c_PA" hasOnlySubstanceUnits="false" boundaryCondition="false" constant="false" fbc:charge="-1" fbc:chemicalFormula="C6H14O9P">
        <notes>
          <html xmlns="http://www.w3.org/1999/xhtml">
            <p>FORMULA: C6H14O9P</p>
            <p>CHARGE: -1</p>
          </html>
        </notes>
      </species>
      <species id="M_f6p_c_PA" name="D-fructose-6-phosphate" compartment="c_PA" hasOnlySubstanceUnits="false" boundaryCondition="false" constant="false" fbc:charge="-1" fbc:chemicalFormula="C6H12O9P">
        <notes>
          <html xmlns="http://www.w3.org/1999/xhtml">
            <p>FORMULA: C6H12O9P</p>
            <p>CHARGE: -1</p>
          </html>
        </notes>
      </species>
      <species id="M_orn_c_PA" name="Ornithine" compartment="c_PA" hasOnlySubstanceUnits="false" boundaryCondition="false" constant="false" fbc:charge="1" fbc:chemicalFormula="C5H13N2O2">
        <notes>
          <html xmlns="http://www.w3.org/1999/xhtml">
            <p>FORMULA: C5H13N2O2</p>
            <p>CHARGE: 1</p>
          </html>
        </notes>
      </species>
      <species id="M_n5horn_c_PA" name="N5-hydroxy-L-ornithine" compartment="c_PA" hasOnlySubstanceUnits="false" boundaryCondition="false" constant="false" fbc:charge="0" fbc:chemicalFormula="C5H12N2O3">
        <notes>
          <html xmlns="http://www.w3.org/1999/xhtml">
            <p>FORMULA: C5H12N2O3</p>
            <p>CHARGE: 0</p>
          </html>
        </notes>
      </species>
      <species id="M_hhq_c_PA" name="2-heptyl-4-quinolone" compartment="c_PA" hasOnlySubstanceUnits="false" boundaryCondition="false" constant="false" fbc:charge="0" fbc:chemicalFormula="C16H21ON">
        <notes>
          <html xmlns="http://www.w3.org/1999/xhtml">
            <p>FORMULA: C16H21ON</p>
            <p>CHARGE: 0</p>
          </html>
        </notes>
      </species>
      <species id="M_pqs_c_PA" name="2-heptyl-3-hydroxy-4-quinolone" compartment="c_PA" hasOnlySubstanceUnits="false" boundaryCondition="false" constant="false" fbc:charge="0" fbc:chemicalFormula="C16H21O2N">
        <notes>
          <html xmlns="http://www.w3.org/1999/xhtml">
            <p>FORMULA: C16H21O2N</p>
            <p>CHARGE: 0</p>
          </html>
        </notes>
      </species>
      <species id="M_dscl_c_PA" name="Precorrin 2" compartment="c_PA" hasOnlySubstanceUnits="false" boundaryCondition="false" constant="false" fbc:charge="-8" fbc:chemicalFormula="C42H40N4O16">
        <notes>
          <html xmlns="http://www.w3.org/1999/xhtml">
            <p>FORMULA: C42H40N4O16</p>
            <p>CHARGE: -8</p>
          </html>
        </notes>
      </species>
      <species id="M_scl_c_PA" name="Sirohydrochlorin" compartment="c_PA" hasOnlySubstanceUnits="false" boundaryCondition="false" constant="false" fbc:charge="-8" fbc:chemicalFormula="C42H38N4O16">
        <notes>
          <html xmlns="http://www.w3.org/1999/xhtml">
            <p>FORMULA: C42H38N4O16</p>
            <p>CHARGE: -8</p>
          </html>
        </notes>
      </species>
      <species id="M_pre6b_c_PA" name="Precorrin 6B" compartment="c_PA" hasOnlySubstanceUnits="false" boundaryCondition="false" constant="false" fbc:charge="-7" fbc:chemicalFormula="C44H49N4O16">
        <notes>
          <html xmlns="http://www.w3.org/1999/xhtml">
            <p>FORMULA: C44H49N4O16</p>
            <p>CHARGE: -7</p>
          </html>
        </notes>
      </species>
      <species id="M_pre6a_c_PA" name="Precorrin 6A" compartment="c_PA" hasOnlySubstanceUnits="false" boundaryCondition="false" constant="false" fbc:charge="-7" fbc:chemicalFormula="C44H47N4O16">
        <notes>
          <html xmlns="http://www.w3.org/1999/xhtml">
            <p>FORMULA: C44H47N4O16</p>
            <p>CHARGE: -7</p>
          </html>
        </notes>
      </species>
      <species id="M_uamr_c_PA" name="UDP-MurNAc" compartment="c_PA" hasOnlySubstanceUnits="false" boundaryCondition="false" constant="false" fbc:charge="-3" fbc:chemicalFormula="C20H28N3O19P2">
        <notes>
          <html xmlns="http://www.w3.org/1999/xhtml">
            <p>FORMULA: C20H28N3O19P2</p>
            <p>CHARGE: -3</p>
          </html>
        </notes>
      </species>
      <species id="M_uaccg_c_PA" name="UDP-N-acetylglucosamine enolpyruvate" compartment="c_PA" hasOnlySubstanceUnits="false" boundaryCondition="false" constant="false" fbc:charge="-3" fbc:chemicalFormula="C20H26N3O19P2">
        <notes>
          <html xmlns="http://www.w3.org/1999/xhtml">
            <p>FORMULA: C20H26N3O19P2</p>
            <p>CHARGE: -3</p>
          </html>
        </notes>
      </species>
      <species id="M_pphn_c_PA" name="Prephenate" compartment="c_PA" hasOnlySubstanceUnits="false" boundaryCondition="false" constant="false" fbc:charge="-2" fbc:chemicalFormula="C10H8O6">
        <notes>
          <html xmlns="http://www.w3.org/1999/xhtml">
            <p>FORMULA: C10H8O6</p>
            <p>CHARGE: -2</p>
          </html>
        </notes>
      </species>
      <species id="M_34hpp_c_PA" name="p-hydroxyphenylpyruvate" compartment="c_PA" hasOnlySubstanceUnits="false" boundaryCondition="false" constant="false" fbc:charge="-1" fbc:chemicalFormula="C9H7O4">
        <notes>
          <html xmlns="http://www.w3.org/1999/xhtml">
            <p>FORMULA: C9H7O4</p>
            <p>CHARGE: -1</p>
          </html>
        </notes>
      </species>
      <species id="M_ile__L_c_PA" name="L-Isoleucine" compartment="c_PA" hasOnlySubstanceUnits="false" boundaryCondition="false" constant="false" fbc:charge="0" fbc:chemicalFormula="C6H13NO2">
        <notes>
          <html xmlns="http://www.w3.org/1999/xhtml">
            <p>FORMULA: C6H13NO2</p>
            <p>CHARGE: 0</p>
          </html>
        </notes>
      </species>
      <species id="M_nh4_c_PA" name="NH3" compartment="c_PA" hasOnlySubstanceUnits="false" boundaryCondition="false" constant="false" fbc:charge="1" fbc:chemicalFormula="H4N">
        <notes>
          <html xmlns="http://www.w3.org/1999/xhtml">
            <p>FORMULA: H4N</p>
            <p>CHARGE: 1</p>
          </html>
        </notes>
      </species>
      <species id="M_3mop_c_PA" name="(R)-2-Oxo-3-methylpentanoate" compartment="c_PA" hasOnlySubstanceUnits="false" boundaryCondition="false" constant="false" fbc:charge="-1" fbc:chemicalFormula="C6H9O3">
        <notes>
          <html xmlns="http://www.w3.org/1999/xhtml">
            <p>FORMULA: C6H9O3</p>
            <p>CHARGE: -1</p>
          </html>
        </notes>
      </species>
      <species id="M_val__L_c_PA" name="L-Valine" compartment="c_PA" hasOnlySubstanceUnits="false" boundaryCondition="false" constant="false" fbc:charge="0" fbc:chemicalFormula="C5H11NO2">
        <notes>
          <html xmlns="http://www.w3.org/1999/xhtml">
            <p>FORMULA: C5H11NO2</p>
            <p>CHARGE: 0</p>
          </html>
        </notes>
      </species>
      <species id="M_3mob_c_PA" name="3-Methyl-2-oxobutanoate" compartment="c_PA" hasOnlySubstanceUnits="false" boundaryCondition="false" constant="false" fbc:charge="-1" fbc:chemicalFormula="C5H7O3">
        <notes>
          <html xmlns="http://www.w3.org/1999/xhtml">
            <p>FORMULA: C5H7O3</p>
            <p>CHARGE: -1</p>
          </html>
        </notes>
      </species>
      <species id="M_gdpman_c_PA" name="GDP-mannose" compartment="c_PA" hasOnlySubstanceUnits="false" boundaryCondition="false" constant="false" fbc:charge="-2" fbc:chemicalFormula="C16H23N5O16P2">
        <notes>
          <html xmlns="http://www.w3.org/1999/xhtml">
            <p>FORMULA: C16H23N5O16P2</p>
            <p>CHARGE: -2</p>
          </html>
        </notes>
      </species>
      <species id="M_gdpmanur_c_PA" name="GDP-D-mannuronate" compartment="c_PA" hasOnlySubstanceUnits="false" boundaryCondition="false" constant="false" fbc:charge="-3" fbc:chemicalFormula="C16H20N5O17P2">
        <notes>
          <html xmlns="http://www.w3.org/1999/xhtml">
            <p>FORMULA: C16H20N5O17P2</p>
            <p>CHARGE: -3</p>
          </html>
        </notes>
      </species>
      <species id="M_glyc_c_PA" name="Glycerol" compartment="c_PA" hasOnlySubstanceUnits="false" boundaryCondition="false" constant="false" fbc:charge="0" fbc:chemicalFormula="C3H8O3">
        <notes>
          <html xmlns="http://www.w3.org/1999/xhtml">
            <p>FORMULA: C3H8O3</p>
            <p>CHARGE: 0</p>
          </html>
        </notes>
      </species>
      <species id="M_glyald_c_PA" name="D-Glyceraldehyde" compartment="c_PA" hasOnlySubstanceUnits="false" boundaryCondition="false" constant="false" fbc:charge="0" fbc:chemicalFormula="C3H6O3">
        <notes>
          <html xmlns="http://www.w3.org/1999/xhtml">
            <p>FORMULA: C3H6O3</p>
            <p>CHARGE: 0</p>
          </html>
        </notes>
      </species>
      <species id="M_2me4p_c_PA" name="2-C-methyl-D-erythritol4-phosphate" compartment="c_PA" hasOnlySubstanceUnits="false" boundaryCondition="false" constant="false" fbc:charge="-1" fbc:chemicalFormula="C5H12O7P">
        <notes>
          <html xmlns="http://www.w3.org/1999/xhtml">
            <p>FORMULA: C5H12O7P</p>
            <p>CHARGE: -1</p>
          </html>
        </notes>
      </species>
      <species id="M_dxyl5p_c_PA" name="1-deoxy-D-xylulose5-phosphate" compartment="c_PA" hasOnlySubstanceUnits="false" boundaryCondition="false" constant="false" fbc:charge="-1" fbc:chemicalFormula="C5H10O7P">
        <notes>
          <html xmlns="http://www.w3.org/1999/xhtml">
            <p>FORMULA: C5H10O7P</p>
            <p>CHARGE: -1</p>
          </html>
        </notes>
      </species>
      <species id="M_spmd_c_PA" name="Spermidine" compartment="c_PA" hasOnlySubstanceUnits="false" boundaryCondition="false" constant="false" fbc:charge="3" fbc:chemicalFormula="C7H22N3">
        <notes>
          <html xmlns="http://www.w3.org/1999/xhtml">
            <p>FORMULA: C7H22N3</p>
            <p>CHARGE: 3</p>
          </html>
        </notes>
      </species>
      <species id="M_13dampp_c_PA" name="1,3-Propanediamine" compartment="c_PA" hasOnlySubstanceUnits="false" boundaryCondition="false" constant="false" fbc:charge="2" fbc:chemicalFormula="C3H12N2">
        <notes>
          <html xmlns="http://www.w3.org/1999/xhtml">
            <p>FORMULA: C3H12N2</p>
            <p>CHARGE: 2</p>
          </html>
        </notes>
      </species>
      <species id="M_hom_L_c_PA" name="L-Homoserine" compartment="c_PA" hasOnlySubstanceUnits="false" boundaryCondition="false" constant="false" fbc:charge="0" fbc:chemicalFormula="C4H9NO3">
        <notes>
          <html xmlns="http://www.w3.org/1999/xhtml">
            <p>FORMULA: C4H9NO3</p>
            <p>CHARGE: 0</p>
          </html>
        </notes>
      </species>
      <species id="M_imp_c_PA" name="IMP" compartment="c_PA" hasOnlySubstanceUnits="false" boundaryCondition="false" constant="false" fbc:charge="-1" fbc:chemicalFormula="C10H12N4O8P">
        <notes>
          <html xmlns="http://www.w3.org/1999/xhtml">
            <p>FORMULA: C10H12N4O8P</p>
            <p>CHARGE: -1</p>
          </html>
        </notes>
      </species>
      <species id="M_xmp_c_PA" name="XMP" compartment="c_PA" hasOnlySubstanceUnits="false" boundaryCondition="false" constant="false" fbc:charge="-1" fbc:chemicalFormula="C10H12N4O9P">
        <notes>
          <html xmlns="http://www.w3.org/1999/xhtml">
            <p>FORMULA: C10H12N4O9P</p>
            <p>CHARGE: -1</p>
          </html>
        </notes>
      </species>
      <species id="M_2mecdp_c_PA" name="2-C-methyl-D-erythritol2-4-cyclodiphosphate" compartment="c_PA" hasOnlySubstanceUnits="false" boundaryCondition="false" constant="false" fbc:charge="-2" fbc:chemicalFormula="C5H10O9P2">
        <notes>
          <html xmlns="http://www.w3.org/1999/xhtml">
            <p>FORMULA: C5H10O9P2</p>
            <p>CHARGE: -2</p>
          </html>
        </notes>
      </species>
      <species id="M_h2mb4p_c_PA" name="1-Hydroxy-2-methyl-2-butenyl 4-diphosphate" compartment="c_PA" hasOnlySubstanceUnits="false" boundaryCondition="false" constant="false" fbc:charge="-2" fbc:chemicalFormula="C5H10O8P2">
        <notes>
          <html xmlns="http://www.w3.org/1999/xhtml">
            <p>FORMULA: C5H10O8P2</p>
            <p>CHARGE: -2</p>
          </html>
        </notes>
      </species>
      <species id="M_nmn_c_PA" name="Nicotinamide ribonucleotide" compartment="c_PA" hasOnlySubstanceUnits="false" boundaryCondition="false" constant="false" fbc:charge="0" fbc:chemicalFormula="C11H15N2O8P">
        <notes>
          <html xmlns="http://www.w3.org/1999/xhtml">
            <p>FORMULA: C11H15N2O8P</p>
            <p>CHARGE: 0</p>
          </html>
        </notes>
      </species>
      <species id="M_ppi_c_PA" name="PPi" compartment="c_PA" hasOnlySubstanceUnits="false" boundaryCondition="false" constant="false" fbc:charge="-2" fbc:chemicalFormula="H2O7P2">
        <notes>
          <html xmlns="http://www.w3.org/1999/xhtml">
            <p>FORMULA: H2O7P2</p>
            <p>CHARGE: -2</p>
          </html>
        </notes>
      </species>
      <species id="M_glu5p_c_PA" name="L-Glutamyl 5-phosphate" compartment="c_PA" hasOnlySubstanceUnits="false" boundaryCondition="false" constant="false" fbc:charge="-1" fbc:chemicalFormula="C5H9NO7P">
        <notes>
          <html xmlns="http://www.w3.org/1999/xhtml">
            <p>FORMULA: C5H9NO7P</p>
            <p>CHARGE: -1</p>
          </html>
        </notes>
      </species>
      <species id="M_5aprbu_c_PA" name="5-Amino-6--5-phosphoribitylaminouracil" compartment="c_PA" hasOnlySubstanceUnits="false" boundaryCondition="false" constant="false" fbc:charge="-1" fbc:chemicalFormula="C9H16N4O9P">
        <notes>
          <html xmlns="http://www.w3.org/1999/xhtml">
            <p>FORMULA: C9H16N4O9P</p>
            <p>CHARGE: -1</p>
          </html>
        </notes>
      </species>
      <species id="M_5apru_c_PA" name="5-Amino-6--5-phosphoribosylaminouracil" compartment="c_PA" hasOnlySubstanceUnits="false" boundaryCondition="false" constant="false" fbc:charge="-1" fbc:chemicalFormula="C9H14N4O9P">
        <notes>
          <html xmlns="http://www.w3.org/1999/xhtml">
            <p>FORMULA: C9H14N4O9P</p>
            <p>CHARGE: -1</p>
          </html>
        </notes>
      </species>
      <species id="M_5cmhmsa_c_PA" name="5-Carboxymethyl-2-hydroxymuconic semialdehyde" compartment="c_PA" hasOnlySubstanceUnits="false" boundaryCondition="false" constant="false" fbc:charge="-2" fbc:chemicalFormula="C8H6O6">
        <notes>
          <html xmlns="http://www.w3.org/1999/xhtml">
            <p>FORMULA: C8H6O6</p>
            <p>CHARGE: -2</p>
          </html>
        </notes>
      </species>
      <species id="M_5cmhm_c_PA" name="5-Carboxymethyl-2-hydroxymuconate" compartment="c_PA" hasOnlySubstanceUnits="false" boundaryCondition="false" constant="false" fbc:charge="-3" fbc:chemicalFormula="C8H5O7">
        <notes>
          <html xmlns="http://www.w3.org/1999/xhtml">
            <p>FORMULA: C8H5O7</p>
            <p>CHARGE: -3</p>
          </html>
        </notes>
      </species>
      <species id="M_actn_R_c_PA" name="ACTN" compartment="c_PA" hasOnlySubstanceUnits="false" boundaryCondition="false" constant="false" fbc:charge="0" fbc:chemicalFormula="C4H8O2">
        <notes>
          <html xmlns="http://www.w3.org/1999/xhtml">
            <p>FORMULA: C4H8O2</p>
            <p>CHARGE: 0</p>
          </html>
        </notes>
      </species>
      <species id="M_btd_RR_c_PA" name="BDOH" compartment="c_PA" hasOnlySubstanceUnits="false" boundaryCondition="false" constant="false" fbc:charge="0" fbc:chemicalFormula="C4H10O2">
        <notes>
          <html xmlns="http://www.w3.org/1999/xhtml">
            <p>FORMULA: C4H10O2</p>
            <p>CHARGE: 0</p>
          </html>
        </notes>
      </species>
      <species id="M_btd_SS_c_PA" name="(S,S)-2,3-Butanediol" compartment="c_PA" hasOnlySubstanceUnits="false" boundaryCondition="false" constant="false" fbc:charge="0" fbc:chemicalFormula="C4H10O2">
        <notes>
          <html xmlns="http://www.w3.org/1999/xhtml">
            <p>FORMULA: C4H10O2</p>
            <p>CHARGE: 0</p>
          </html>
        </notes>
      </species>
      <species id="M_actn_S_c_PA" name="(S)-Acetoin" compartment="c_PA" hasOnlySubstanceUnits="false" boundaryCondition="false" constant="false" fbc:charge="0" fbc:chemicalFormula="C4H8O2">
        <notes>
          <html xmlns="http://www.w3.org/1999/xhtml">
            <p>FORMULA: C4H8O2</p>
            <p>CHARGE: 0</p>
          </html>
        </notes>
      </species>
      <species id="M_pca_c_PA" name="phenazine-1-carboxylic acid" compartment="c_PA" hasOnlySubstanceUnits="false" boundaryCondition="false" constant="false" fbc:charge="0" fbc:chemicalFormula="C13H8N2O2">
        <notes>
          <html xmlns="http://www.w3.org/1999/xhtml">
            <p>FORMULA: C13H8N2O2</p>
            <p>CHARGE: 0</p>
          </html>
        </notes>
      </species>
      <species id="M_1hphe_c_PA" name="1-hydroxyphenazine" compartment="c_PA" hasOnlySubstanceUnits="false" boundaryCondition="false" constant="false" fbc:charge="0" fbc:chemicalFormula="C12H8ON2">
        <notes>
          <html xmlns="http://www.w3.org/1999/xhtml">
            <p>FORMULA: C12H8ON2</p>
            <p>CHARGE: 0</p>
          </html>
        </notes>
      </species>
      <species id="M_5mpca_c_PA" name="5-methylphenazine-1-carboxylic acid betaine" compartment="c_PA" hasOnlySubstanceUnits="false" boundaryCondition="false" constant="false" fbc:charge="0" fbc:chemicalFormula="C14H11N2O2">
        <notes>
          <html xmlns="http://www.w3.org/1999/xhtml">
            <p>FORMULA: C14H11N2O2</p>
            <p>CHARGE: 0</p>
          </html>
        </notes>
      </species>
      <species id="M_pyo_c_PA" name="pyocyanin" compartment="c_PA" hasOnlySubstanceUnits="false" boundaryCondition="false" constant="false" fbc:charge="0" fbc:chemicalFormula="C13H12N2O">
        <notes>
          <html xmlns="http://www.w3.org/1999/xhtml">
            <p>FORMULA: C13H12N2O</p>
            <p>CHARGE: 0</p>
          </html>
        </notes>
      </species>
      <species id="M_pant_R_c_PA" name="Pantoate" compartment="c_PA" hasOnlySubstanceUnits="false" boundaryCondition="false" constant="false" fbc:charge="-1" fbc:chemicalFormula="C6H11O4">
        <notes>
          <html xmlns="http://www.w3.org/1999/xhtml">
            <p>FORMULA: C6H11O4</p>
            <p>CHARGE: -1</p>
          </html>
        </notes>
      </species>
      <species id="M_2dhp_c_PA" name="2-Dehydropantoate" compartment="c_PA" hasOnlySubstanceUnits="false" boundaryCondition="false" constant="false" fbc:charge="-1" fbc:chemicalFormula="C6H9O4">
        <notes>
          <html xmlns="http://www.w3.org/1999/xhtml">
            <p>FORMULA: C6H9O4</p>
            <p>CHARGE: -1</p>
          </html>
        </notes>
      </species>
      <species id="M_histd_c_PA" name="L-Histidinol" compartment="c_PA" hasOnlySubstanceUnits="false" boundaryCondition="false" constant="false" fbc:charge="1" fbc:chemicalFormula="C6H12N3O">
        <notes>
          <html xmlns="http://www.w3.org/1999/xhtml">
            <p>FORMULA: C6H12N3O</p>
            <p>CHARGE: 1</p>
          </html>
        </notes>
      </species>
      <species id="M_his__L_c_PA" name="L-Histidine" compartment="c_PA" hasOnlySubstanceUnits="false" boundaryCondition="false" constant="false" fbc:charge="0" fbc:chemicalFormula="C6H9N3O2">
        <notes>
          <html xmlns="http://www.w3.org/1999/xhtml">
            <p>FORMULA: C6H9N3O2</p>
            <p>CHARGE: 0</p>
          </html>
        </notes>
      </species>
      <species id="M_dmpp_c_PA" name="DMAPP" compartment="c_PA" hasOnlySubstanceUnits="false" boundaryCondition="false" constant="false" fbc:charge="-2" fbc:chemicalFormula="C5H10O7P2">
        <notes>
          <html xmlns="http://www.w3.org/1999/xhtml">
            <p>FORMULA: C5H10O7P2</p>
            <p>CHARGE: -2</p>
          </html>
        </notes>
      </species>
      <species id="M_ipdp_c_PA" name="Isopentenyldiphosphate" compartment="c_PA" hasOnlySubstanceUnits="false" boundaryCondition="false" constant="false" fbc:charge="-2" fbc:chemicalFormula="C5H10O7P2">
        <notes>
          <html xmlns="http://www.w3.org/1999/xhtml">
            <p>FORMULA: C5H10O7P2</p>
            <p>CHARGE: -2</p>
          </html>
        </notes>
      </species>
      <species id="M_fmn_c_PA" name="FMN" compartment="c_PA" hasOnlySubstanceUnits="false" boundaryCondition="false" constant="false" fbc:charge="-1" fbc:chemicalFormula="C17H20N4O9P">
        <notes>
          <html xmlns="http://www.w3.org/1999/xhtml">
            <p>FORMULA: C17H20N4O9P</p>
            <p>CHARGE: -1</p>
          </html>
        </notes>
      </species>
      <species id="M_glyc_R_c_PA" name="Glycerate" compartment="c_PA" hasOnlySubstanceUnits="false" boundaryCondition="false" constant="false" fbc:charge="-1" fbc:chemicalFormula="C3H5O4">
        <notes>
          <html xmlns="http://www.w3.org/1999/xhtml">
            <p>FORMULA: C3H5O4</p>
            <p>CHARGE: -1</p>
          </html>
        </notes>
      </species>
      <species id="M_hpyr_c_PA" name="Hydroxypyruvate" compartment="c_PA" hasOnlySubstanceUnits="false" boundaryCondition="false" constant="false" fbc:charge="-1" fbc:chemicalFormula="C3H3O4">
        <notes>
          <html xmlns="http://www.w3.org/1999/xhtml">
            <p>FORMULA: C3H3O4</p>
            <p>CHARGE: -1</p>
          </html>
        </notes>
      </species>
      <species id="M_glutrna_c_PA" name="L-Glutamyl-tRNA-Glu" compartment="c_PA" hasOnlySubstanceUnits="false" boundaryCondition="false" constant="false" fbc:charge="0" fbc:chemicalFormula="C15H19N6O6R">
        <notes>
          <html xmlns="http://www.w3.org/1999/xhtml">
            <p>FORMULA: C15H19N6O6R</p>
            <p>CHARGE: 0</p>
          </html>
        </notes>
      </species>
      <species id="M_glu1sa_c_PA" name="L-Glutamate1-semialdehyde" compartment="c_PA" hasOnlySubstanceUnits="false" boundaryCondition="false" constant="false" fbc:charge="0" fbc:chemicalFormula="C5H9NO3">
        <notes>
          <html xmlns="http://www.w3.org/1999/xhtml">
            <p>FORMULA: C5H9NO3</p>
            <p>CHARGE: 0</p>
          </html>
        </notes>
      </species>
      <species id="M_trnaglu_c_PA" name="tRNA-Glu" compartment="c_PA" hasOnlySubstanceUnits="false" boundaryCondition="false" constant="false" fbc:charge="0" fbc:chemicalFormula="C10H12N5O3R">
        <notes>
          <html xmlns="http://www.w3.org/1999/xhtml">
            <p>FORMULA: C10H12N5O3R</p>
            <p>CHARGE: 0</p>
          </html>
        </notes>
      </species>
      <species id="M_alac__c_PA" name="ALCTT" compartment="c_PA" hasOnlySubstanceUnits="false" boundaryCondition="false" constant="false" fbc:charge="-1" fbc:chemicalFormula="C5H7O4">
        <notes>
          <html xmlns="http://www.w3.org/1999/xhtml">
            <p>FORMULA: C5H7O4</p>
            <p>CHARGE: -1</p>
          </html>
        </notes>
      </species>
      <species id="M_23dhmb_c_PA" name="2,3-Dihydroxy-isovalerate" compartment="c_PA" hasOnlySubstanceUnits="false" boundaryCondition="false" constant="false" fbc:charge="-1" fbc:chemicalFormula="C5H9O4">
        <notes>
          <html xmlns="http://www.w3.org/1999/xhtml">
            <p>FORMULA: C5H9O4</p>
            <p>CHARGE: -1</p>
          </html>
        </notes>
      </species>
      <species id="M_2ahbut_c_PA" name="2-Aceto-2-hydroxybutanoate" compartment="c_PA" hasOnlySubstanceUnits="false" boundaryCondition="false" constant="false" fbc:charge="-1" fbc:chemicalFormula="C6H9O4">
        <notes>
          <html xmlns="http://www.w3.org/1999/xhtml">
            <p>FORMULA: C6H9O4</p>
            <p>CHARGE: -1</p>
          </html>
        </notes>
      </species>
      <species id="M_23dhmp_c_PA" name="2,3-Dihydroxy-3-methylvalerate" compartment="c_PA" hasOnlySubstanceUnits="false" boundaryCondition="false" constant="false" fbc:charge="-1" fbc:chemicalFormula="C6H11O4">
        <notes>
          <html xmlns="http://www.w3.org/1999/xhtml">
            <p>FORMULA: C6H11O4</p>
            <p>CHARGE: -1</p>
          </html>
        </notes>
      </species>
      <species id="M_thdp_c_PA" name="tetrahydrodipicolinate" compartment="c_PA" hasOnlySubstanceUnits="false" boundaryCondition="false" constant="false" fbc:charge="-2" fbc:chemicalFormula="C7H7NO4">
        <notes>
          <html xmlns="http://www.w3.org/1999/xhtml">
            <p>FORMULA: C7H7NO4</p>
            <p>CHARGE: -2</p>
          </html>
        </notes>
      </species>
      <species id="M_23dhdp_c_PA" name="Dihydrodipicolinate" compartment="c_PA" hasOnlySubstanceUnits="false" boundaryCondition="false" constant="false" fbc:charge="-2" fbc:chemicalFormula="C7H5NO4">
        <notes>
          <html xmlns="http://www.w3.org/1999/xhtml">
            <p>FORMULA: C7H5NO4</p>
            <p>CHARGE: -2</p>
          </html>
        </notes>
      </species>
      <species id="M_dnad_c_PA" name="Deamido-NAD" compartment="c_PA" hasOnlySubstanceUnits="false" boundaryCondition="false" constant="false" fbc:charge="-2" fbc:chemicalFormula="C21H24N6O15P2">
        <notes>
          <html xmlns="http://www.w3.org/1999/xhtml">
            <p>FORMULA: C21H24N6O15P2</p>
            <p>CHARGE: -2</p>
          </html>
        </notes>
      </species>
      <species id="M_amp_c_PA" name="AMP" compartment="c_PA" hasOnlySubstanceUnits="false" boundaryCondition="false" constant="false" fbc:charge="-1" fbc:chemicalFormula="C10H13N5O7P">
        <notes>
          <html xmlns="http://www.w3.org/1999/xhtml">
            <p>FORMULA: C10H13N5O7P</p>
            <p>CHARGE: -1</p>
          </html>
        </notes>
      </species>
      <species id="M_dtdprmn_c_PA" name="dTDP-rhamnose" compartment="c_PA" hasOnlySubstanceUnits="false" boundaryCondition="false" constant="false" fbc:charge="-2" fbc:chemicalFormula="C16H24N2O15P2">
        <notes>
          <html xmlns="http://www.w3.org/1999/xhtml">
            <p>FORMULA: C16H24N2O15P2</p>
            <p>CHARGE: -2</p>
          </html>
        </notes>
      </species>
      <species id="M_dtdpddm_c_PA" name="dTDP-4-oxo-L-rhamnose" compartment="c_PA" hasOnlySubstanceUnits="false" boundaryCondition="false" constant="false" fbc:charge="-2" fbc:chemicalFormula="C16H22N2O15P2">
        <notes>
          <html xmlns="http://www.w3.org/1999/xhtml">
            <p>FORMULA: C16H22N2O15P2</p>
            <p>CHARGE: -2</p>
          </html>
        </notes>
      </species>
      <species id="M_ala__D_c_PA" name="D-Alanine" compartment="c_PA" hasOnlySubstanceUnits="false" boundaryCondition="false" constant="false" fbc:charge="0" fbc:chemicalFormula="C3H7NO2">
        <notes>
          <html xmlns="http://www.w3.org/1999/xhtml">
            <p>FORMULA: C3H7NO2</p>
            <p>CHARGE: 0</p>
          </html>
        </notes>
      </species>
      <species id="M_3ampa_c_PA" name="3-aminopropanaldehyde" compartment="c_PA" hasOnlySubstanceUnits="false" boundaryCondition="false" constant="false" fbc:charge="0" fbc:chemicalFormula="C3H7ON">
        <notes>
          <html xmlns="http://www.w3.org/1999/xhtml">
            <p>FORMULA: C3H7ON</p>
            <p>CHARGE: 0</p>
          </html>
        </notes>
      </species>
      <species id="M_ala_B_c_PA" name="beta-Alanine" compartment="c_PA" hasOnlySubstanceUnits="false" boundaryCondition="false" constant="false" fbc:charge="0" fbc:chemicalFormula="C3H7NO2">
        <notes>
          <html xmlns="http://www.w3.org/1999/xhtml">
            <p>FORMULA: C3H7NO2</p>
            <p>CHARGE: 0</p>
          </html>
        </notes>
      </species>
      <species id="M_1pyrr_c_PA" name="1-Pyrroline" compartment="c_PA" hasOnlySubstanceUnits="false" boundaryCondition="false" constant="false" fbc:charge="1" fbc:chemicalFormula="C4H8N">
        <notes>
          <html xmlns="http://www.w3.org/1999/xhtml">
            <p>FORMULA: C4H8N</p>
            <p>CHARGE: 1</p>
          </html>
        </notes>
      </species>
      <species id="M_fald_c_PA" name="Formaldehyde" compartment="c_PA" hasOnlySubstanceUnits="false" boundaryCondition="false" constant="false" fbc:charge="0" fbc:chemicalFormula="CH2O">
        <notes>
          <html xmlns="http://www.w3.org/1999/xhtml">
            <p>FORMULA: CH2O</p>
            <p>CHARGE: 0</p>
          </html>
        </notes>
      </species>
      <species id="M_gdpdr_c_PA" name="GDP-D-rhamnose" compartment="c_PA" hasOnlySubstanceUnits="false" boundaryCondition="false" constant="false" fbc:charge="-2" fbc:chemicalFormula="C16H23N5O15P2">
        <notes>
          <html xmlns="http://www.w3.org/1999/xhtml">
            <p>FORMULA: C16H23N5O15P2</p>
            <p>CHARGE: -2</p>
          </html>
        </notes>
      </species>
      <species id="M_gdpddm_c_PA" name="GDP-4-dehydro-D-rhamnose" compartment="c_PA" hasOnlySubstanceUnits="false" boundaryCondition="false" constant="false" fbc:charge="-2" fbc:chemicalFormula="C16H21N5O15P2">
        <notes>
          <html xmlns="http://www.w3.org/1999/xhtml">
            <p>FORMULA: C16H21N5O15P2</p>
            <p>CHARGE: -2</p>
          </html>
        </notes>
      </species>
      <species id="M_oxptn_c_PA" name="5-Oxopentanoate" compartment="c_PA" hasOnlySubstanceUnits="false" boundaryCondition="false" constant="false" fbc:charge="-1" fbc:chemicalFormula="C5H7O3">
        <notes>
          <html xmlns="http://www.w3.org/1999/xhtml">
            <p>FORMULA: C5H7O3</p>
            <p>CHARGE: -1</p>
          </html>
        </notes>
      </species>
      <species id="M_glutar_c_PA" name="Glutarate" compartment="c_PA" hasOnlySubstanceUnits="false" boundaryCondition="false" constant="false" fbc:charge="-2" fbc:chemicalFormula="C5H6O4">
        <notes>
          <html xmlns="http://www.w3.org/1999/xhtml">
            <p>FORMULA: C5H6O4</p>
            <p>CHARGE: -2</p>
          </html>
        </notes>
      </species>
      <species id="M_thr__L_c_PA" name="L-Threonine" compartment="c_PA" hasOnlySubstanceUnits="false" boundaryCondition="false" constant="false" fbc:charge="0" fbc:chemicalFormula="C4H9NO3">
        <notes>
          <html xmlns="http://www.w3.org/1999/xhtml">
            <p>FORMULA: C4H9NO3</p>
            <p>CHARGE: 0</p>
          </html>
        </notes>
      </species>
      <species id="M_2aobut_c_PA" name="L-2-Amino-acetoacetate" compartment="c_PA" hasOnlySubstanceUnits="false" boundaryCondition="false" constant="false" fbc:charge="0" fbc:chemicalFormula="C4H7NO3">
        <notes>
          <html xmlns="http://www.w3.org/1999/xhtml">
            <p>FORMULA: C4H7NO3</p>
            <p>CHARGE: 0</p>
          </html>
        </notes>
      </species>
      <species id="M_dhbpt_c_PA" name="Dihydrobiopterin" compartment="c_PA" hasOnlySubstanceUnits="false" boundaryCondition="false" constant="false" fbc:charge="0" fbc:chemicalFormula="C9H13N5O3">
        <notes>
          <html xmlns="http://www.w3.org/1999/xhtml">
            <p>FORMULA: C9H13N5O3</p>
            <p>CHARGE: 0</p>
          </html>
        </notes>
      </species>
      <species id="M_thbpt_c_PA" name="Tetrahydrobiopterin" compartment="c_PA" hasOnlySubstanceUnits="false" boundaryCondition="false" constant="false" fbc:charge="0" fbc:chemicalFormula="C9H15N5O3">
        <notes>
          <html xmlns="http://www.w3.org/1999/xhtml">
            <p>FORMULA: C9H15N5O3</p>
            <p>CHARGE: 0</p>
          </html>
        </notes>
      </species>
      <species id="M_gbbtn_e_PA" name="gamma-butyrobetaine" compartment="e_PA" hasOnlySubstanceUnits="false" boundaryCondition="false" constant="false" fbc:charge="0" fbc:chemicalFormula="C7H15NO2">
        <notes>
          <html xmlns="http://www.w3.org/1999/xhtml">
            <p>FORMULA: C7H15NO2</p>
            <p>CHARGE: 0</p>
          </html>
        </notes>
      </species>
      <species id="M_gbbtn_c_PA" name="gamma-butyrobetaine" compartment="c_PA" hasOnlySubstanceUnits="false" boundaryCondition="false" constant="false" fbc:charge="0" fbc:chemicalFormula="C7H15NO2">
        <notes>
          <html xmlns="http://www.w3.org/1999/xhtml">
            <p>FORMULA: C7H15NO2</p>
            <p>CHARGE: 0</p>
          </html>
        </notes>
      </species>
      <species id="M_chol_e_PA" name="Choline" compartment="e_PA" hasOnlySubstanceUnits="false" boundaryCondition="false" constant="false" fbc:charge="1" fbc:chemicalFormula="C5H14NO">
        <notes>
          <html xmlns="http://www.w3.org/1999/xhtml">
            <p>FORMULA: C5H14NO</p>
            <p>CHARGE: 1</p>
          </html>
        </notes>
      </species>
      <species id="M_crn_e_PA" name="Carnitine" compartment="e_PA" hasOnlySubstanceUnits="false" boundaryCondition="false" constant="false" fbc:charge="0" fbc:chemicalFormula="C7H15NO3">
        <notes>
          <html xmlns="http://www.w3.org/1999/xhtml">
            <p>FORMULA: C7H15NO3</p>
            <p>CHARGE: 0</p>
          </html>
        </notes>
      </species>
      <species id="M_crn_c_PA" name="Carnitine" compartment="c_PA" hasOnlySubstanceUnits="false" boundaryCondition="false" constant="false" fbc:charge="0" fbc:chemicalFormula="C7H15NO3">
        <notes>
          <html xmlns="http://www.w3.org/1999/xhtml">
            <p>FORMULA: C7H15NO3</p>
            <p>CHARGE: 0</p>
          </html>
        </notes>
      </species>
      <species id="M_prolb_e_PA" name="Stachydrine" compartment="e_PA" hasOnlySubstanceUnits="false" boundaryCondition="false" constant="false" fbc:charge="0" fbc:chemicalFormula="C7H13NO2">
        <notes>
          <html xmlns="http://www.w3.org/1999/xhtml">
            <p>FORMULA: C7H13NO2</p>
            <p>CHARGE: 0</p>
          </html>
        </notes>
      </species>
      <species id="M_prolb_c_PA" name="Stachydrine" compartment="c_PA" hasOnlySubstanceUnits="false" boundaryCondition="false" constant="false" fbc:charge="0" fbc:chemicalFormula="C7H13NO2">
        <notes>
          <html xmlns="http://www.w3.org/1999/xhtml">
            <p>FORMULA: C7H13NO2</p>
            <p>CHARGE: 0</p>
          </html>
        </notes>
      </species>
      <species id="M_1hdec9eg3p_c_PA" name="1-hexadec-9-enoyl-sn-glycerol_3-phosphate" compartment="c_PA" hasOnlySubstanceUnits="false" boundaryCondition="false" constant="false" fbc:charge="-1" fbc:chemicalFormula="C19H36O7P">
        <notes>
          <html xmlns="http://www.w3.org/1999/xhtml">
            <p>FORMULA: C19H36O7P</p>
            <p>CHARGE: -1</p>
          </html>
        </notes>
      </species>
      <species id="M_ACP_c_PA" name="ACP" compartment="c_PA" hasOnlySubstanceUnits="false" boundaryCondition="false" constant="false" fbc:charge="-1" fbc:chemicalFormula="C11H21N2O7PRS">
        <notes>
          <html xmlns="http://www.w3.org/1999/xhtml">
            <p>FORMULA: C11H21N2O7PRS</p>
            <p>CHARGE: -1</p>
          </html>
        </notes>
      </species>
      <species id="M_pa161_c_PA" name="1,2-dihexadec-9-enoyl-sn-glycerol_3-phosphate" compartment="c_PA" hasOnlySubstanceUnits="false" boundaryCondition="false" constant="false" fbc:charge="-1" fbc:chemicalFormula="C35H64O8P">
        <notes>
          <html xmlns="http://www.w3.org/1999/xhtml">
            <p>FORMULA: C35H64O8P</p>
            <p>CHARGE: -1</p>
          </html>
        </notes>
      </species>
      <species id="M_1hdecg3p_c_PA" name="1-hexadecanoyl-sn-glycerol_3-phosphate" compartment="c_PA" hasOnlySubstanceUnits="false" boundaryCondition="false" constant="false" fbc:charge="-1" fbc:chemicalFormula="C19H38O7P">
        <notes>
          <html xmlns="http://www.w3.org/1999/xhtml">
            <p>FORMULA: C19H38O7P</p>
            <p>CHARGE: -1</p>
          </html>
        </notes>
      </species>
      <species id="M_pa160_c_PA" name="1,2-dihexadecanoyl-sn-glycerol_3-phosphate" compartment="c_PA" hasOnlySubstanceUnits="false" boundaryCondition="false" constant="false" fbc:charge="-1" fbc:chemicalFormula="C35H68O8P">
        <notes>
          <html xmlns="http://www.w3.org/1999/xhtml">
            <p>FORMULA: C35H68O8P</p>
            <p>CHARGE: -1</p>
          </html>
        </notes>
      </species>
      <species id="M_1odec11eg3p_c_PA" name="1-octadec-11-enoyl-sn-glycerol_3-phosphate" compartment="c_PA" hasOnlySubstanceUnits="false" boundaryCondition="false" constant="false" fbc:charge="-1" fbc:chemicalFormula="C21H40O7P">
        <notes>
          <html xmlns="http://www.w3.org/1999/xhtml">
            <p>FORMULA: C21H40O7P</p>
            <p>CHARGE: -1</p>
          </html>
        </notes>
      </species>
      <species id="M_pa181_c_PA" name="1,2-dioctadec-11-enoyl-sn-glycerol_3-phosphate" compartment="c_PA" hasOnlySubstanceUnits="false" boundaryCondition="false" constant="false" fbc:charge="-1" fbc:chemicalFormula="C39H72O8P">
        <notes>
          <html xmlns="http://www.w3.org/1999/xhtml">
            <p>FORMULA: C39H72O8P</p>
            <p>CHARGE: -1</p>
          </html>
        </notes>
      </species>
      <species id="M_1odecg3p_c_PA" name="1-octadecanoyl-sn-glycerol_3-phosphate" compartment="c_PA" hasOnlySubstanceUnits="false" boundaryCondition="false" constant="false" fbc:charge="-1" fbc:chemicalFormula="C21H42O7P">
        <notes>
          <html xmlns="http://www.w3.org/1999/xhtml">
            <p>FORMULA: C21H42O7P</p>
            <p>CHARGE: -1</p>
          </html>
        </notes>
      </species>
      <species id="M_pa180_c_PA" name="1,2-dioctadecanoyl-sn-glycerol_3-phosphate" compartment="c_PA" hasOnlySubstanceUnits="false" boundaryCondition="false" constant="false" fbc:charge="-1" fbc:chemicalFormula="C39H76O8P">
        <notes>
          <html xmlns="http://www.w3.org/1999/xhtml">
            <p>FORMULA: C39H76O8P</p>
            <p>CHARGE: -1</p>
          </html>
        </notes>
      </species>
      <species id="M_1tdec7eg3p_c_PA" name="1-tetradec-7-enoyl-sn-glycerol_3-phosphate" compartment="c_PA" hasOnlySubstanceUnits="false" boundaryCondition="false" constant="false" fbc:charge="-1" fbc:chemicalFormula="C17H32O7P">
        <notes>
          <html xmlns="http://www.w3.org/1999/xhtml">
            <p>FORMULA: C17H32O7P</p>
            <p>CHARGE: -1</p>
          </html>
        </notes>
      </species>
      <species id="M_pa141_c_PA" name="1,2-ditetradec-7-enoyl-sn-glycerol_3-phosphate" compartment="c_PA" hasOnlySubstanceUnits="false" boundaryCondition="false" constant="false" fbc:charge="-1" fbc:chemicalFormula="C31H56O8P">
        <notes>
          <html xmlns="http://www.w3.org/1999/xhtml">
            <p>FORMULA: C31H56O8P</p>
            <p>CHARGE: -1</p>
          </html>
        </notes>
      </species>
      <species id="M_1ddecg3p_c_PA" name="1-dodecanoyl-sn-glycerol_3-phosphate" compartment="c_PA" hasOnlySubstanceUnits="false" boundaryCondition="false" constant="false" fbc:charge="-1" fbc:chemicalFormula="C15H30O7P">
        <notes>
          <html xmlns="http://www.w3.org/1999/xhtml">
            <p>FORMULA: C15H30O7P</p>
            <p>CHARGE: -1</p>
          </html>
        </notes>
      </species>
      <species id="M_pa120_c_PA" name="1,2-didodecanoyl-sn-glycerol_3-phosphate" compartment="c_PA" hasOnlySubstanceUnits="false" boundaryCondition="false" constant="false" fbc:charge="-1" fbc:chemicalFormula="C27H52O8P">
        <notes>
          <html xmlns="http://www.w3.org/1999/xhtml">
            <p>FORMULA: C27H52O8P</p>
            <p>CHARGE: -1</p>
          </html>
        </notes>
      </species>
      <species id="M_1tdecg3p_c_PA" name="1-tetradecanoyl-sn-glycerol_3-phosphate" compartment="c_PA" hasOnlySubstanceUnits="false" boundaryCondition="false" constant="false" fbc:charge="-1" fbc:chemicalFormula="C17H34O7P">
        <notes>
          <html xmlns="http://www.w3.org/1999/xhtml">
            <p>FORMULA: C17H34O7P</p>
            <p>CHARGE: -1</p>
          </html>
        </notes>
      </species>
      <species id="M_pa140_c_PA" name="1,2-ditetradecanoyl-sn-glycerol_3-phosphate" compartment="c_PA" hasOnlySubstanceUnits="false" boundaryCondition="false" constant="false" fbc:charge="-1" fbc:chemicalFormula="C31H60O8P">
        <notes>
          <html xmlns="http://www.w3.org/1999/xhtml">
            <p>FORMULA: C31H60O8P</p>
            <p>CHARGE: -1</p>
          </html>
        </notes>
      </species>
      <species id="M_fa12coa_c_PA" name="fa12coa" compartment="c_PA" hasOnlySubstanceUnits="false" boundaryCondition="false" constant="false" fbc:charge="-3" fbc:chemicalFormula="C38H65N7O17P3S">
        <notes>
          <html xmlns="http://www.w3.org/1999/xhtml">
            <p>FORMULA: C38H65N7O17P3S</p>
            <p>CHARGE: -3</p>
          </html>
        </notes>
      </species>
      <species id="M_1a17C_sG3P_c_PA" name="1-anteisoheptadecanoyl-sn-glycerol_3-phosphate" compartment="c_PA" hasOnlySubstanceUnits="false" boundaryCondition="false" constant="false" fbc:charge="-1" fbc:chemicalFormula="C20H40O7P">
        <notes>
          <html xmlns="http://www.w3.org/1999/xhtml">
            <p>FORMULA: C20H40O7P</p>
            <p>CHARGE: -1</p>
          </html>
        </notes>
      </species>
      <species id="M_12da17C_sG3P_c_PA" name="1,2-dianteisoheptadecanoyl-sn-glycerol_3-phosphate" compartment="c_PA" hasOnlySubstanceUnits="false" boundaryCondition="false" constant="false" fbc:charge="-1" fbc:chemicalFormula="C37H72O8P">
        <notes>
          <html xmlns="http://www.w3.org/1999/xhtml">
            <p>FORMULA: C37H72O8P</p>
            <p>CHARGE: -1</p>
          </html>
        </notes>
      </species>
      <species id="M_fa4coa_c_PA" name="fa4coa" compartment="c_PA" hasOnlySubstanceUnits="false" boundaryCondition="false" constant="false" fbc:charge="-3" fbc:chemicalFormula="C36H61N7O17P3S">
        <notes>
          <html xmlns="http://www.w3.org/1999/xhtml">
            <p>FORMULA: C36H61N7O17P3S</p>
            <p>CHARGE: -3</p>
          </html>
        </notes>
      </species>
      <species id="M_1a15C_sG3P_c_PA" name="1-anteisopentadecanoyl-sn-glycerol_3-phosphate" compartment="c_PA" hasOnlySubstanceUnits="false" boundaryCondition="false" constant="false" fbc:charge="-1" fbc:chemicalFormula="C18H36O7P">
        <notes>
          <html xmlns="http://www.w3.org/1999/xhtml">
            <p>FORMULA: C18H36O7P</p>
            <p>CHARGE: -1</p>
          </html>
        </notes>
      </species>
      <species id="M_12da15C_sG3P_c_PA" name="1,2-dianteisopentadecanoyl-sn-glycerol_3-phosphate" compartment="c_PA" hasOnlySubstanceUnits="false" boundaryCondition="false" constant="false" fbc:charge="-1" fbc:chemicalFormula="C33H64O8P">
        <notes>
          <html xmlns="http://www.w3.org/1999/xhtml">
            <p>FORMULA: C33H64O8P</p>
            <p>CHARGE: -1</p>
          </html>
        </notes>
      </species>
      <species id="M_fa11coa_c_PA" name="fa11coa" compartment="c_PA" hasOnlySubstanceUnits="false" boundaryCondition="false" constant="false" fbc:charge="-3" fbc:chemicalFormula="C38H65N7O17P3S">
        <notes>
          <html xmlns="http://www.w3.org/1999/xhtml">
            <p>FORMULA: C38H65N7O17P3S</p>
            <p>CHARGE: -3</p>
          </html>
        </notes>
      </species>
      <species id="M_1i17C_sG3P_c_PA" name="1-isoheptadecanoyl-sn-glycerol_3-phosphate" compartment="c_PA" hasOnlySubstanceUnits="false" boundaryCondition="false" constant="false" fbc:charge="-1" fbc:chemicalFormula="C20H40O7P">
        <notes>
          <html xmlns="http://www.w3.org/1999/xhtml">
            <p>FORMULA: C20H40O7P</p>
            <p>CHARGE: -1</p>
          </html>
        </notes>
      </species>
      <species id="M_12di17C_sG3P_c_PA" name="1,2-diisoheptadecanoyl-sn-glycerol_3-phosphate" compartment="c_PA" hasOnlySubstanceUnits="false" boundaryCondition="false" constant="false" fbc:charge="-1" fbc:chemicalFormula="C37H72O8P">
        <notes>
          <html xmlns="http://www.w3.org/1999/xhtml">
            <p>FORMULA: C37H72O8P</p>
            <p>CHARGE: -1</p>
          </html>
        </notes>
      </species>
      <species id="M_fa6coa_c_PA" name="fa6coa" compartment="c_PA" hasOnlySubstanceUnits="false" boundaryCondition="false" constant="false" fbc:charge="-3" fbc:chemicalFormula="C37H63N7O17P3S">
        <notes>
          <html xmlns="http://www.w3.org/1999/xhtml">
            <p>FORMULA: C37H63N7O17P3S</p>
            <p>CHARGE: -3</p>
          </html>
        </notes>
      </species>
      <species id="M_1i16C_sG3P_c_PA" name="1-isohexadecanoyl-sn-glycerol_3-phosphate" compartment="c_PA" hasOnlySubstanceUnits="false" boundaryCondition="false" constant="false" fbc:charge="-1" fbc:chemicalFormula="C19H38O7P">
        <notes>
          <html xmlns="http://www.w3.org/1999/xhtml">
            <p>FORMULA: C19H38O7P</p>
            <p>CHARGE: -1</p>
          </html>
        </notes>
      </species>
      <species id="M_12di16C_sG3P_c_PA" name="1,2-diisohexadecanoyl-sn-glycerol_3-phosphate" compartment="c_PA" hasOnlySubstanceUnits="false" boundaryCondition="false" constant="false" fbc:charge="-1" fbc:chemicalFormula="C35H68O8P">
        <notes>
          <html xmlns="http://www.w3.org/1999/xhtml">
            <p>FORMULA: C35H68O8P</p>
            <p>CHARGE: -1</p>
          </html>
        </notes>
      </species>
      <species id="M_fa3coa_c_PA" name="fa3coa" compartment="c_PA" hasOnlySubstanceUnits="false" boundaryCondition="false" constant="false" fbc:charge="-3" fbc:chemicalFormula="C36H61N7O17P3S">
        <notes>
          <html xmlns="http://www.w3.org/1999/xhtml">
            <p>FORMULA: C36H61N7O17P3S</p>
            <p>CHARGE: -3</p>
          </html>
        </notes>
      </species>
      <species id="M_1i15C_sG3P_c_PA" name="1-isopentadecanoyl-sn-glycerol_3-phosphate" compartment="c_PA" hasOnlySubstanceUnits="false" boundaryCondition="false" constant="false" fbc:charge="-1" fbc:chemicalFormula="C18H36O7P">
        <notes>
          <html xmlns="http://www.w3.org/1999/xhtml">
            <p>FORMULA: C18H36O7P</p>
            <p>CHARGE: -1</p>
          </html>
        </notes>
      </species>
      <species id="M_12di15C_sG3P_c_PA" name="1,2-diisopentadecanoyl-sn-glycerol_3-phosphate" compartment="c_PA" hasOnlySubstanceUnits="false" boundaryCondition="false" constant="false" fbc:charge="-1" fbc:chemicalFormula="C33H64O8P">
        <notes>
          <html xmlns="http://www.w3.org/1999/xhtml">
            <p>FORMULA: C33H64O8P</p>
            <p>CHARGE: -1</p>
          </html>
        </notes>
      </species>
      <species id="M_fa1coa_c_PA" name="fa1coa" compartment="c_PA" hasOnlySubstanceUnits="false" boundaryCondition="false" constant="false" fbc:charge="-3" fbc:chemicalFormula="C35H59N7O17P3S">
        <notes>
          <html xmlns="http://www.w3.org/1999/xhtml">
            <p>FORMULA: C35H59N7O17P3S</p>
            <p>CHARGE: -3</p>
          </html>
        </notes>
      </species>
      <species id="M_1i14C_sG3P_c_PA" name="1-isotetradecanoyl-sn-glycerol_3-phosphate" compartment="c_PA" hasOnlySubstanceUnits="false" boundaryCondition="false" constant="false" fbc:charge="-1" fbc:chemicalFormula="C17H34O7P">
        <notes>
          <html xmlns="http://www.w3.org/1999/xhtml">
            <p>FORMULA: C17H34O7P</p>
            <p>CHARGE: -1</p>
          </html>
        </notes>
      </species>
      <species id="M_12di14C_sG3P_c_PA" name="1,2-diisotetradecanoyl-sn-glycerol_3-phosphate" compartment="c_PA" hasOnlySubstanceUnits="false" boundaryCondition="false" constant="false" fbc:charge="-1" fbc:chemicalFormula="C31H60O8P">
        <notes>
          <html xmlns="http://www.w3.org/1999/xhtml">
            <p>FORMULA: C31H60O8P</p>
            <p>CHARGE: -1</p>
          </html>
        </notes>
      </species>
      <species id="M_stcoa_c_PA" name="strcoa" compartment="c_PA" hasOnlySubstanceUnits="false" boundaryCondition="false" constant="false" fbc:charge="-3" fbc:chemicalFormula="C39H67N7O17P3S">
        <notes>
          <html xmlns="http://www.w3.org/1999/xhtml">
            <p>FORMULA: C39H67N7O17P3S</p>
            <p>CHARGE: -3</p>
          </html>
        </notes>
      </species>
      <species id="M_spmd_e_PA" name="Spermidine" compartment="e_PA" hasOnlySubstanceUnits="false" boundaryCondition="false" constant="false" fbc:charge="3" fbc:chemicalFormula="C7H22N3">
        <notes>
          <html xmlns="http://www.w3.org/1999/xhtml">
            <p>FORMULA: C7H22N3</p>
            <p>CHARGE: 3</p>
          </html>
        </notes>
      </species>
      <species id="M_mobd_e_PA" name="Molybdate" compartment="e_PA" hasOnlySubstanceUnits="false" boundaryCondition="false" constant="false" fbc:charge="0" fbc:chemicalFormula="H2MoO4">
        <notes>
          <html xmlns="http://www.w3.org/1999/xhtml">
            <p>FORMULA: H2MoO4</p>
            <p>CHARGE: 0</p>
          </html>
        </notes>
      </species>
      <species id="M_mobd_c_PA" name="Molybdate" compartment="c_PA" hasOnlySubstanceUnits="false" boundaryCondition="false" constant="false" fbc:charge="0" fbc:chemicalFormula="H2MoO4">
        <notes>
          <html xmlns="http://www.w3.org/1999/xhtml">
            <p>FORMULA: H2MoO4</p>
            <p>CHARGE: 0</p>
          </html>
        </notes>
      </species>
      <species id="M_ptrc_e_PA" name="Putrescine" compartment="e_PA" hasOnlySubstanceUnits="false" boundaryCondition="false" constant="false" fbc:charge="2" fbc:chemicalFormula="C4H14N2">
        <notes>
          <html xmlns="http://www.w3.org/1999/xhtml">
            <p>FORMULA: C4H14N2</p>
            <p>CHARGE: 2</p>
          </html>
        </notes>
      </species>
      <species id="M_ptrc_c_PA" name="Putrescine" compartment="c_PA" hasOnlySubstanceUnits="false" boundaryCondition="false" constant="false" fbc:charge="2" fbc:chemicalFormula="C4H14N2">
        <notes>
          <html xmlns="http://www.w3.org/1999/xhtml">
            <p>FORMULA: C4H14N2</p>
            <p>CHARGE: 2</p>
          </html>
        </notes>
      </species>
      <species id="M_fum_e_PA" name="Fumarate" compartment="e_PA" hasOnlySubstanceUnits="false" boundaryCondition="false" constant="false" fbc:charge="-2" fbc:chemicalFormula="C4H2O4">
        <notes>
          <html xmlns="http://www.w3.org/1999/xhtml">
            <p>FORMULA: C4H2O4</p>
            <p>CHARGE: -2</p>
          </html>
        </notes>
      </species>
      <species id="M_mal__D_e_PA" name="D-Malate" compartment="e_PA" hasOnlySubstanceUnits="false" boundaryCondition="false" constant="false" fbc:charge="-2" fbc:chemicalFormula="C4H4O5">
        <notes>
          <html xmlns="http://www.w3.org/1999/xhtml">
            <p>FORMULA: C4H4O5</p>
            <p>CHARGE: -2</p>
          </html>
        </notes>
      </species>
      <species id="M_arg__L_e_PA" name="L-Arginine" compartment="e_PA" hasOnlySubstanceUnits="false" boundaryCondition="false" constant="false" fbc:charge="1" fbc:chemicalFormula="C6H15N4O2">
        <notes>
          <html xmlns="http://www.w3.org/1999/xhtml">
            <p>FORMULA: C6H15N4O2</p>
            <p>CHARGE: 1</p>
          </html>
        </notes>
      </species>
      <species id="M_arg__L_c_PA" name="L-Arginine" compartment="c_PA" hasOnlySubstanceUnits="false" boundaryCondition="false" constant="false" fbc:charge="1" fbc:chemicalFormula="C6H15N4O2">
        <notes>
          <html xmlns="http://www.w3.org/1999/xhtml">
            <p>FORMULA: C6H15N4O2</p>
            <p>CHARGE: 1</p>
          </html>
        </notes>
      </species>
      <species id="M_chor_c_PA" name="Chorismate" compartment="c_PA" hasOnlySubstanceUnits="false" boundaryCondition="false" constant="false" fbc:charge="-2" fbc:chemicalFormula="C10H8O6">
        <notes>
          <html xmlns="http://www.w3.org/1999/xhtml">
            <p>FORMULA: C10H8O6</p>
            <p>CHARGE: -2</p>
          </html>
        </notes>
      </species>
      <species id="M_anth_c_PA" name="Anthranilate" compartment="c_PA" hasOnlySubstanceUnits="false" boundaryCondition="false" constant="false" fbc:charge="-1" fbc:chemicalFormula="C7H6NO2">
        <notes>
          <html xmlns="http://www.w3.org/1999/xhtml">
            <p>FORMULA: C7H6NO2</p>
            <p>CHARGE: -1</p>
          </html>
        </notes>
      </species>
      <species id="M_leu__L_e_PA" name="L-Leucine" compartment="e_PA" hasOnlySubstanceUnits="false" boundaryCondition="false" constant="false" fbc:charge="0" fbc:chemicalFormula="C6H13NO2">
        <notes>
          <html xmlns="http://www.w3.org/1999/xhtml">
            <p>FORMULA: C6H13NO2</p>
            <p>CHARGE: 0</p>
          </html>
        </notes>
      </species>
      <species id="M_leu__L_c_PA" name="L-Leucine" compartment="c_PA" hasOnlySubstanceUnits="false" boundaryCondition="false" constant="false" fbc:charge="0" fbc:chemicalFormula="C6H13NO2">
        <notes>
          <html xmlns="http://www.w3.org/1999/xhtml">
            <p>FORMULA: C6H13NO2</p>
            <p>CHARGE: 0</p>
          </html>
        </notes>
      </species>
      <species id="M_val__L_e_PA" name="L-Valine" compartment="e_PA" hasOnlySubstanceUnits="false" boundaryCondition="false" constant="false" fbc:charge="0" fbc:chemicalFormula="C5H11NO2">
        <notes>
          <html xmlns="http://www.w3.org/1999/xhtml">
            <p>FORMULA: C5H11NO2</p>
            <p>CHARGE: 0</p>
          </html>
        </notes>
      </species>
      <species id="M_gln__L_e_PA" name="L-Glutamine" compartment="e_PA" hasOnlySubstanceUnits="false" boundaryCondition="false" constant="false" fbc:charge="0" fbc:chemicalFormula="C5H10N2O3">
        <notes>
          <html xmlns="http://www.w3.org/1999/xhtml">
            <p>FORMULA: C5H10N2O3</p>
            <p>CHARGE: 0</p>
          </html>
        </notes>
      </species>
      <species id="M_hxan_e_PA" name="HYXN" compartment="e_PA" hasOnlySubstanceUnits="false" boundaryCondition="false" constant="false" fbc:charge="0" fbc:chemicalFormula="C5H4N4O">
        <notes>
          <html xmlns="http://www.w3.org/1999/xhtml">
            <p>FORMULA: C5H4N4O</p>
            <p>CHARGE: 0</p>
          </html>
        </notes>
      </species>
      <species id="M_sucbz_c_PA" name="Succinylbenzoate" compartment="c_PA" hasOnlySubstanceUnits="false" boundaryCondition="false" constant="false" fbc:charge="-2" fbc:chemicalFormula="C11H8O5">
        <notes>
          <html xmlns="http://www.w3.org/1999/xhtml">
            <p>FORMULA: C11H8O5</p>
            <p>CHARGE: -2</p>
          </html>
        </notes>
      </species>
      <species id="M_sbzcoa_c_PA" name="Succinylbenzoyl-CoA" compartment="c_PA" hasOnlySubstanceUnits="false" boundaryCondition="false" constant="false" fbc:charge="-4" fbc:chemicalFormula="C32H40N7O20P3S">
        <notes>
          <html xmlns="http://www.w3.org/1999/xhtml">
            <p>FORMULA: C32H40N7O20P3S</p>
            <p>CHARGE: -4</p>
          </html>
        </notes>
      </species>
      <species id="M_dhha_c_PA" name="trans-2,3-dihydro-3-hydroxyanthranilic acid" compartment="c_PA" hasOnlySubstanceUnits="false" boundaryCondition="false" constant="false" fbc:charge="0" fbc:chemicalFormula="C7H8O3N">
        <notes>
          <html xmlns="http://www.w3.org/1999/xhtml">
            <p>FORMULA: C7H8O3N</p>
            <p>CHARGE: 0</p>
          </html>
        </notes>
      </species>
      <species id="M_butso3_e_PA" name="butanesulfonate" compartment="e_PA" hasOnlySubstanceUnits="false" boundaryCondition="false" constant="false" fbc:charge="-1" fbc:chemicalFormula="C4H9O3S">
        <notes>
          <html xmlns="http://www.w3.org/1999/xhtml">
            <p>FORMULA: C4H9O3S</p>
            <p>CHARGE: -1</p>
          </html>
        </notes>
      </species>
      <species id="M_butso3_c_PA" name="butanesulfonate" compartment="c_PA" hasOnlySubstanceUnits="false" boundaryCondition="false" constant="false" fbc:charge="-1" fbc:chemicalFormula="C4H9O3S">
        <notes>
          <html xmlns="http://www.w3.org/1999/xhtml">
            <p>FORMULA: C4H9O3S</p>
            <p>CHARGE: -1</p>
          </html>
        </notes>
      </species>
      <species id="M_g3pg_c_PA" name="Glycerophosphoglycerol" compartment="c_PA" hasOnlySubstanceUnits="false" boundaryCondition="false" constant="false" fbc:charge="-1" fbc:chemicalFormula="C6H14O8P">
        <notes>
          <html xmlns="http://www.w3.org/1999/xhtml">
            <p>FORMULA: C6H14O8P</p>
            <p>CHARGE: -1</p>
          </html>
        </notes>
      </species>
      <species id="M_orn_e_PA" name="Ornithine" compartment="e_PA" hasOnlySubstanceUnits="false" boundaryCondition="false" constant="false" fbc:charge="1" fbc:chemicalFormula="C5H13N2O2">
        <notes>
          <html xmlns="http://www.w3.org/1999/xhtml">
            <p>FORMULA: C5H13N2O2</p>
            <p>CHARGE: 1</p>
          </html>
        </notes>
      </species>
      <species id="M_his__L_e_PA" name="L-Histidine" compartment="e_PA" hasOnlySubstanceUnits="false" boundaryCondition="false" constant="false" fbc:charge="0" fbc:chemicalFormula="C6H9N3O2">
        <notes>
          <html xmlns="http://www.w3.org/1999/xhtml">
            <p>FORMULA: C6H9N3O2</p>
            <p>CHARGE: 0</p>
          </html>
        </notes>
      </species>
      <species id="M_myrt_e_PA" name="Myristic acid" compartment="e_PA" hasOnlySubstanceUnits="false" boundaryCondition="false" constant="false" fbc:charge="-1" fbc:chemicalFormula="C14H27O2">
        <notes>
          <html xmlns="http://www.w3.org/1999/xhtml">
            <p>FORMULA: C14H27O2</p>
            <p>CHARGE: -1</p>
          </html>
        </notes>
      </species>
      <species id="M_hdca_e_PA" name="Palmitate" compartment="e_PA" hasOnlySubstanceUnits="false" boundaryCondition="false" constant="false" fbc:charge="-1" fbc:chemicalFormula="C16H31O2">
        <notes>
          <html xmlns="http://www.w3.org/1999/xhtml">
            <p>FORMULA: C16H31O2</p>
            <p>CHARGE: -1</p>
          </html>
        </notes>
      </species>
      <species id="M_fa1_c_PA" name="fa1" compartment="c_PA" hasOnlySubstanceUnits="false" boundaryCondition="false" constant="false" fbc:charge="-1" fbc:chemicalFormula="C14H27O2">
        <notes>
          <html xmlns="http://www.w3.org/1999/xhtml">
            <p>FORMULA: C14H27O2</p>
            <p>CHARGE: -1</p>
          </html>
        </notes>
      </species>
      <species id="M_fa4_c_PA" name="fa4" compartment="c_PA" hasOnlySubstanceUnits="false" boundaryCondition="false" constant="false" fbc:charge="-1" fbc:chemicalFormula="C15H29O2">
        <notes>
          <html xmlns="http://www.w3.org/1999/xhtml">
            <p>FORMULA: C15H29O2</p>
            <p>CHARGE: -1</p>
          </html>
        </notes>
      </species>
      <species id="M_fa3_c_PA" name="fa3" compartment="c_PA" hasOnlySubstanceUnits="false" boundaryCondition="false" constant="false" fbc:charge="-1" fbc:chemicalFormula="C15H29O2">
        <notes>
          <html xmlns="http://www.w3.org/1999/xhtml">
            <p>FORMULA: C15H29O2</p>
            <p>CHARGE: -1</p>
          </html>
        </notes>
      </species>
      <species id="M_fa6_c_PA" name="fa6" compartment="c_PA" hasOnlySubstanceUnits="false" boundaryCondition="false" constant="false" fbc:charge="-1" fbc:chemicalFormula="C16H31O2">
        <notes>
          <html xmlns="http://www.w3.org/1999/xhtml">
            <p>FORMULA: C16H31O2</p>
            <p>CHARGE: -1</p>
          </html>
        </notes>
      </species>
      <species id="M_fa12_c_PA" name="fa12" compartment="c_PA" hasOnlySubstanceUnits="false" boundaryCondition="false" constant="false" fbc:charge="-1" fbc:chemicalFormula="C17H33O2">
        <notes>
          <html xmlns="http://www.w3.org/1999/xhtml">
            <p>FORMULA: C17H33O2</p>
            <p>CHARGE: -1</p>
          </html>
        </notes>
      </species>
      <species id="M_fa11_c_PA" name="fa11" compartment="c_PA" hasOnlySubstanceUnits="false" boundaryCondition="false" constant="false" fbc:charge="-1" fbc:chemicalFormula="C17H33O2">
        <notes>
          <html xmlns="http://www.w3.org/1999/xhtml">
            <p>FORMULA: C17H33O2</p>
            <p>CHARGE: -1</p>
          </html>
        </notes>
      </species>
      <species id="M_hdcea_c_PA" name="hexadecenoate" compartment="c_PA" hasOnlySubstanceUnits="false" boundaryCondition="false" constant="false" fbc:charge="-1" fbc:chemicalFormula="C16H29O2">
        <notes>
          <html xmlns="http://www.w3.org/1999/xhtml">
            <p>FORMULA: C16H29O2</p>
            <p>CHARGE: -1</p>
          </html>
        </notes>
      </species>
      <species id="M_hdcoa_c_PA" name="Hexadecenoyl-CoA" compartment="c_PA" hasOnlySubstanceUnits="false" boundaryCondition="false" constant="false" fbc:charge="-3" fbc:chemicalFormula="C37H61N7O17P3S">
        <notes>
          <html xmlns="http://www.w3.org/1999/xhtml">
            <p>FORMULA: C37H61N7O17P3S</p>
            <p>CHARGE: -3</p>
          </html>
        </notes>
      </species>
      <species id="M_ocdca_c_PA" name="ocdca" compartment="c_PA" hasOnlySubstanceUnits="false" boundaryCondition="false" constant="false" fbc:charge="-1" fbc:chemicalFormula="C18H35O2">
        <notes>
          <html xmlns="http://www.w3.org/1999/xhtml">
            <p>FORMULA: C18H35O2</p>
            <p>CHARGE: -1</p>
          </html>
        </notes>
      </species>
      <species id="M_ocdcea_c_PA" name="octadecenoate" compartment="c_PA" hasOnlySubstanceUnits="false" boundaryCondition="false" constant="false" fbc:charge="-1" fbc:chemicalFormula="C18H33O2">
        <notes>
          <html xmlns="http://www.w3.org/1999/xhtml">
            <p>FORMULA: C18H33O2</p>
            <p>CHARGE: -1</p>
          </html>
        </notes>
      </species>
      <species id="M_odecoa_c_PA" name="Octadecenoyl-CoA" compartment="c_PA" hasOnlySubstanceUnits="false" boundaryCondition="false" constant="false" fbc:charge="-3" fbc:chemicalFormula="C39H65N7O17P3S">
        <notes>
          <html xmlns="http://www.w3.org/1999/xhtml">
            <p>FORMULA: C39H65N7O17P3S</p>
            <p>CHARGE: -3</p>
          </html>
        </notes>
      </species>
      <species id="M_myrt_c_PA" name="Myristic_acid" compartment="c_PA" hasOnlySubstanceUnits="false" boundaryCondition="false" constant="false" fbc:charge="-1" fbc:chemicalFormula="C14H27O2">
        <notes>
          <html xmlns="http://www.w3.org/1999/xhtml">
            <p>FORMULA: C14H27O2</p>
            <p>CHARGE: -1</p>
          </html>
        </notes>
      </species>
      <species id="M_hdca_c_PA" name="Palmitate" compartment="c_PA" hasOnlySubstanceUnits="false" boundaryCondition="false" constant="false" fbc:charge="-1" fbc:chemicalFormula="C16H31O2">
        <notes>
          <html xmlns="http://www.w3.org/1999/xhtml">
            <p>FORMULA: C16H31O2</p>
            <p>CHARGE: -1</p>
          </html>
        </notes>
      </species>
      <species id="M_ppt_e_PA" name="Phosphonate" compartment="e_PA" hasOnlySubstanceUnits="false" boundaryCondition="false" constant="false" fbc:charge="-1" fbc:chemicalFormula="H2O3P">
        <notes>
          <html xmlns="http://www.w3.org/1999/xhtml">
            <p>FORMULA: H2O3P</p>
            <p>CHARGE: -1</p>
          </html>
        </notes>
      </species>
      <species id="M_ppt_c_PA" name="Phosphonate" compartment="c_PA" hasOnlySubstanceUnits="false" boundaryCondition="false" constant="false" fbc:charge="-1" fbc:chemicalFormula="H2O3P">
        <notes>
          <html xmlns="http://www.w3.org/1999/xhtml">
            <p>FORMULA: H2O3P</p>
            <p>CHARGE: -1</p>
          </html>
        </notes>
      </species>
      <species id="M_malACP_c_PA" name="Malonyl-acyl-carrierprotein-" compartment="c_PA" hasOnlySubstanceUnits="false" boundaryCondition="false" constant="false" fbc:charge="-2" fbc:chemicalFormula="C14H22N2O10PRS">
        <notes>
          <html xmlns="http://www.w3.org/1999/xhtml">
            <p>FORMULA: C14H22N2O10PRS</p>
            <p>CHARGE: -2</p>
          </html>
        </notes>
      </species>
      <species id="M_acACP_c_PA" name="Acetyl-ACP" compartment="c_PA" hasOnlySubstanceUnits="false" boundaryCondition="false" constant="false" fbc:charge="-1" fbc:chemicalFormula="C13H23N2O8PRS">
        <notes>
          <html xmlns="http://www.w3.org/1999/xhtml">
            <p>FORMULA: C13H23N2O8PRS</p>
            <p>CHARGE: -1</p>
          </html>
        </notes>
      </species>
      <species id="M_ctp_c_PA" name="CTP" compartment="c_PA" hasOnlySubstanceUnits="false" boundaryCondition="false" constant="false" fbc:charge="-3" fbc:chemicalFormula="C9H13N3O14P3">
        <notes>
          <html xmlns="http://www.w3.org/1999/xhtml">
            <p>FORMULA: C9H13N3O14P3</p>
            <p>CHARGE: -3</p>
          </html>
        </notes>
      </species>
      <species id="M_CDP_12da17C_G_c_PA" name="CDP-1,2-dianteisoheptadecanoylglycerol" compartment="c_PA" hasOnlySubstanceUnits="false" boundaryCondition="false" constant="false" fbc:charge="-2" fbc:chemicalFormula="C46H83N3O15P2">
        <notes>
          <html xmlns="http://www.w3.org/1999/xhtml">
            <p>FORMULA: C46H83N3O15P2</p>
            <p>CHARGE: -2</p>
          </html>
        </notes>
      </species>
      <species id="M_CDP_12da15C_G_c_PA" name="CDP-1,2-dianteisopentadecanoylglycerol" compartment="c_PA" hasOnlySubstanceUnits="false" boundaryCondition="false" constant="false" fbc:charge="-2" fbc:chemicalFormula="C42H75N3O15P2">
        <notes>
          <html xmlns="http://www.w3.org/1999/xhtml">
            <p>FORMULA: C42H75N3O15P2</p>
            <p>CHARGE: -2</p>
          </html>
        </notes>
      </species>
      <species id="M_cdpdddecg_c_PA" name="CDP-1,2-didodecanoylglycerol" compartment="c_PA" hasOnlySubstanceUnits="false" boundaryCondition="false" constant="false" fbc:charge="-2" fbc:chemicalFormula="C36H63N3O15P2">
        <notes>
          <html xmlns="http://www.w3.org/1999/xhtml">
            <p>FORMULA: C36H63N3O15P2</p>
            <p>CHARGE: -2</p>
          </html>
        </notes>
      </species>
      <species id="M_cdpdtdecg_c_PA" name="CDP-1,2-ditetradecanoylglycerol" compartment="c_PA" hasOnlySubstanceUnits="false" boundaryCondition="false" constant="false" fbc:charge="-2" fbc:chemicalFormula="C40H71N3O15P2">
        <notes>
          <html xmlns="http://www.w3.org/1999/xhtml">
            <p>FORMULA: C40H71N3O15P2</p>
            <p>CHARGE: -2</p>
          </html>
        </notes>
      </species>
      <species id="M_cdpdtdec7eg_c_PA" name="CDP-1,2-ditetradec-7-enoylglycerol" compartment="c_PA" hasOnlySubstanceUnits="false" boundaryCondition="false" constant="false" fbc:charge="-2" fbc:chemicalFormula="C40H67N3O15P2">
        <notes>
          <html xmlns="http://www.w3.org/1999/xhtml">
            <p>FORMULA: C40H67N3O15P2</p>
            <p>CHARGE: -2</p>
          </html>
        </notes>
      </species>
      <species id="M_cdpdhdec9eg_c_PA" name="CDP-1,2-dihexadec-9-enoylglycerol" compartment="c_PA" hasOnlySubstanceUnits="false" boundaryCondition="false" constant="false" fbc:charge="-2" fbc:chemicalFormula="C44H75N3O15P2">
        <notes>
          <html xmlns="http://www.w3.org/1999/xhtml">
            <p>FORMULA: C44H75N3O15P2</p>
            <p>CHARGE: -2</p>
          </html>
        </notes>
      </species>
      <species id="M_cdpdodecg_c_PA" name="CDP-1,2-dioctadecanoylglycerol" compartment="c_PA" hasOnlySubstanceUnits="false" boundaryCondition="false" constant="false" fbc:charge="-2" fbc:chemicalFormula="C48H87N3O15P2">
        <notes>
          <html xmlns="http://www.w3.org/1999/xhtml">
            <p>FORMULA: C48H87N3O15P2</p>
            <p>CHARGE: -2</p>
          </html>
        </notes>
      </species>
      <species id="M_cdpdodec11eg_c_PA" name="CDP-1,2-dioctadec-11-enoylglycerol" compartment="c_PA" hasOnlySubstanceUnits="false" boundaryCondition="false" constant="false" fbc:charge="-2" fbc:chemicalFormula="C48H83N3O15P2">
        <notes>
          <html xmlns="http://www.w3.org/1999/xhtml">
            <p>FORMULA: C48H83N3O15P2</p>
            <p>CHARGE: -2</p>
          </html>
        </notes>
      </species>
      <species id="M_CDP_12di17C_G_c_PA" name="CDP-1,2-diisoheptadecanoylglycerol" compartment="c_PA" hasOnlySubstanceUnits="false" boundaryCondition="false" constant="false" fbc:charge="-2" fbc:chemicalFormula="C46H83N3O15P2">
        <notes>
          <html xmlns="http://www.w3.org/1999/xhtml">
            <p>FORMULA: C46H83N3O15P2</p>
            <p>CHARGE: -2</p>
          </html>
        </notes>
      </species>
      <species id="M_CDP_12di16C_G_c_PA" name="CDP-1,2-diisohexadecanoylglycerol" compartment="c_PA" hasOnlySubstanceUnits="false" boundaryCondition="false" constant="false" fbc:charge="-2" fbc:chemicalFormula="C44H79N3O15P2">
        <notes>
          <html xmlns="http://www.w3.org/1999/xhtml">
            <p>FORMULA: C44H79N3O15P2</p>
            <p>CHARGE: -2</p>
          </html>
        </notes>
      </species>
      <species id="M_CDP_12di15C_G_c_PA" name="CDP-1,2-diisopentadecanoylglycerol" compartment="c_PA" hasOnlySubstanceUnits="false" boundaryCondition="false" constant="false" fbc:charge="-2" fbc:chemicalFormula="C42H75N3O15P2">
        <notes>
          <html xmlns="http://www.w3.org/1999/xhtml">
            <p>FORMULA: C42H75N3O15P2</p>
            <p>CHARGE: -2</p>
          </html>
        </notes>
      </species>
      <species id="M_CDP_12di14C_G_c_PA" name="CDP-1,2-diisotetradecanoylglycerol" compartment="c_PA" hasOnlySubstanceUnits="false" boundaryCondition="false" constant="false" fbc:charge="-2" fbc:chemicalFormula="C40H71N3O15P2">
        <notes>
          <html xmlns="http://www.w3.org/1999/xhtml">
            <p>FORMULA: C40H71N3O15P2</p>
            <p>CHARGE: -2</p>
          </html>
        </notes>
      </species>
      <species id="M_cu2_e_PA" name="Cu2+" compartment="e_PA" hasOnlySubstanceUnits="false" boundaryCondition="false" constant="false" fbc:charge="2" fbc:chemicalFormula="Cu">
        <notes>
          <html xmlns="http://www.w3.org/1999/xhtml">
            <p>FORMULA: Cu</p>
            <p>CHARGE: 2</p>
          </html>
        </notes>
      </species>
      <species id="M_cu2_c_PA" name="Cu2+" compartment="c_PA" hasOnlySubstanceUnits="false" boundaryCondition="false" constant="false" fbc:charge="2" fbc:chemicalFormula="Cu">
        <notes>
          <html xmlns="http://www.w3.org/1999/xhtml">
            <p>FORMULA: Cu</p>
            <p>CHARGE: 2</p>
          </html>
        </notes>
      </species>
      <species id="M_pb2_c_PA" name="Pb_Pb" compartment="c_PA" hasOnlySubstanceUnits="false" boundaryCondition="false" constant="false" fbc:charge="2" fbc:chemicalFormula="Pb">
        <notes>
          <html xmlns="http://www.w3.org/1999/xhtml">
            <p>FORMULA: Pb</p>
            <p>CHARGE: 2</p>
          </html>
        </notes>
      </species>
      <species id="M_pb2_e_PA" name="Pb_Pb" compartment="e_PA" hasOnlySubstanceUnits="false" boundaryCondition="false" constant="false" fbc:charge="2" fbc:chemicalFormula="Pb">
        <notes>
          <html xmlns="http://www.w3.org/1999/xhtml">
            <p>FORMULA: Pb</p>
            <p>CHARGE: 2</p>
          </html>
        </notes>
      </species>
      <species id="M_hg2_c_PA" name="Hg2+" compartment="c_PA" hasOnlySubstanceUnits="false" boundaryCondition="false" constant="false" fbc:charge="2" fbc:chemicalFormula="Hg">
        <notes>
          <html xmlns="http://www.w3.org/1999/xhtml">
            <p>FORMULA: Hg</p>
            <p>CHARGE: 2</p>
          </html>
        </notes>
      </species>
      <species id="M_hg2_e_PA" name="Hg2+" compartment="e_PA" hasOnlySubstanceUnits="false" boundaryCondition="false" constant="false" fbc:charge="2" fbc:chemicalFormula="Hg">
        <notes>
          <html xmlns="http://www.w3.org/1999/xhtml">
            <p>FORMULA: Hg</p>
            <p>CHARGE: 2</p>
          </html>
        </notes>
      </species>
      <species id="M_5aop_c_PA" name="5-Aminolevulinate" compartment="c_PA" hasOnlySubstanceUnits="false" boundaryCondition="false" constant="false" fbc:charge="0" fbc:chemicalFormula="C5H9NO3">
        <notes>
          <html xmlns="http://www.w3.org/1999/xhtml">
            <p>FORMULA: C5H9NO3</p>
            <p>CHARGE: 0</p>
          </html>
        </notes>
      </species>
      <species id="M_ppad_c_PA" name="Propionyladenylate" compartment="c_PA" hasOnlySubstanceUnits="false" boundaryCondition="false" constant="false" fbc:charge="-1" fbc:chemicalFormula="C13H17N5O8P">
        <notes>
          <html xmlns="http://www.w3.org/1999/xhtml">
            <p>FORMULA: C13H17N5O8P</p>
            <p>CHARGE: -1</p>
          </html>
        </notes>
      </species>
      <species id="M_ppa_c_PA" name="Propionate" compartment="c_PA" hasOnlySubstanceUnits="false" boundaryCondition="false" constant="false" fbc:charge="-1" fbc:chemicalFormula="C3H5O2">
        <notes>
          <html xmlns="http://www.w3.org/1999/xhtml">
            <p>FORMULA: C3H5O2</p>
            <p>CHARGE: -1</p>
          </html>
        </notes>
      </species>
      <species id="M_k_e_PA" name="K+" compartment="e_PA" hasOnlySubstanceUnits="false" boundaryCondition="false" constant="false" fbc:charge="1" fbc:chemicalFormula="K">
        <notes>
          <html xmlns="http://www.w3.org/1999/xhtml">
            <p>FORMULA: K</p>
            <p>CHARGE: 1</p>
          </html>
        </notes>
      </species>
      <species id="M_k_c_PA" name="K+" compartment="c_PA" hasOnlySubstanceUnits="false" boundaryCondition="false" constant="false" fbc:charge="1" fbc:chemicalFormula="K">
        <notes>
          <html xmlns="http://www.w3.org/1999/xhtml">
            <p>FORMULA: K</p>
            <p>CHARGE: 1</p>
          </html>
        </notes>
      </species>
      <species id="M_pro__L_e_PA" name="L-Proline" compartment="e_PA" hasOnlySubstanceUnits="false" boundaryCondition="false" constant="false" fbc:charge="-1" fbc:chemicalFormula="C5H8NO2">
        <notes>
          <html xmlns="http://www.w3.org/1999/xhtml">
            <p>FORMULA: C5H8NO2</p>
            <p>CHARGE: -1</p>
          </html>
        </notes>
      </species>
      <species id="M_glyb_e_PA" name="BET" compartment="e_PA" hasOnlySubstanceUnits="false" boundaryCondition="false" constant="false" fbc:charge="0" fbc:chemicalFormula="C5H11NO2">
        <notes>
          <html xmlns="http://www.w3.org/1999/xhtml">
            <p>FORMULA: C5H11NO2</p>
            <p>CHARGE: 0</p>
          </html>
        </notes>
      </species>
      <species id="M_orot_e_PA" name="Orotate" compartment="e_PA" hasOnlySubstanceUnits="false" boundaryCondition="false" constant="false" fbc:charge="-1" fbc:chemicalFormula="C5H3N2O4">
        <notes>
          <html xmlns="http://www.w3.org/1999/xhtml">
            <p>FORMULA: C5H3N2O4</p>
            <p>CHARGE: -1</p>
          </html>
        </notes>
      </species>
      <species id="M_orot_c_PA" name="Orotate" compartment="c_PA" hasOnlySubstanceUnits="false" boundaryCondition="false" constant="false" fbc:charge="-1" fbc:chemicalFormula="C5H3N2O4">
        <notes>
          <html xmlns="http://www.w3.org/1999/xhtml">
            <p>FORMULA: C5H3N2O4</p>
            <p>CHARGE: -1</p>
          </html>
        </notes>
      </species>
      <species id="M_fe2_e_PA" name="Fe2+" compartment="e_PA" hasOnlySubstanceUnits="false" boundaryCondition="false" constant="false" fbc:charge="0" fbc:chemicalFormula="Fe">
        <notes>
          <html xmlns="http://www.w3.org/1999/xhtml">
            <p>FORMULA: Fe</p>
            <p>CHARGE: 0</p>
          </html>
        </notes>
      </species>
      <species id="M_fe2_c_PA" name="Fe2+" compartment="c_PA" hasOnlySubstanceUnits="false" boundaryCondition="false" constant="false" fbc:charge="0" fbc:chemicalFormula="Fe">
        <notes>
          <html xmlns="http://www.w3.org/1999/xhtml">
            <p>FORMULA: Fe</p>
            <p>CHARGE: 0</p>
          </html>
        </notes>
      </species>
      <species id="M_da17C_PG_c_PA" name="Dianteisoheptadecanoylphosphatidylglycerol" compartment="c_PA" hasOnlySubstanceUnits="false" boundaryCondition="false" constant="false" fbc:charge="-1" fbc:chemicalFormula="C40H78O10P">
        <notes>
          <html xmlns="http://www.w3.org/1999/xhtml">
            <p>FORMULA: C40H78O10P</p>
            <p>CHARGE: -1</p>
          </html>
        </notes>
      </species>
      <species id="M_A17C_CL_BS_c_PA" name="Anteisoheptadecanoylcardiolipin_(B. subtilis)" compartment="c_PA" hasOnlySubstanceUnits="false" boundaryCondition="false" constant="false" fbc:charge="-2" fbc:chemicalFormula="C77H148O17P2">
        <notes>
          <html xmlns="http://www.w3.org/1999/xhtml">
            <p>FORMULA: C77H148O17P2</p>
            <p>CHARGE: -2</p>
          </html>
        </notes>
      </species>
      <species id="M_da15C_PG_c_PA" name="Dianteisopentadecanoylphosphatidylglycerol" compartment="c_PA" hasOnlySubstanceUnits="false" boundaryCondition="false" constant="false" fbc:charge="-1" fbc:chemicalFormula="C36H70O10P">
        <notes>
          <html xmlns="http://www.w3.org/1999/xhtml">
            <p>FORMULA: C36H70O10P</p>
            <p>CHARGE: -1</p>
          </html>
        </notes>
      </species>
      <species id="M_A15C_CL_BS_c_PA" name="Anteisopentadecanoylcardiolipin_(B. subtilis)" compartment="c_PA" hasOnlySubstanceUnits="false" boundaryCondition="false" constant="false" fbc:charge="-2" fbc:chemicalFormula="C69H132O17P2">
        <notes>
          <html xmlns="http://www.w3.org/1999/xhtml">
            <p>FORMULA: C69H132O17P2</p>
            <p>CHARGE: -2</p>
          </html>
        </notes>
      </species>
      <species id="M_di17C_PG_c_PA" name="Diisoheptadecanoylphosphatidylglycerol" compartment="c_PA" hasOnlySubstanceUnits="false" boundaryCondition="false" constant="false" fbc:charge="-1" fbc:chemicalFormula="C40H78O10P">
        <notes>
          <html xmlns="http://www.w3.org/1999/xhtml">
            <p>FORMULA: C40H78O10P</p>
            <p>CHARGE: -1</p>
          </html>
        </notes>
      </species>
      <species id="M_I17C_CL_BS_c_PA" name="Isoheptadecanoylcardiolipin_(B. subtilis)" compartment="c_PA" hasOnlySubstanceUnits="false" boundaryCondition="false" constant="false" fbc:charge="-2" fbc:chemicalFormula="C77H148O17P2">
        <notes>
          <html xmlns="http://www.w3.org/1999/xhtml">
            <p>FORMULA: C77H148O17P2</p>
            <p>CHARGE: -2</p>
          </html>
        </notes>
      </species>
      <species id="M_di16C_PG_c_PA" name="Diisohexadecanoylphosphatidylglycerol" compartment="c_PA" hasOnlySubstanceUnits="false" boundaryCondition="false" constant="false" fbc:charge="-1" fbc:chemicalFormula="C38H74O10P">
        <notes>
          <html xmlns="http://www.w3.org/1999/xhtml">
            <p>FORMULA: C38H74O10P</p>
            <p>CHARGE: -1</p>
          </html>
        </notes>
      </species>
      <species id="M_I16C_CL_BS_c_PA" name="Isohexadecanoylcardiolipin_(B. subtilis)" compartment="c_PA" hasOnlySubstanceUnits="false" boundaryCondition="false" constant="false" fbc:charge="-2" fbc:chemicalFormula="C73H140O17P2">
        <notes>
          <html xmlns="http://www.w3.org/1999/xhtml">
            <p>FORMULA: C73H140O17P2</p>
            <p>CHARGE: -2</p>
          </html>
        </notes>
      </species>
      <species id="M_di15C_PG_c_PA" name="Diisopentadecanoylphosphatidylglycerol" compartment="c_PA" hasOnlySubstanceUnits="false" boundaryCondition="false" constant="false" fbc:charge="-1" fbc:chemicalFormula="C36H70O10P">
        <notes>
          <html xmlns="http://www.w3.org/1999/xhtml">
            <p>FORMULA: C36H70O10P</p>
            <p>CHARGE: -1</p>
          </html>
        </notes>
      </species>
      <species id="M_I15C_CL_BS_c_PA" name="Isopentadecanoylcardiolipin_(B. subtilis)" compartment="c_PA" hasOnlySubstanceUnits="false" boundaryCondition="false" constant="false" fbc:charge="-2" fbc:chemicalFormula="C69H132O17P2">
        <notes>
          <html xmlns="http://www.w3.org/1999/xhtml">
            <p>FORMULA: C69H132O17P2</p>
            <p>CHARGE: -2</p>
          </html>
        </notes>
      </species>
      <species id="M_di14C_PG_c_PA" name="Diisotetradecanoylphosphatidylglycerol" compartment="c_PA" hasOnlySubstanceUnits="false" boundaryCondition="false" constant="false" fbc:charge="-1" fbc:chemicalFormula="C34H66O10P">
        <notes>
          <html xmlns="http://www.w3.org/1999/xhtml">
            <p>FORMULA: C34H66O10P</p>
            <p>CHARGE: -1</p>
          </html>
        </notes>
      </species>
      <species id="M_I14C_CL_BS_c_PA" name="Isotetradecanoylcardiolipin_(B. subtilis)" compartment="c_PA" hasOnlySubstanceUnits="false" boundaryCondition="false" constant="false" fbc:charge="-2" fbc:chemicalFormula="C65H124O17P2">
        <notes>
          <html xmlns="http://www.w3.org/1999/xhtml">
            <p>FORMULA: C65H124O17P2</p>
            <p>CHARGE: -2</p>
          </html>
        </notes>
      </species>
      <species id="M_pg140_c_PA" name="Phosphatidylglycerol_ditetradecanoyl" compartment="c_PA" hasOnlySubstanceUnits="false" boundaryCondition="false" constant="false" fbc:charge="-1" fbc:chemicalFormula="C34H66O10P">
        <notes>
          <html xmlns="http://www.w3.org/1999/xhtml">
            <p>FORMULA: C34H66O10P</p>
            <p>CHARGE: -1</p>
          </html>
        </notes>
      </species>
      <species id="M_M_CL_BS_c_PA" name="Myristoylcardiolipin_(B. subtilis)" compartment="c_PA" hasOnlySubstanceUnits="false" boundaryCondition="false" constant="false" fbc:charge="-2" fbc:chemicalFormula="C65H124O17P2">
        <notes>
          <html xmlns="http://www.w3.org/1999/xhtml">
            <p>FORMULA: C65H124O17P2</p>
            <p>CHARGE: -2</p>
          </html>
        </notes>
      </species>
      <species id="M_pg160_c_PA" name="Phosphatidylglycerol_dihexadecanoyl" compartment="c_PA" hasOnlySubstanceUnits="false" boundaryCondition="false" constant="false" fbc:charge="-1" fbc:chemicalFormula="C38H74O10P">
        <notes>
          <html xmlns="http://www.w3.org/1999/xhtml">
            <p>FORMULA: C38H74O10P</p>
            <p>CHARGE: -1</p>
          </html>
        </notes>
      </species>
      <species id="M_P_CL_BS_c_PA" name="Palmitoylcardiolipin_(B. subtilis)" compartment="c_PA" hasOnlySubstanceUnits="false" boundaryCondition="false" constant="false" fbc:charge="-2" fbc:chemicalFormula="C73H140O17P2">
        <notes>
          <html xmlns="http://www.w3.org/1999/xhtml">
            <p>FORMULA: C73H140O17P2</p>
            <p>CHARGE: -2</p>
          </html>
        </notes>
      </species>
      <species id="M_pg180_c_PA" name="Phosphatidylglycerol_dioctadecanoyl" compartment="c_PA" hasOnlySubstanceUnits="false" boundaryCondition="false" constant="false" fbc:charge="-1" fbc:chemicalFormula="C42H82O10P">
        <notes>
          <html xmlns="http://www.w3.org/1999/xhtml">
            <p>FORMULA: C42H82O10P</p>
            <p>CHARGE: -1</p>
          </html>
        </notes>
      </species>
      <species id="M_S_CL_BS_c_PA" name="Stearoylcardiolipin_(B. subtilis)" compartment="c_PA" hasOnlySubstanceUnits="false" boundaryCondition="false" constant="false" fbc:charge="-2" fbc:chemicalFormula="C81H156O17P2">
        <notes>
          <html xmlns="http://www.w3.org/1999/xhtml">
            <p>FORMULA: C81H156O17P2</p>
            <p>CHARGE: -2</p>
          </html>
        </notes>
      </species>
      <species id="M_pa_EC_c_PA" name="1,2-diacyl-sn-glycerol 3-phosphate" compartment="c_PA" hasOnlySubstanceUnits="false" boundaryCondition="false" constant="false" fbc:charge="-1" fbc:chemicalFormula="C5H6O8PR2">
        <notes>
          <html xmlns="http://www.w3.org/1999/xhtml">
            <p>FORMULA: C5H6O8PR2</p>
            <p>CHARGE: -1</p>
          </html>
        </notes>
      </species>
      <species id="M_pa160161_c_PA" name="pa160161" compartment="c_PA" hasOnlySubstanceUnits="false" boundaryCondition="false" constant="false" fbc:charge="0" fbc:chemicalFormula="C35H65O8P1">
        <notes>
          <html xmlns="http://www.w3.org/1999/xhtml">
            <p>FORMULA: C35H65O8P1</p>
            <p>CHARGE: 0</p>
          </html>
        </notes>
      </species>
      <species id="M_pa180181_c_PA" name="pa180181" compartment="c_PA" hasOnlySubstanceUnits="false" boundaryCondition="false" constant="false" fbc:charge="0" fbc:chemicalFormula="C39H73O8P1">
        <notes>
          <html xmlns="http://www.w3.org/1999/xhtml">
            <p>FORMULA: C39H73O8P1</p>
            <p>CHARGE: 0</p>
          </html>
        </notes>
      </species>
      <species id="M_hisp_c_PA" name="L-histidinol-phosphate" compartment="c_PA" hasOnlySubstanceUnits="false" boundaryCondition="false" constant="false" fbc:charge="0" fbc:chemicalFormula="C6H12N3O4P">
        <notes>
          <html xmlns="http://www.w3.org/1999/xhtml">
            <p>FORMULA: C6H12N3O4P</p>
            <p>CHARGE: 0</p>
          </html>
        </notes>
      </species>
      <species id="M_2hddACP_c_PA" name="2-hydroxydodecanoyl-[acyl-carrier protein]" compartment="c_PA" hasOnlySubstanceUnits="false" boundaryCondition="false" constant="false" fbc:charge="0" fbc:chemicalFormula="C12H23O2X">
        <notes>
          <html xmlns="http://www.w3.org/1999/xhtml">
            <p>FORMULA: C12H23O2X</p>
            <p>CHARGE: 0</p>
          </html>
        </notes>
      </species>
      <species id="M_PA_lipidApre_c_PA" name="Pseudomonas aeruginosa Lipid A precursor" compartment="c_PA" hasOnlySubstanceUnits="false" boundaryCondition="false" constant="false" fbc:charge="0" fbc:chemicalFormula="C56H102N2O23P2">
        <notes>
          <html xmlns="http://www.w3.org/1999/xhtml">
            <p>FORMULA: C56H102N2O23P2</p>
            <p>CHARGE: 0</p>
          </html>
        </notes>
      </species>
      <species id="M_PA_lipidA_c_PA" name="Pseudomonas aeruginosa Lipid A" compartment="c_PA" hasOnlySubstanceUnits="false" boundaryCondition="false" constant="false" fbc:charge="0" fbc:chemicalFormula="C80H146N2O25P2">
        <notes>
          <html xmlns="http://www.w3.org/1999/xhtml">
            <p>FORMULA: C80H146N2O25P2</p>
            <p>CHARGE: 0</p>
          </html>
        </notes>
      </species>
      <species id="M_ser__L_c_PA" name="L-Serine" compartment="c_PA" hasOnlySubstanceUnits="false" boundaryCondition="false" constant="false" fbc:charge="0" fbc:chemicalFormula="C3H7NO3">
        <notes>
          <html xmlns="http://www.w3.org/1999/xhtml">
            <p>FORMULA: C3H7NO3</p>
            <p>CHARGE: 0</p>
          </html>
        </notes>
      </species>
      <species id="M_3ig3p_c_PA" name="Indoleglycerol phosphate" compartment="c_PA" hasOnlySubstanceUnits="false" boundaryCondition="false" constant="false" fbc:charge="-1" fbc:chemicalFormula="C11H13NO6P">
        <notes>
          <html xmlns="http://www.w3.org/1999/xhtml">
            <p>FORMULA: C11H13NO6P</p>
            <p>CHARGE: -1</p>
          </html>
        </notes>
      </species>
      <species id="M_trp__L_c_PA" name="L-Tryptophan" compartment="c_PA" hasOnlySubstanceUnits="false" boundaryCondition="false" constant="false" fbc:charge="0" fbc:chemicalFormula="C11H12N2O2">
        <notes>
          <html xmlns="http://www.w3.org/1999/xhtml">
            <p>FORMULA: C11H12N2O2</p>
            <p>CHARGE: 0</p>
          </html>
        </notes>
      </species>
      <species id="M_asn__L_c_PA" name="L-Asparagine" compartment="c_PA" hasOnlySubstanceUnits="false" boundaryCondition="false" constant="false" fbc:charge="0" fbc:chemicalFormula="C4H8N2O3">
        <notes>
          <html xmlns="http://www.w3.org/1999/xhtml">
            <p>FORMULA: C4H8N2O3</p>
            <p>CHARGE: 0</p>
          </html>
        </notes>
      </species>
      <species id="M_so4_e_PA" name="Sulfate" compartment="e_PA" hasOnlySubstanceUnits="false" boundaryCondition="false" constant="false" fbc:charge="-2" fbc:chemicalFormula="O4S">
        <notes>
          <html xmlns="http://www.w3.org/1999/xhtml">
            <p>FORMULA: O4S</p>
            <p>CHARGE: -2</p>
          </html>
        </notes>
      </species>
      <species id="M_so4_c_PA" name="Sulfate" compartment="c_PA" hasOnlySubstanceUnits="false" boundaryCondition="false" constant="false" fbc:charge="-2" fbc:chemicalFormula="O4S">
        <notes>
          <html xmlns="http://www.w3.org/1999/xhtml">
            <p>FORMULA: O4S</p>
            <p>CHARGE: -2</p>
          </html>
        </notes>
      </species>
      <species id="M_4abut_e_PA" name="GABA" compartment="e_PA" hasOnlySubstanceUnits="false" boundaryCondition="false" constant="false" fbc:charge="0" fbc:chemicalFormula="C4H9NO2">
        <notes>
          <html xmlns="http://www.w3.org/1999/xhtml">
            <p>FORMULA: C4H9NO2</p>
            <p>CHARGE: 0</p>
          </html>
        </notes>
      </species>
      <species id="M_3cmuc_c_PA" name="3-Carboxy-cis,cis-muconate" compartment="c_PA" hasOnlySubstanceUnits="false" boundaryCondition="false" constant="false" fbc:charge="-3" fbc:chemicalFormula="C7H3O6">
        <notes>
          <html xmlns="http://www.w3.org/1999/xhtml">
            <p>FORMULA: C7H3O6</p>
            <p>CHARGE: -3</p>
          </html>
        </notes>
      </species>
      <species id="M_maln_c_PA" name="Malonate" compartment="c_PA" hasOnlySubstanceUnits="false" boundaryCondition="false" constant="false" fbc:charge="-2" fbc:chemicalFormula="C3H2O4">
        <notes>
          <html xmlns="http://www.w3.org/1999/xhtml">
            <p>FORMULA: C3H2O4</p>
            <p>CHARGE: -2</p>
          </html>
        </notes>
      </species>
      <species id="M_na1_e_PA" name="Na+" compartment="e_PA" hasOnlySubstanceUnits="false" boundaryCondition="false" constant="false" fbc:charge="1" fbc:chemicalFormula="Na">
        <notes>
          <html xmlns="http://www.w3.org/1999/xhtml">
            <p>FORMULA: Na</p>
            <p>CHARGE: 1</p>
          </html>
        </notes>
      </species>
      <species id="M_maln_e_PA" name="Malonate" compartment="e_PA" hasOnlySubstanceUnits="false" boundaryCondition="false" constant="false" fbc:charge="-2" fbc:chemicalFormula="C3H2O4">
        <notes>
          <html xmlns="http://www.w3.org/1999/xhtml">
            <p>FORMULA: C3H2O4</p>
            <p>CHARGE: -2</p>
          </html>
        </notes>
      </species>
      <species id="M_na1_c_PA" name="Na+" compartment="c_PA" hasOnlySubstanceUnits="false" boundaryCondition="false" constant="false" fbc:charge="1" fbc:chemicalFormula="Na">
        <notes>
          <html xmlns="http://www.w3.org/1999/xhtml">
            <p>FORMULA: Na</p>
            <p>CHARGE: 1</p>
          </html>
        </notes>
      </species>
      <species id="M_4cml_c_PA" name="4-Carboxymuconolactone" compartment="c_PA" hasOnlySubstanceUnits="false" boundaryCondition="false" constant="false" fbc:charge="-2" fbc:chemicalFormula="C7H4O6">
        <notes>
          <html xmlns="http://www.w3.org/1999/xhtml">
            <p>FORMULA: C7H4O6</p>
            <p>CHARGE: -2</p>
          </html>
        </notes>
      </species>
      <species id="M_5odhf2a_c_PA" name="3-oxoadipate-enol-lactone" compartment="c_PA" hasOnlySubstanceUnits="false" boundaryCondition="false" constant="false" fbc:charge="-1" fbc:chemicalFormula="C6H5O4">
        <notes>
          <html xmlns="http://www.w3.org/1999/xhtml">
            <p>FORMULA: C6H5O4</p>
            <p>CHARGE: -1</p>
          </html>
        </notes>
      </species>
      <species id="M_hgentis_c_PA" name="Homogentisate" compartment="c_PA" hasOnlySubstanceUnits="false" boundaryCondition="false" constant="false" fbc:charge="-1" fbc:chemicalFormula="C8H7O4">
        <notes>
          <html xmlns="http://www.w3.org/1999/xhtml">
            <p>FORMULA: C8H7O4</p>
            <p>CHARGE: -1</p>
          </html>
        </notes>
      </species>
      <species id="M_3ophb_c_PA" name="3-Octaprenyl-4-hydroxybenzoate" compartment="c_PA" hasOnlySubstanceUnits="false" boundaryCondition="false" constant="false" fbc:charge="-1" fbc:chemicalFormula="C47H69O3">
        <notes>
          <html xmlns="http://www.w3.org/1999/xhtml">
            <p>FORMULA: C47H69O3</p>
            <p>CHARGE: -1</p>
          </html>
        </notes>
      </species>
      <species id="M_2oph_c_PA" name="2-Octaprenylphenol" compartment="c_PA" hasOnlySubstanceUnits="false" boundaryCondition="false" constant="false" fbc:charge="0" fbc:chemicalFormula="C46H70O">
        <notes>
          <html xmlns="http://www.w3.org/1999/xhtml">
            <p>FORMULA: C46H70O</p>
            <p>CHARGE: 0</p>
          </html>
        </notes>
      </species>
      <species id="M_tsul_e_PA" name="H2S2O3" compartment="e_PA" hasOnlySubstanceUnits="false" boundaryCondition="false" constant="false" fbc:charge="0" fbc:chemicalFormula="O3S2">
        <notes>
          <html xmlns="http://www.w3.org/1999/xhtml">
            <p>FORMULA: O3S2</p>
            <p>CHARGE: 0</p>
          </html>
        </notes>
      </species>
      <species id="M_tsul_c_PA" name="H2S2O3" compartment="c_PA" hasOnlySubstanceUnits="false" boundaryCondition="false" constant="false" fbc:charge="-2" fbc:chemicalFormula="O3S2">
        <notes>
          <html xmlns="http://www.w3.org/1999/xhtml">
            <p>FORMULA: O3S2</p>
            <p>CHARGE: -2</p>
          </html>
        </notes>
      </species>
      <species id="M_agm_c_PA" name="Agmatine" compartment="c_PA" hasOnlySubstanceUnits="false" boundaryCondition="false" constant="false" fbc:charge="2" fbc:chemicalFormula="C5H16N4">
        <notes>
          <html xmlns="http://www.w3.org/1999/xhtml">
            <p>FORMULA: C5H16N4</p>
            <p>CHARGE: 2</p>
          </html>
        </notes>
      </species>
      <species id="M_urea_c_PA" name="Urea" compartment="c_PA" hasOnlySubstanceUnits="false" boundaryCondition="false" constant="false" fbc:charge="0" fbc:chemicalFormula="CH4N2O">
        <notes>
          <html xmlns="http://www.w3.org/1999/xhtml">
            <p>FORMULA: CH4N2O</p>
            <p>CHARGE: 0</p>
          </html>
        </notes>
      </species>
      <species id="M_cys__L_e_PA" name="L-Cysteine" compartment="e_PA" hasOnlySubstanceUnits="false" boundaryCondition="false" constant="false" fbc:charge="0" fbc:chemicalFormula="C3H7NO2S">
        <notes>
          <html xmlns="http://www.w3.org/1999/xhtml">
            <p>FORMULA: C3H7NO2S</p>
            <p>CHARGE: 0</p>
          </html>
        </notes>
      </species>
      <species id="M_cystine__L_e_PA" name="L-Cystine" compartment="e_PA" hasOnlySubstanceUnits="false" boundaryCondition="false" constant="false" fbc:charge="0" fbc:chemicalFormula="C6H12N2O4S2">
        <notes>
          <html xmlns="http://www.w3.org/1999/xhtml">
            <p>FORMULA: C6H12N2O4S2</p>
            <p>CHARGE: 0</p>
          </html>
        </notes>
      </species>
      <species id="M_cystine__L_c_PA" name="L-Cystine" compartment="c_PA" hasOnlySubstanceUnits="false" boundaryCondition="false" constant="false" fbc:charge="0" fbc:chemicalFormula="C6H12N2O4S2">
        <notes>
          <html xmlns="http://www.w3.org/1999/xhtml">
            <p>FORMULA: C6H12N2O4S2</p>
            <p>CHARGE: 0</p>
          </html>
        </notes>
      </species>
      <species id="M_thm_e_PA" name="Thiamin" compartment="e_PA" hasOnlySubstanceUnits="false" boundaryCondition="false" constant="false" fbc:charge="1" fbc:chemicalFormula="C12H17N4OS">
        <notes>
          <html xmlns="http://www.w3.org/1999/xhtml">
            <p>FORMULA: C12H17N4OS</p>
            <p>CHARGE: 1</p>
          </html>
        </notes>
      </species>
      <species id="M_thm_c_PA" name="Thiamin" compartment="c_PA" hasOnlySubstanceUnits="false" boundaryCondition="false" constant="false" fbc:charge="1" fbc:chemicalFormula="C12H17N4OS">
        <notes>
          <html xmlns="http://www.w3.org/1999/xhtml">
            <p>FORMULA: C12H17N4OS</p>
            <p>CHARGE: 1</p>
          </html>
        </notes>
      </species>
      <species id="M_xan_e_PA" name="XAN" compartment="e_PA" hasOnlySubstanceUnits="false" boundaryCondition="false" constant="false" fbc:charge="0" fbc:chemicalFormula="C5H4N4O2">
        <notes>
          <html xmlns="http://www.w3.org/1999/xhtml">
            <p>FORMULA: C5H4N4O2</p>
            <p>CHARGE: 0</p>
          </html>
        </notes>
      </species>
      <species id="M_alltn_e_PA" name="Allantoin" compartment="e_PA" hasOnlySubstanceUnits="false" boundaryCondition="false" constant="false" fbc:charge="0" fbc:chemicalFormula="C4H6N4O3">
        <notes>
          <html xmlns="http://www.w3.org/1999/xhtml">
            <p>FORMULA: C4H6N4O3</p>
            <p>CHARGE: 0</p>
          </html>
        </notes>
      </species>
      <species id="M_alltn_c_PA" name="Allantoin" compartment="c_PA" hasOnlySubstanceUnits="false" boundaryCondition="false" constant="false" fbc:charge="0" fbc:chemicalFormula="C4H6N4O3">
        <notes>
          <html xmlns="http://www.w3.org/1999/xhtml">
            <p>FORMULA: C4H6N4O3</p>
            <p>CHARGE: 0</p>
          </html>
        </notes>
      </species>
      <species id="M_pi_e_PA" name="Phosphate" compartment="e_PA" hasOnlySubstanceUnits="false" boundaryCondition="false" constant="false" fbc:charge="-2" fbc:chemicalFormula="HO4P">
        <notes>
          <html xmlns="http://www.w3.org/1999/xhtml">
            <p>FORMULA: HO4P</p>
            <p>CHARGE: -2</p>
          </html>
        </notes>
      </species>
      <species id="M_csn_e_PA" name="Cytosine" compartment="e_PA" hasOnlySubstanceUnits="false" boundaryCondition="false" constant="false" fbc:charge="0" fbc:chemicalFormula="C4H5N3O">
        <notes>
          <html xmlns="http://www.w3.org/1999/xhtml">
            <p>FORMULA: C4H5N3O</p>
            <p>CHARGE: 0</p>
          </html>
        </notes>
      </species>
      <species id="M_csn_c_PA" name="Cytosine" compartment="c_PA" hasOnlySubstanceUnits="false" boundaryCondition="false" constant="false" fbc:charge="0" fbc:chemicalFormula="C4H5N3O">
        <notes>
          <html xmlns="http://www.w3.org/1999/xhtml">
            <p>FORMULA: C4H5N3O</p>
            <p>CHARGE: 0</p>
          </html>
        </notes>
      </species>
      <species id="M_adn_e_PA" name="Adenosine" compartment="e_PA" hasOnlySubstanceUnits="false" boundaryCondition="false" constant="false" fbc:charge="0" fbc:chemicalFormula="C10H13N5O4">
        <notes>
          <html xmlns="http://www.w3.org/1999/xhtml">
            <p>FORMULA: C10H13N5O4</p>
            <p>CHARGE: 0</p>
          </html>
        </notes>
      </species>
      <species id="M_adn_c_PA" name="Adenosine" compartment="c_PA" hasOnlySubstanceUnits="false" boundaryCondition="false" constant="false" fbc:charge="0" fbc:chemicalFormula="C10H13N5O4">
        <notes>
          <html xmlns="http://www.w3.org/1999/xhtml">
            <p>FORMULA: C10H13N5O4</p>
            <p>CHARGE: 0</p>
          </html>
        </notes>
      </species>
      <species id="M_cytd_e_PA" name="Cytidine" compartment="e_PA" hasOnlySubstanceUnits="false" boundaryCondition="false" constant="false" fbc:charge="0" fbc:chemicalFormula="C9H13N3O5">
        <notes>
          <html xmlns="http://www.w3.org/1999/xhtml">
            <p>FORMULA: C9H13N3O5</p>
            <p>CHARGE: 0</p>
          </html>
        </notes>
      </species>
      <species id="M_cytd_c_PA" name="Cytidine" compartment="c_PA" hasOnlySubstanceUnits="false" boundaryCondition="false" constant="false" fbc:charge="0" fbc:chemicalFormula="C9H13N3O5">
        <notes>
          <html xmlns="http://www.w3.org/1999/xhtml">
            <p>FORMULA: C9H13N3O5</p>
            <p>CHARGE: 0</p>
          </html>
        </notes>
      </species>
      <species id="M_dad_2_e_PA" name="Deoxyadenosine" compartment="e_PA" hasOnlySubstanceUnits="false" boundaryCondition="false" constant="false" fbc:charge="0" fbc:chemicalFormula="C10H13N5O3">
        <notes>
          <html xmlns="http://www.w3.org/1999/xhtml">
            <p>FORMULA: C10H13N5O3</p>
            <p>CHARGE: 0</p>
          </html>
        </notes>
      </species>
      <species id="M_dad_2_c_PA" name="Deoxyadenosine" compartment="c_PA" hasOnlySubstanceUnits="false" boundaryCondition="false" constant="false" fbc:charge="0" fbc:chemicalFormula="C10H13N5O3">
        <notes>
          <html xmlns="http://www.w3.org/1999/xhtml">
            <p>FORMULA: C10H13N5O3</p>
            <p>CHARGE: 0</p>
          </html>
        </notes>
      </species>
      <species id="M_dcyt_e_PA" name="Deoxycytidine" compartment="e_PA" hasOnlySubstanceUnits="false" boundaryCondition="false" constant="false" fbc:charge="0" fbc:chemicalFormula="C9H13N3O4">
        <notes>
          <html xmlns="http://www.w3.org/1999/xhtml">
            <p>FORMULA: C9H13N3O4</p>
            <p>CHARGE: 0</p>
          </html>
        </notes>
      </species>
      <species id="M_dcyt_c_PA" name="Deoxycytidine" compartment="c_PA" hasOnlySubstanceUnits="false" boundaryCondition="false" constant="false" fbc:charge="0" fbc:chemicalFormula="C9H13N3O4">
        <notes>
          <html xmlns="http://www.w3.org/1999/xhtml">
            <p>FORMULA: C9H13N3O4</p>
            <p>CHARGE: 0</p>
          </html>
        </notes>
      </species>
      <species id="M_ins_e_PA" name="Inosine" compartment="e_PA" hasOnlySubstanceUnits="false" boundaryCondition="false" constant="false" fbc:charge="0" fbc:chemicalFormula="C10H12N4O5">
        <notes>
          <html xmlns="http://www.w3.org/1999/xhtml">
            <p>FORMULA: C10H12N4O5</p>
            <p>CHARGE: 0</p>
          </html>
        </notes>
      </species>
      <species id="M_ins_c_PA" name="Inosine" compartment="c_PA" hasOnlySubstanceUnits="false" boundaryCondition="false" constant="false" fbc:charge="0" fbc:chemicalFormula="C10H12N4O5">
        <notes>
          <html xmlns="http://www.w3.org/1999/xhtml">
            <p>FORMULA: C10H12N4O5</p>
            <p>CHARGE: 0</p>
          </html>
        </notes>
      </species>
      <species id="M_thymd_e_PA" name="Thymidine" compartment="e_PA" hasOnlySubstanceUnits="false" boundaryCondition="false" constant="false" fbc:charge="0" fbc:chemicalFormula="C10H14N2O5">
        <notes>
          <html xmlns="http://www.w3.org/1999/xhtml">
            <p>FORMULA: C10H14N2O5</p>
            <p>CHARGE: 0</p>
          </html>
        </notes>
      </species>
      <species id="M_thymd_c_PA" name="Thymidine" compartment="c_PA" hasOnlySubstanceUnits="false" boundaryCondition="false" constant="false" fbc:charge="0" fbc:chemicalFormula="C10H14N2O5">
        <notes>
          <html xmlns="http://www.w3.org/1999/xhtml">
            <p>FORMULA: C10H14N2O5</p>
            <p>CHARGE: 0</p>
          </html>
        </notes>
      </species>
      <species id="M_uri_e_PA" name="Uridine" compartment="e_PA" hasOnlySubstanceUnits="false" boundaryCondition="false" constant="false" fbc:charge="0" fbc:chemicalFormula="C9H12N2O6">
        <notes>
          <html xmlns="http://www.w3.org/1999/xhtml">
            <p>FORMULA: C9H12N2O6</p>
            <p>CHARGE: 0</p>
          </html>
        </notes>
      </species>
      <species id="M_uri_c_PA" name="Uridine" compartment="c_PA" hasOnlySubstanceUnits="false" boundaryCondition="false" constant="false" fbc:charge="0" fbc:chemicalFormula="C9H12N2O6">
        <notes>
          <html xmlns="http://www.w3.org/1999/xhtml">
            <p>FORMULA: C9H12N2O6</p>
            <p>CHARGE: 0</p>
          </html>
        </notes>
      </species>
      <species id="M_dgsn_e_PA" name="Deoxyguanosine" compartment="e_PA" hasOnlySubstanceUnits="false" boundaryCondition="false" constant="false" fbc:charge="0" fbc:chemicalFormula="C10H13N5O4">
        <notes>
          <html xmlns="http://www.w3.org/1999/xhtml">
            <p>FORMULA: C10H13N5O4</p>
            <p>CHARGE: 0</p>
          </html>
        </notes>
      </species>
      <species id="M_dgsn_c_PA" name="Deoxyguanosine" compartment="c_PA" hasOnlySubstanceUnits="false" boundaryCondition="false" constant="false" fbc:charge="0" fbc:chemicalFormula="C10H13N5O4">
        <notes>
          <html xmlns="http://www.w3.org/1999/xhtml">
            <p>FORMULA: C10H13N5O4</p>
            <p>CHARGE: 0</p>
          </html>
        </notes>
      </species>
      <species id="M_din_e_PA" name="Deoxyinosine" compartment="e_PA" hasOnlySubstanceUnits="false" boundaryCondition="false" constant="false" fbc:charge="0" fbc:chemicalFormula="C10H12N4O4">
        <notes>
          <html xmlns="http://www.w3.org/1999/xhtml">
            <p>FORMULA: C10H12N4O4</p>
            <p>CHARGE: 0</p>
          </html>
        </notes>
      </species>
      <species id="M_din_c_PA" name="Deoxyinosine" compartment="c_PA" hasOnlySubstanceUnits="false" boundaryCondition="false" constant="false" fbc:charge="0" fbc:chemicalFormula="C10H12N4O4">
        <notes>
          <html xmlns="http://www.w3.org/1999/xhtml">
            <p>FORMULA: C10H12N4O4</p>
            <p>CHARGE: 0</p>
          </html>
        </notes>
      </species>
      <species id="M_duri_e_PA" name="Deoxyuridine" compartment="e_PA" hasOnlySubstanceUnits="false" boundaryCondition="false" constant="false" fbc:charge="0" fbc:chemicalFormula="C9H12N2O5">
        <notes>
          <html xmlns="http://www.w3.org/1999/xhtml">
            <p>FORMULA: C9H12N2O5</p>
            <p>CHARGE: 0</p>
          </html>
        </notes>
      </species>
      <species id="M_duri_c_PA" name="Deoxyuridine" compartment="c_PA" hasOnlySubstanceUnits="false" boundaryCondition="false" constant="false" fbc:charge="0" fbc:chemicalFormula="C9H12N2O5">
        <notes>
          <html xmlns="http://www.w3.org/1999/xhtml">
            <p>FORMULA: C9H12N2O5</p>
            <p>CHARGE: 0</p>
          </html>
        </notes>
      </species>
      <species id="M_uppg3_c_PA" name="UroporphyrinogenIII" compartment="c_PA" hasOnlySubstanceUnits="false" boundaryCondition="false" constant="false" fbc:charge="-8" fbc:chemicalFormula="C40H36N4O16">
        <notes>
          <html xmlns="http://www.w3.org/1999/xhtml">
            <p>FORMULA: C40H36N4O16</p>
            <p>CHARGE: -8</p>
          </html>
        </notes>
      </species>
      <species id="M_ficytC_c_PA" name="Cytochrome c3+" compartment="c_PA" hasOnlySubstanceUnits="false" boundaryCondition="false" constant="false" fbc:charge="5" fbc:chemicalFormula="C42H52FeN8O6S2">
        <notes>
          <html xmlns="http://www.w3.org/1999/xhtml">
            <p>FORMULA: C42H52FeN8O6S2</p>
            <p>CHARGE: 5</p>
          </html>
        </notes>
      </species>
      <species id="M_no_c_PA" name="NO" compartment="c_PA" hasOnlySubstanceUnits="false" boundaryCondition="false" constant="false" fbc:charge="0" fbc:chemicalFormula="NO">
        <notes>
          <html xmlns="http://www.w3.org/1999/xhtml">
            <p>FORMULA: NO</p>
            <p>CHARGE: 0</p>
          </html>
        </notes>
      </species>
      <species id="M_focytC_c_PA" name="Cytochrome c2+" compartment="c_PA" hasOnlySubstanceUnits="false" boundaryCondition="false" constant="false" fbc:charge="4" fbc:chemicalFormula="C42H52FeN8O6S2">
        <notes>
          <html xmlns="http://www.w3.org/1999/xhtml">
            <p>FORMULA: C42H52FeN8O6S2</p>
            <p>CHARGE: 4</p>
          </html>
        </notes>
      </species>
      <species id="M_n2o_c_PA" name="Nitrous oxide" compartment="c_PA" hasOnlySubstanceUnits="false" boundaryCondition="false" constant="false" fbc:charge="1" fbc:chemicalFormula="HN2O">
        <notes>
          <html xmlns="http://www.w3.org/1999/xhtml">
            <p>FORMULA: HN2O</p>
            <p>CHARGE: 1</p>
          </html>
        </notes>
      </species>
      <species id="M_2ahhmp_c_PA" name="6-hydroxymethyl dihydropterin" compartment="c_PA" hasOnlySubstanceUnits="false" boundaryCondition="false" constant="false" fbc:charge="0" fbc:chemicalFormula="C7H9N5O2">
        <notes>
          <html xmlns="http://www.w3.org/1999/xhtml">
            <p>FORMULA: C7H9N5O2</p>
            <p>CHARGE: 0</p>
          </html>
        </notes>
      </species>
      <species id="M_2ahhmd_c_PA" name="7,8-Dihydropterin pyrophosphate" compartment="c_PA" hasOnlySubstanceUnits="false" boundaryCondition="false" constant="false" fbc:charge="-2" fbc:chemicalFormula="C7H9N5O8P2">
        <notes>
          <html xmlns="http://www.w3.org/1999/xhtml">
            <p>FORMULA: C7H9N5O8P2</p>
            <p>CHARGE: -2</p>
          </html>
        </notes>
      </species>
      <species id="M_cit_c_PA" name="Citrate" compartment="c_PA" hasOnlySubstanceUnits="false" boundaryCondition="false" constant="false" fbc:charge="-3" fbc:chemicalFormula="C6H5O7">
        <notes>
          <html xmlns="http://www.w3.org/1999/xhtml">
            <p>FORMULA: C6H5O7</p>
            <p>CHARGE: -3</p>
          </html>
        </notes>
      </species>
      <species id="M_actp_c_PA" name="Acetylphosphate" compartment="c_PA" hasOnlySubstanceUnits="false" boundaryCondition="false" constant="false" fbc:charge="-1" fbc:chemicalFormula="C2H4O5P">
        <notes>
          <html xmlns="http://www.w3.org/1999/xhtml">
            <p>FORMULA: C2H4O5P</p>
            <p>CHARGE: -1</p>
          </html>
        </notes>
      </species>
      <species id="M_trp__L_e_PA" name="L-Tryptophan" compartment="e_PA" hasOnlySubstanceUnits="false" boundaryCondition="false" constant="false" fbc:charge="0" fbc:chemicalFormula="C11H12N2O2">
        <notes>
          <html xmlns="http://www.w3.org/1999/xhtml">
            <p>FORMULA: C11H12N2O2</p>
            <p>CHARGE: 0</p>
          </html>
        </notes>
      </species>
      <species id="M_phe__L_c_PA" name="L-Phenylalanine" compartment="c_PA" hasOnlySubstanceUnits="false" boundaryCondition="false" constant="false" fbc:charge="0" fbc:chemicalFormula="C9H11NO2">
        <notes>
          <html xmlns="http://www.w3.org/1999/xhtml">
            <p>FORMULA: C9H11NO2</p>
            <p>CHARGE: 0</p>
          </html>
        </notes>
      </species>
      <species id="M_phpyr_c_PA" name="Phenylpyruvate" compartment="c_PA" hasOnlySubstanceUnits="false" boundaryCondition="false" constant="false" fbc:charge="-1" fbc:chemicalFormula="C9H7O3">
        <notes>
          <html xmlns="http://www.w3.org/1999/xhtml">
            <p>FORMULA: C9H7O3</p>
            <p>CHARGE: -1</p>
          </html>
        </notes>
      </species>
      <species id="M_2kmb_c_PA" name="4-methylthio 2-oxobutyrate" compartment="c_PA" hasOnlySubstanceUnits="false" boundaryCondition="false" constant="false" fbc:charge="-1" fbc:chemicalFormula="C5H7O3S">
        <notes>
          <html xmlns="http://www.w3.org/1999/xhtml">
            <p>FORMULA: C5H7O3S</p>
            <p>CHARGE: -1</p>
          </html>
        </notes>
      </species>
      <species id="M_itacon_e_PA" name="Itaconate" compartment="e_PA" hasOnlySubstanceUnits="false" boundaryCondition="false" constant="false" fbc:charge="-2" fbc:chemicalFormula="C5H4O4">
        <notes>
          <html xmlns="http://www.w3.org/1999/xhtml">
            <p>FORMULA: C5H4O4</p>
            <p>CHARGE: -2</p>
          </html>
        </notes>
      </species>
      <species id="M_itacon_c_PA" name="Itaconate" compartment="c_PA" hasOnlySubstanceUnits="false" boundaryCondition="false" constant="false" fbc:charge="-2" fbc:chemicalFormula="C5H4O4">
        <notes>
          <html xmlns="http://www.w3.org/1999/xhtml">
            <p>FORMULA: C5H4O4</p>
            <p>CHARGE: -2</p>
          </html>
        </notes>
      </species>
      <species id="M_citac_e_PA" name="Citraconate" compartment="e_PA" hasOnlySubstanceUnits="false" boundaryCondition="false" constant="false" fbc:charge="-2" fbc:chemicalFormula="C5H4O4">
        <notes>
          <html xmlns="http://www.w3.org/1999/xhtml">
            <p>FORMULA: C5H4O4</p>
            <p>CHARGE: -2</p>
          </html>
        </notes>
      </species>
      <species id="M_citac_c_PA" name="Citraconate" compartment="c_PA" hasOnlySubstanceUnits="false" boundaryCondition="false" constant="false" fbc:charge="-2" fbc:chemicalFormula="C5H4O4">
        <notes>
          <html xmlns="http://www.w3.org/1999/xhtml">
            <p>FORMULA: C5H4O4</p>
            <p>CHARGE: -2</p>
          </html>
        </notes>
      </species>
      <species id="M_mal__L_e_PA" name="L-Malate" compartment="e_PA" hasOnlySubstanceUnits="false" boundaryCondition="false" constant="false" fbc:charge="-2" fbc:chemicalFormula="C4H4O5">
        <notes>
          <html xmlns="http://www.w3.org/1999/xhtml">
            <p>FORMULA: C4H4O5</p>
            <p>CHARGE: -2</p>
          </html>
        </notes>
      </species>
      <species id="M_succ_e_PA" name="Succinate" compartment="e_PA" hasOnlySubstanceUnits="false" boundaryCondition="false" constant="false" fbc:charge="-2" fbc:chemicalFormula="C4H4O4">
        <notes>
          <html xmlns="http://www.w3.org/1999/xhtml">
            <p>FORMULA: C4H4O4</p>
            <p>CHARGE: -2</p>
          </html>
        </notes>
      </species>
      <species id="M_10fthf_c_PA" name="10-Formyltetrahydrofolate" compartment="c_PA" hasOnlySubstanceUnits="false" boundaryCondition="false" constant="false" fbc:charge="-2" fbc:chemicalFormula="C20H21N7O7">
        <notes>
          <html xmlns="http://www.w3.org/1999/xhtml">
            <p>FORMULA: C20H21N7O7</p>
            <p>CHARGE: -2</p>
          </html>
        </notes>
      </species>
      <species id="M_gar_c_PA" name="GAR" compartment="c_PA" hasOnlySubstanceUnits="false" boundaryCondition="false" constant="false" fbc:charge="0" fbc:chemicalFormula="C7H15N2O8P">
        <notes>
          <html xmlns="http://www.w3.org/1999/xhtml">
            <p>FORMULA: C7H15N2O8P</p>
            <p>CHARGE: 0</p>
          </html>
        </notes>
      </species>
      <species id="M_fgam_c_PA" name="N-Formyl-GAR" compartment="c_PA" hasOnlySubstanceUnits="false" boundaryCondition="false" constant="false" fbc:charge="-1" fbc:chemicalFormula="C8H14N2O9P">
        <notes>
          <html xmlns="http://www.w3.org/1999/xhtml">
            <p>FORMULA: C8H14N2O9P</p>
            <p>CHARGE: -1</p>
          </html>
        </notes>
      </species>
      <species id="M_sarcs_c_PA" name="Sarcosine" compartment="c_PA" hasOnlySubstanceUnits="false" boundaryCondition="false" constant="false" fbc:charge="0" fbc:chemicalFormula="C3H7NO2">
        <notes>
          <html xmlns="http://www.w3.org/1999/xhtml">
            <p>FORMULA: C3H7NO2</p>
            <p>CHARGE: 0</p>
          </html>
        </notes>
      </species>
      <species id="M_glx_c_PA" name="Glyoxalate" compartment="c_PA" hasOnlySubstanceUnits="false" boundaryCondition="false" constant="false" fbc:charge="-1" fbc:chemicalFormula="C2HO3">
        <notes>
          <html xmlns="http://www.w3.org/1999/xhtml">
            <p>FORMULA: C2HO3</p>
            <p>CHARGE: -1</p>
          </html>
        </notes>
      </species>
      <species id="M_mma_c_PA" name="Methanamine" compartment="c_PA" hasOnlySubstanceUnits="false" boundaryCondition="false" constant="false" fbc:charge="1" fbc:chemicalFormula="CH6N">
        <notes>
          <html xmlns="http://www.w3.org/1999/xhtml">
            <p>FORMULA: CH6N</p>
            <p>CHARGE: 1</p>
          </html>
        </notes>
      </species>
      <species id="M_ile__L_e_PA" name="L-Isoleucine" compartment="e_PA" hasOnlySubstanceUnits="false" boundaryCondition="false" constant="false" fbc:charge="0" fbc:chemicalFormula="C6H13NO2">
        <notes>
          <html xmlns="http://www.w3.org/1999/xhtml">
            <p>FORMULA: C6H13NO2</p>
            <p>CHARGE: 0</p>
          </html>
        </notes>
      </species>
      <species id="M_ala__L_e_PA" name="L-Alanine" compartment="e_PA" hasOnlySubstanceUnits="false" boundaryCondition="false" constant="false" fbc:charge="0" fbc:chemicalFormula="C3H7NO2">
        <notes>
          <html xmlns="http://www.w3.org/1999/xhtml">
            <p>FORMULA: C3H7NO2</p>
            <p>CHARGE: 0</p>
          </html>
        </notes>
      </species>
      <species id="M_ala__L_c_PA" name="L-Alanine" compartment="c_PA" hasOnlySubstanceUnits="false" boundaryCondition="false" constant="false" fbc:charge="0" fbc:chemicalFormula="C3H7NO2">
        <notes>
          <html xmlns="http://www.w3.org/1999/xhtml">
            <p>FORMULA: C3H7NO2</p>
            <p>CHARGE: 0</p>
          </html>
        </notes>
      </species>
      <species id="M_thr__L_e_PA" name="L-Threonine" compartment="e_PA" hasOnlySubstanceUnits="false" boundaryCondition="false" constant="false" fbc:charge="0" fbc:chemicalFormula="C4H9NO3">
        <notes>
          <html xmlns="http://www.w3.org/1999/xhtml">
            <p>FORMULA: C4H9NO3</p>
            <p>CHARGE: 0</p>
          </html>
        </notes>
      </species>
      <species id="M_dgtp_c_PA" name="dGTP" compartment="c_PA" hasOnlySubstanceUnits="false" boundaryCondition="false" constant="false" fbc:charge="-3" fbc:chemicalFormula="C10H13N5O13P3">
        <notes>
          <html xmlns="http://www.w3.org/1999/xhtml">
            <p>FORMULA: C10H13N5O13P3</p>
            <p>CHARGE: -3</p>
          </html>
        </notes>
      </species>
      <species id="M_pppi_c_PA" name="Triphosphate" compartment="c_PA" hasOnlySubstanceUnits="false" boundaryCondition="false" constant="false" fbc:charge="-4" fbc:chemicalFormula="HO10P3">
        <notes>
          <html xmlns="http://www.w3.org/1999/xhtml">
            <p>FORMULA: HO10P3</p>
            <p>CHARGE: -4</p>
          </html>
        </notes>
      </species>
      <species id="M_gtp_c_PA" name="GTP" compartment="c_PA" hasOnlySubstanceUnits="false" boundaryCondition="false" constant="false" fbc:charge="-3" fbc:chemicalFormula="C10H13N5O14P3">
        <notes>
          <html xmlns="http://www.w3.org/1999/xhtml">
            <p>FORMULA: C10H13N5O14P3</p>
            <p>CHARGE: -3</p>
          </html>
        </notes>
      </species>
      <species id="M_gsn_c_PA" name="Guanosine" compartment="c_PA" hasOnlySubstanceUnits="false" boundaryCondition="false" constant="false" fbc:charge="0" fbc:chemicalFormula="C10H13N5O5">
        <notes>
          <html xmlns="http://www.w3.org/1999/xhtml">
            <p>FORMULA: C10H13N5O5</p>
            <p>CHARGE: 0</p>
          </html>
        </notes>
      </species>
      <species id="M_dadp_c_PA" name="dADP" compartment="c_PA" hasOnlySubstanceUnits="false" boundaryCondition="false" constant="false" fbc:charge="-2" fbc:chemicalFormula="C10H13N5O9P2">
        <notes>
          <html xmlns="http://www.w3.org/1999/xhtml">
            <p>FORMULA: C10H13N5O9P2</p>
            <p>CHARGE: -2</p>
          </html>
        </notes>
      </species>
      <species id="M_cdp_c_PA" name="CDP" compartment="c_PA" hasOnlySubstanceUnits="false" boundaryCondition="false" constant="false" fbc:charge="-2" fbc:chemicalFormula="C9H13N3O11P2">
        <notes>
          <html xmlns="http://www.w3.org/1999/xhtml">
            <p>FORMULA: C9H13N3O11P2</p>
            <p>CHARGE: -2</p>
          </html>
        </notes>
      </species>
      <species id="M_dcdp_c_PA" name="dCDP" compartment="c_PA" hasOnlySubstanceUnits="false" boundaryCondition="false" constant="false" fbc:charge="-2" fbc:chemicalFormula="C9H13N3O10P2">
        <notes>
          <html xmlns="http://www.w3.org/1999/xhtml">
            <p>FORMULA: C9H13N3O10P2</p>
            <p>CHARGE: -2</p>
          </html>
        </notes>
      </species>
      <species id="M_gdp_c_PA" name="GDP" compartment="c_PA" hasOnlySubstanceUnits="false" boundaryCondition="false" constant="false" fbc:charge="-2" fbc:chemicalFormula="C10H13N5O11P2">
        <notes>
          <html xmlns="http://www.w3.org/1999/xhtml">
            <p>FORMULA: C10H13N5O11P2</p>
            <p>CHARGE: -2</p>
          </html>
        </notes>
      </species>
      <species id="M_dgdp_c_PA" name="dGDP" compartment="c_PA" hasOnlySubstanceUnits="false" boundaryCondition="false" constant="false" fbc:charge="-2" fbc:chemicalFormula="C10H13N5O10P2">
        <notes>
          <html xmlns="http://www.w3.org/1999/xhtml">
            <p>FORMULA: C10H13N5O10P2</p>
            <p>CHARGE: -2</p>
          </html>
        </notes>
      </species>
      <species id="M_udp_c_PA" name="UDP" compartment="c_PA" hasOnlySubstanceUnits="false" boundaryCondition="false" constant="false" fbc:charge="-2" fbc:chemicalFormula="C9H12N2O12P2">
        <notes>
          <html xmlns="http://www.w3.org/1999/xhtml">
            <p>FORMULA: C9H12N2O12P2</p>
            <p>CHARGE: -2</p>
          </html>
        </notes>
      </species>
      <species id="M_dudp_c_PA" name="dUDP" compartment="c_PA" hasOnlySubstanceUnits="false" boundaryCondition="false" constant="false" fbc:charge="-2" fbc:chemicalFormula="C9H12N2O11P2">
        <notes>
          <html xmlns="http://www.w3.org/1999/xhtml">
            <p>FORMULA: C9H12N2O11P2</p>
            <p>CHARGE: -2</p>
          </html>
        </notes>
      </species>
      <species id="M_no3_c_PA" name="Nitrate" compartment="c_PA" hasOnlySubstanceUnits="false" boundaryCondition="false" constant="false" fbc:charge="-1" fbc:chemicalFormula="NO3">
        <notes>
          <html xmlns="http://www.w3.org/1999/xhtml">
            <p>FORMULA: NO3</p>
            <p>CHARGE: -1</p>
          </html>
        </notes>
      </species>
      <species id="M_3c3hmp_c_PA" name="2-Isopropylmalate" compartment="c_PA" hasOnlySubstanceUnits="false" boundaryCondition="false" constant="false" fbc:charge="-2" fbc:chemicalFormula="C7H10O5">
        <notes>
          <html xmlns="http://www.w3.org/1999/xhtml">
            <p>FORMULA: C7H10O5</p>
            <p>CHARGE: -2</p>
          </html>
        </notes>
      </species>
      <species id="M_gly_c_PA" name="Glycine" compartment="c_PA" hasOnlySubstanceUnits="false" boundaryCondition="false" constant="false" fbc:charge="0" fbc:chemicalFormula="C2H5NO2">
        <notes>
          <html xmlns="http://www.w3.org/1999/xhtml">
            <p>FORMULA: C2H5NO2</p>
            <p>CHARGE: 0</p>
          </html>
        </notes>
      </species>
      <species id="M_appl_c_PA" name="1-Aminopropan-2-ol" compartment="c_PA" hasOnlySubstanceUnits="false" boundaryCondition="false" constant="false" fbc:charge="1" fbc:chemicalFormula="C3H10NO">
        <notes>
          <html xmlns="http://www.w3.org/1999/xhtml">
            <p>FORMULA: C3H10NO</p>
            <p>CHARGE: 1</p>
          </html>
        </notes>
      </species>
      <species id="M_adcobhex_c_PA" name="Adenosylcobyric acid" compartment="c_PA" hasOnlySubstanceUnits="false" boundaryCondition="false" constant="false" fbc:charge="1" fbc:chemicalFormula="C55H77CoN15O11">
        <notes>
          <html xmlns="http://www.w3.org/1999/xhtml">
            <p>FORMULA: C55H77CoN15O11</p>
            <p>CHARGE: 1</p>
          </html>
        </notes>
      </species>
      <species id="M_adocbi_c_PA" name="Adenosyl cobinamide" compartment="c_PA" hasOnlySubstanceUnits="false" boundaryCondition="false" constant="false" fbc:charge="2" fbc:chemicalFormula="C58H85CoN16O11">
        <notes>
          <html xmlns="http://www.w3.org/1999/xhtml">
            <p>FORMULA: C58H85CoN16O11</p>
            <p>CHARGE: 2</p>
          </html>
        </notes>
      </species>
      <species id="M_zn2_c_PA" name="Zn2+" compartment="c_PA" hasOnlySubstanceUnits="false" boundaryCondition="false" constant="false" fbc:charge="2" fbc:chemicalFormula="Zn">
        <notes>
          <html xmlns="http://www.w3.org/1999/xhtml">
            <p>FORMULA: Zn</p>
            <p>CHARGE: 2</p>
          </html>
        </notes>
      </species>
      <species id="M_zn2_e_PA" name="Zn2+" compartment="e_PA" hasOnlySubstanceUnits="false" boundaryCondition="false" constant="false" fbc:charge="2" fbc:chemicalFormula="Zn">
        <notes>
          <html xmlns="http://www.w3.org/1999/xhtml">
            <p>FORMULA: Zn</p>
            <p>CHARGE: 2</p>
          </html>
        </notes>
      </species>
      <species id="M_asp__L_e_PA" name="L-Aspartate" compartment="e_PA" hasOnlySubstanceUnits="false" boundaryCondition="false" constant="false" fbc:charge="-1" fbc:chemicalFormula="C4H6NO4">
        <notes>
          <html xmlns="http://www.w3.org/1999/xhtml">
            <p>FORMULA: C4H6NO4</p>
            <p>CHARGE: -1</p>
          </html>
        </notes>
      </species>
      <species id="M_glu__L_e_PA" name="L-Glutamate" compartment="e_PA" hasOnlySubstanceUnits="false" boundaryCondition="false" constant="false" fbc:charge="-1" fbc:chemicalFormula="C5H8NO4">
        <notes>
          <html xmlns="http://www.w3.org/1999/xhtml">
            <p>FORMULA: C5H8NO4</p>
            <p>CHARGE: -1</p>
          </html>
        </notes>
      </species>
      <species id="M_ura_e_PA" name="Uracil" compartment="e_PA" hasOnlySubstanceUnits="false" boundaryCondition="false" constant="false" fbc:charge="0" fbc:chemicalFormula="C4H4N2O2">
        <notes>
          <html xmlns="http://www.w3.org/1999/xhtml">
            <p>FORMULA: C4H4N2O2</p>
            <p>CHARGE: 0</p>
          </html>
        </notes>
      </species>
      <species id="M_ura_c_PA" name="Uracil" compartment="c_PA" hasOnlySubstanceUnits="false" boundaryCondition="false" constant="false" fbc:charge="0" fbc:chemicalFormula="C4H4N2O2">
        <notes>
          <html xmlns="http://www.w3.org/1999/xhtml">
            <p>FORMULA: C4H4N2O2</p>
            <p>CHARGE: 0</p>
          </html>
        </notes>
      </species>
      <species id="M_gua_c_PA" name="Guanine" compartment="c_PA" hasOnlySubstanceUnits="false" boundaryCondition="false" constant="false" fbc:charge="0" fbc:chemicalFormula="C5H5N5O">
        <notes>
          <html xmlns="http://www.w3.org/1999/xhtml">
            <p>FORMULA: C5H5N5O</p>
            <p>CHARGE: 0</p>
          </html>
        </notes>
      </species>
      <species id="M_mql8_c_PA" name="Menaquinol_8" compartment="c_PA" hasOnlySubstanceUnits="false" boundaryCondition="false" constant="false" fbc:charge="0" fbc:chemicalFormula="C51H74O2">
        <notes>
          <html xmlns="http://www.w3.org/1999/xhtml">
            <p>FORMULA: C51H74O2</p>
            <p>CHARGE: 0</p>
          </html>
        </notes>
      </species>
      <species id="M_mqn8_c_PA" name="Menaquinone_8" compartment="c_PA" hasOnlySubstanceUnits="false" boundaryCondition="false" constant="false" fbc:charge="0" fbc:chemicalFormula="C51H72O2">
        <notes>
          <html xmlns="http://www.w3.org/1999/xhtml">
            <p>FORMULA: C51H72O2</p>
            <p>CHARGE: 0</p>
          </html>
        </notes>
      </species>
      <species id="M_itaccoa_c_PA" name="Itaconyl-CoA" compartment="c_PA" hasOnlySubstanceUnits="false" boundaryCondition="false" constant="false" fbc:charge="-4" fbc:chemicalFormula="C26H36N7O19P3S">
        <notes>
          <html xmlns="http://www.w3.org/1999/xhtml">
            <p>FORMULA: C26H36N7O19P3S</p>
            <p>CHARGE: -4</p>
          </html>
        </notes>
      </species>
      <species id="M_4mlacac_c_PA" name="4-Maleylacetoacetate" compartment="c_PA" hasOnlySubstanceUnits="false" boundaryCondition="false" constant="false" fbc:charge="-2" fbc:chemicalFormula="C8H6O6">
        <notes>
          <html xmlns="http://www.w3.org/1999/xhtml">
            <p>FORMULA: C8H6O6</p>
            <p>CHARGE: -2</p>
          </html>
        </notes>
      </species>
      <species id="M_4fumacac_c_PA" name="Fumarylacetoacetate" compartment="c_PA" hasOnlySubstanceUnits="false" boundaryCondition="false" constant="false" fbc:charge="-2" fbc:chemicalFormula="C8H6O6">
        <notes>
          <html xmlns="http://www.w3.org/1999/xhtml">
            <p>FORMULA: C8H6O6</p>
            <p>CHARGE: -2</p>
          </html>
        </notes>
      </species>
      <species id="M_pep_c_PA" name="Phosphoenolpyruvate" compartment="c_PA" hasOnlySubstanceUnits="false" boundaryCondition="false" constant="false" fbc:charge="-2" fbc:chemicalFormula="C3H3O6P">
        <notes>
          <html xmlns="http://www.w3.org/1999/xhtml">
            <p>FORMULA: C3H3O6P</p>
            <p>CHARGE: -2</p>
          </html>
        </notes>
      </species>
      <species id="M_2dda7p_c_PA" name="DAHP" compartment="c_PA" hasOnlySubstanceUnits="false" boundaryCondition="false" constant="false" fbc:charge="-2" fbc:chemicalFormula="C7H11O10P">
        <notes>
          <html xmlns="http://www.w3.org/1999/xhtml">
            <p>FORMULA: C7H11O10P</p>
            <p>CHARGE: -2</p>
          </html>
        </notes>
      </species>
      <species id="M_acon_C_c_PA" name="cis-Aconitate" compartment="c_PA" hasOnlySubstanceUnits="false" boundaryCondition="false" constant="false" fbc:charge="-3" fbc:chemicalFormula="C6H3O6">
        <notes>
          <html xmlns="http://www.w3.org/1999/xhtml">
            <p>FORMULA: C6H3O6</p>
            <p>CHARGE: -3</p>
          </html>
        </notes>
      </species>
      <species id="M_pepd_e_PA" name="Peptide" compartment="e_PA" hasOnlySubstanceUnits="false" boundaryCondition="false" constant="false" fbc:charge="0" fbc:chemicalFormula="C4H6N2O3R2">
        <notes>
          <html xmlns="http://www.w3.org/1999/xhtml">
            <p>FORMULA: C4H6N2O3R2</p>
            <p>CHARGE: 0</p>
          </html>
        </notes>
      </species>
      <species id="M_pepd_c_PA" name="Peptide" compartment="c_PA" hasOnlySubstanceUnits="false" boundaryCondition="false" constant="false" fbc:charge="0" fbc:chemicalFormula="C4H6N2O3R2">
        <notes>
          <html xmlns="http://www.w3.org/1999/xhtml">
            <p>FORMULA: C4H6N2O3R2</p>
            <p>CHARGE: 0</p>
          </html>
        </notes>
      </species>
      <species id="M_ichor_c_PA" name="Isochorismate" compartment="c_PA" hasOnlySubstanceUnits="false" boundaryCondition="false" constant="false" fbc:charge="-2" fbc:chemicalFormula="C10H8O6">
        <notes>
          <html xmlns="http://www.w3.org/1999/xhtml">
            <p>FORMULA: C10H8O6</p>
            <p>CHARGE: -2</p>
          </html>
        </notes>
      </species>
      <species id="M_23ddhb_c_PA" name="2,3-Dihydroxy-2,3-dihydrobenzoate" compartment="c_PA" hasOnlySubstanceUnits="false" boundaryCondition="false" constant="false" fbc:charge="-1" fbc:chemicalFormula="C7H7O4">
        <notes>
          <html xmlns="http://www.w3.org/1999/xhtml">
            <p>FORMULA: C7H7O4</p>
            <p>CHARGE: -1</p>
          </html>
        </notes>
      </species>
      <species id="M_rib__D_e_PA" name="D-Ribose" compartment="e_PA" hasOnlySubstanceUnits="false" boundaryCondition="false" constant="false" fbc:charge="0" fbc:chemicalFormula="C5H10O5">
        <notes>
          <html xmlns="http://www.w3.org/1999/xhtml">
            <p>FORMULA: C5H10O5</p>
            <p>CHARGE: 0</p>
          </html>
        </notes>
      </species>
      <species id="M_rib__D_c_PA" name="D-Ribose" compartment="c_PA" hasOnlySubstanceUnits="false" boundaryCondition="false" constant="false" fbc:charge="0" fbc:chemicalFormula="C5H10O5">
        <notes>
          <html xmlns="http://www.w3.org/1999/xhtml">
            <p>FORMULA: C5H10O5</p>
            <p>CHARGE: 0</p>
          </html>
        </notes>
      </species>
      <species id="M_drib_e_PA" name="Thyminose" compartment="e_PA" hasOnlySubstanceUnits="false" boundaryCondition="false" constant="false" fbc:charge="0" fbc:chemicalFormula="C5H10O4">
        <notes>
          <html xmlns="http://www.w3.org/1999/xhtml">
            <p>FORMULA: C5H10O4</p>
            <p>CHARGE: 0</p>
          </html>
        </notes>
      </species>
      <species id="M_drib_c_PA" name="Thyminose" compartment="c_PA" hasOnlySubstanceUnits="false" boundaryCondition="false" constant="false" fbc:charge="0" fbc:chemicalFormula="C5H10O4">
        <notes>
          <html xmlns="http://www.w3.org/1999/xhtml">
            <p>FORMULA: C5H10O4</p>
            <p>CHARGE: 0</p>
          </html>
        </notes>
      </species>
      <species id="M_xyl__D_e_PA" name="Xylose" compartment="e_PA" hasOnlySubstanceUnits="false" boundaryCondition="false" constant="false" fbc:charge="0" fbc:chemicalFormula="C5H10O5">
        <notes>
          <html xmlns="http://www.w3.org/1999/xhtml">
            <p>FORMULA: C5H10O5</p>
            <p>CHARGE: 0</p>
          </html>
        </notes>
      </species>
      <species id="M_xyl__D_c_PA" name="Xylose" compartment="c_PA" hasOnlySubstanceUnits="false" boundaryCondition="false" constant="false" fbc:charge="0" fbc:chemicalFormula="C5H10O5">
        <notes>
          <html xmlns="http://www.w3.org/1999/xhtml">
            <p>FORMULA: C5H10O5</p>
            <p>CHARGE: 0</p>
          </html>
        </notes>
      </species>
      <species id="M_arab__L_e_PA" name="L-Arabinose" compartment="e_PA" hasOnlySubstanceUnits="false" boundaryCondition="false" constant="false" fbc:charge="0" fbc:chemicalFormula="C5H10O5">
        <notes>
          <html xmlns="http://www.w3.org/1999/xhtml">
            <p>FORMULA: C5H10O5</p>
            <p>CHARGE: 0</p>
          </html>
        </notes>
      </species>
      <species id="M_arab__L_c_PA" name="L-Arabinose" compartment="c_PA" hasOnlySubstanceUnits="false" boundaryCondition="false" constant="false" fbc:charge="0" fbc:chemicalFormula="C5H10O5">
        <notes>
          <html xmlns="http://www.w3.org/1999/xhtml">
            <p>FORMULA: C5H10O5</p>
            <p>CHARGE: 0</p>
          </html>
        </notes>
      </species>
      <species id="M_3oxadp_c_PA" name="3-Oxoadipate" compartment="c_PA" hasOnlySubstanceUnits="false" boundaryCondition="false" constant="false" fbc:charge="-2" fbc:chemicalFormula="C6H6O5">
        <notes>
          <html xmlns="http://www.w3.org/1999/xhtml">
            <p>FORMULA: C6H6O5</p>
            <p>CHARGE: -2</p>
          </html>
        </notes>
      </species>
      <species id="M_oxadpcoa_c_PA" name="3-Oxoadipyl-CoA" compartment="c_PA" hasOnlySubstanceUnits="false" boundaryCondition="false" constant="false" fbc:charge="-4" fbc:chemicalFormula="C27H38N7O20P3S">
        <notes>
          <html xmlns="http://www.w3.org/1999/xhtml">
            <p>FORMULA: C27H38N7O20P3S</p>
            <p>CHARGE: -4</p>
          </html>
        </notes>
      </species>
      <species id="M_hco3_c_PA" name="H2CO3" compartment="c_PA" hasOnlySubstanceUnits="false" boundaryCondition="false" constant="false" fbc:charge="-1" fbc:chemicalFormula="CHO3">
        <notes>
          <html xmlns="http://www.w3.org/1999/xhtml">
            <p>FORMULA: CHO3</p>
            <p>CHARGE: -1</p>
          </html>
        </notes>
      </species>
      <species id="M_3mgcoa_c_PA" name="3-Methylglutaconyl-CoA" compartment="c_PA" hasOnlySubstanceUnits="false" boundaryCondition="false" constant="false" fbc:charge="-4" fbc:chemicalFormula="C27H38N7O19P3S">
        <notes>
          <html xmlns="http://www.w3.org/1999/xhtml">
            <p>FORMULA: C27H38N7O19P3S</p>
            <p>CHARGE: -4</p>
          </html>
        </notes>
      </species>
      <species id="M_ser__D_e_PA" name="D-Serine" compartment="e_PA" hasOnlySubstanceUnits="false" boundaryCondition="false" constant="false" fbc:charge="0" fbc:chemicalFormula="C3H7NO3">
        <notes>
          <html xmlns="http://www.w3.org/1999/xhtml">
            <p>FORMULA: C3H7NO3</p>
            <p>CHARGE: 0</p>
          </html>
        </notes>
      </species>
      <species id="M_ser__D_c_PA" name="D-Serine" compartment="c_PA" hasOnlySubstanceUnits="false" boundaryCondition="false" constant="false" fbc:charge="0" fbc:chemicalFormula="C3H7NO3">
        <notes>
          <html xmlns="http://www.w3.org/1999/xhtml">
            <p>FORMULA: C3H7NO3</p>
            <p>CHARGE: 0</p>
          </html>
        </notes>
      </species>
      <species id="M_ser__L_e_PA" name="L-Serine" compartment="e_PA" hasOnlySubstanceUnits="false" boundaryCondition="false" constant="false" fbc:charge="0" fbc:chemicalFormula="C3H7NO3">
        <notes>
          <html xmlns="http://www.w3.org/1999/xhtml">
            <p>FORMULA: C3H7NO3</p>
            <p>CHARGE: 0</p>
          </html>
        </notes>
      </species>
      <species id="M_ascb_e_PA" name="L-Ascorbate" compartment="e_PA" hasOnlySubstanceUnits="false" boundaryCondition="false" constant="false" fbc:charge="-1" fbc:chemicalFormula="C6H7O6">
        <notes>
          <html xmlns="http://www.w3.org/1999/xhtml">
            <p>FORMULA: C6H7O6</p>
            <p>CHARGE: -1</p>
          </html>
        </notes>
      </species>
      <species id="M_ascb_c_PA" name="L-Ascorbate" compartment="c_PA" hasOnlySubstanceUnits="false" boundaryCondition="false" constant="false" fbc:charge="-1" fbc:chemicalFormula="C6H7O6">
        <notes>
          <html xmlns="http://www.w3.org/1999/xhtml">
            <p>FORMULA: C6H7O6</p>
            <p>CHARGE: -1</p>
          </html>
        </notes>
      </species>
      <species id="M_acser_c_PA" name="O-Acetyl-L-serine" compartment="c_PA" hasOnlySubstanceUnits="false" boundaryCondition="false" constant="false" fbc:charge="0" fbc:chemicalFormula="C5H9NO4">
        <notes>
          <html xmlns="http://www.w3.org/1999/xhtml">
            <p>FORMULA: C5H9NO4</p>
            <p>CHARGE: 0</p>
          </html>
        </notes>
      </species>
      <species id="M_pg160161_c_PA" name="pg160161" compartment="c_PA" hasOnlySubstanceUnits="false" boundaryCondition="false" constant="false" fbc:charge="0" fbc:chemicalFormula="C38H72O10P1">
        <notes>
          <html xmlns="http://www.w3.org/1999/xhtml">
            <p>FORMULA: C38H72O10P1</p>
            <p>CHARGE: 0</p>
          </html>
        </notes>
      </species>
      <species id="M_clpn160161_c_PA" name="clpn160161" compartment="c_PA" hasOnlySubstanceUnits="false" boundaryCondition="false" constant="false" fbc:charge="0" fbc:chemicalFormula="C73H136O17P2">
        <notes>
          <html xmlns="http://www.w3.org/1999/xhtml">
            <p>FORMULA: C73H136O17P2</p>
            <p>CHARGE: 0</p>
          </html>
        </notes>
      </species>
      <species id="M_clpn160_c_PA" name="clpn160" compartment="c_PA" hasOnlySubstanceUnits="false" boundaryCondition="false" constant="false" fbc:charge="-2" fbc:chemicalFormula="C73H140O17P2">
        <notes>
          <html xmlns="http://www.w3.org/1999/xhtml">
            <p>FORMULA: C73H140O17P2</p>
            <p>CHARGE: -2</p>
          </html>
        </notes>
      </species>
      <species id="M_pg161_c_PA" name="Phosphatidylglycerol_dihexadec-9-enoyl" compartment="c_PA" hasOnlySubstanceUnits="false" boundaryCondition="false" constant="false" fbc:charge="-1" fbc:chemicalFormula="C38H70O10P">
        <notes>
          <html xmlns="http://www.w3.org/1999/xhtml">
            <p>FORMULA: C38H70O10P</p>
            <p>CHARGE: -1</p>
          </html>
        </notes>
      </species>
      <species id="M_clpn161_c_PA" name="clpn161" compartment="c_PA" hasOnlySubstanceUnits="false" boundaryCondition="false" constant="false" fbc:charge="-2" fbc:chemicalFormula="C73H132O17P2">
        <notes>
          <html xmlns="http://www.w3.org/1999/xhtml">
            <p>FORMULA: C73H132O17P2</p>
            <p>CHARGE: -2</p>
          </html>
        </notes>
      </species>
      <species id="M_pg180181_c_PA" name="pg180181" compartment="c_PA" hasOnlySubstanceUnits="false" boundaryCondition="false" constant="false" fbc:charge="0" fbc:chemicalFormula="C42H80O10P1">
        <notes>
          <html xmlns="http://www.w3.org/1999/xhtml">
            <p>FORMULA: C42H80O10P1</p>
            <p>CHARGE: 0</p>
          </html>
        </notes>
      </species>
      <species id="M_clpn180181_c_PA" name="clpn180181" compartment="c_PA" hasOnlySubstanceUnits="false" boundaryCondition="false" constant="false" fbc:charge="0" fbc:chemicalFormula="C81H150O17P2">
        <notes>
          <html xmlns="http://www.w3.org/1999/xhtml">
            <p>FORMULA: C81H150O17P2</p>
            <p>CHARGE: 0</p>
          </html>
        </notes>
      </species>
      <species id="M_clpn180_c_PA" name="clpn180" compartment="c_PA" hasOnlySubstanceUnits="false" boundaryCondition="false" constant="false" fbc:charge="-2" fbc:chemicalFormula="C81H156O17P2">
        <notes>
          <html xmlns="http://www.w3.org/1999/xhtml">
            <p>FORMULA: C81H156O17P2</p>
            <p>CHARGE: -2</p>
          </html>
        </notes>
      </species>
      <species id="M_pg181_c_PA" name="Phosphatidylglycerol_dioctadec-11-enoyl" compartment="c_PA" hasOnlySubstanceUnits="false" boundaryCondition="false" constant="false" fbc:charge="-1" fbc:chemicalFormula="C42H78O10P">
        <notes>
          <html xmlns="http://www.w3.org/1999/xhtml">
            <p>FORMULA: C42H78O10P</p>
            <p>CHARGE: -1</p>
          </html>
        </notes>
      </species>
      <species id="M_clpn181_c_PA" name="clpn181" compartment="c_PA" hasOnlySubstanceUnits="false" boundaryCondition="false" constant="false" fbc:charge="-2" fbc:chemicalFormula="C81H148O17P2">
        <notes>
          <html xmlns="http://www.w3.org/1999/xhtml">
            <p>FORMULA: C81H148O17P2</p>
            <p>CHARGE: -2</p>
          </html>
        </notes>
      </species>
      <species id="M_h2_c_PA" name="H2" compartment="c_PA" hasOnlySubstanceUnits="false" boundaryCondition="false" constant="false" fbc:charge="0" fbc:chemicalFormula="H2">
        <notes>
          <html xmlns="http://www.w3.org/1999/xhtml">
            <p>FORMULA: H2</p>
            <p>CHARGE: 0</p>
          </html>
        </notes>
      </species>
      <species id="M_camp_c_PA" name="cAMP" compartment="c_PA" hasOnlySubstanceUnits="false" boundaryCondition="false" constant="false" fbc:charge="-1" fbc:chemicalFormula="C10H11N5O6P">
        <notes>
          <html xmlns="http://www.w3.org/1999/xhtml">
            <p>FORMULA: C10H11N5O6P</p>
            <p>CHARGE: -1</p>
          </html>
        </notes>
      </species>
      <species id="M_no3_e_PA" name="Nitrate" compartment="e_PA" hasOnlySubstanceUnits="false" boundaryCondition="false" constant="false" fbc:charge="-1" fbc:chemicalFormula="NO3">
        <notes>
          <html xmlns="http://www.w3.org/1999/xhtml">
            <p>FORMULA: NO3</p>
            <p>CHARGE: -1</p>
          </html>
        </notes>
      </species>
      <species id="M_mnl_e_PA" name="D-Mannitol" compartment="e_PA" hasOnlySubstanceUnits="false" boundaryCondition="false" constant="false" fbc:charge="0" fbc:chemicalFormula="C6H14O6">
        <notes>
          <html xmlns="http://www.w3.org/1999/xhtml">
            <p>FORMULA: C6H14O6</p>
            <p>CHARGE: 0</p>
          </html>
        </notes>
      </species>
      <species id="M_man_e_PA" name="D-Mannose" compartment="e_PA" hasOnlySubstanceUnits="false" boundaryCondition="false" constant="false" fbc:charge="0" fbc:chemicalFormula="C6H12O6">
        <notes>
          <html xmlns="http://www.w3.org/1999/xhtml">
            <p>FORMULA: C6H12O6</p>
            <p>CHARGE: 0</p>
          </html>
        </notes>
      </species>
      <species id="M_man_c_PA" name="D-Mannose" compartment="c_PA" hasOnlySubstanceUnits="false" boundaryCondition="false" constant="false" fbc:charge="0" fbc:chemicalFormula="C6H12O6">
        <notes>
          <html xmlns="http://www.w3.org/1999/xhtml">
            <p>FORMULA: C6H12O6</p>
            <p>CHARGE: 0</p>
          </html>
        </notes>
      </species>
      <species id="M_malttr_e_PA" name="Amylotriose" compartment="e_PA" hasOnlySubstanceUnits="false" boundaryCondition="false" constant="false" fbc:charge="0" fbc:chemicalFormula="C18H32O16">
        <notes>
          <html xmlns="http://www.w3.org/1999/xhtml">
            <p>FORMULA: C18H32O16</p>
            <p>CHARGE: 0</p>
          </html>
        </notes>
      </species>
      <species id="M_malttr_c_PA" name="Amylotriose" compartment="c_PA" hasOnlySubstanceUnits="false" boundaryCondition="false" constant="false" fbc:charge="0" fbc:chemicalFormula="C18H32O16">
        <notes>
          <html xmlns="http://www.w3.org/1999/xhtml">
            <p>FORMULA: C18H32O16</p>
            <p>CHARGE: 0</p>
          </html>
        </notes>
      </species>
      <species id="M_sbt__D_e_PA" name="Sorbitol" compartment="e_PA" hasOnlySubstanceUnits="false" boundaryCondition="false" constant="false" fbc:charge="0" fbc:chemicalFormula="C6H14O6">
        <notes>
          <html xmlns="http://www.w3.org/1999/xhtml">
            <p>FORMULA: C6H14O6</p>
            <p>CHARGE: 0</p>
          </html>
        </notes>
      </species>
      <species id="M_sbt__D_c_PA" name="Sorbitol" compartment="c_PA" hasOnlySubstanceUnits="false" boundaryCondition="false" constant="false" fbc:charge="0" fbc:chemicalFormula="C6H14O6">
        <notes>
          <html xmlns="http://www.w3.org/1999/xhtml">
            <p>FORMULA: C6H14O6</p>
            <p>CHARGE: 0</p>
          </html>
        </notes>
      </species>
      <species id="M_metsox_R__L_e_PA" name="L-methionine_R-oxide" compartment="e_PA" hasOnlySubstanceUnits="false" boundaryCondition="false" constant="false" fbc:charge="0" fbc:chemicalFormula="C5H11NO3S">
        <notes>
          <html xmlns="http://www.w3.org/1999/xhtml">
            <p>FORMULA: C5H11NO3S</p>
            <p>CHARGE: 0</p>
          </html>
        </notes>
      </species>
      <species id="M_metsox_R__L_c_PA" name="L-methionine_R-oxide" compartment="c_PA" hasOnlySubstanceUnits="false" boundaryCondition="false" constant="false" fbc:charge="0" fbc:chemicalFormula="C5H11NO3S">
        <notes>
          <html xmlns="http://www.w3.org/1999/xhtml">
            <p>FORMULA: C5H11NO3S</p>
            <p>CHARGE: 0</p>
          </html>
        </notes>
      </species>
      <species id="M_metsox_S__L_e_PA" name="L-Methionine S-oxide" compartment="e_PA" hasOnlySubstanceUnits="false" boundaryCondition="false" constant="false" fbc:charge="0" fbc:chemicalFormula="C5H11NO3S">
        <notes>
          <html xmlns="http://www.w3.org/1999/xhtml">
            <p>FORMULA: C5H11NO3S</p>
            <p>CHARGE: 0</p>
          </html>
        </notes>
      </species>
      <species id="M_metsox_S__L_c_PA" name="L-Methionine S-oxide" compartment="c_PA" hasOnlySubstanceUnits="false" boundaryCondition="false" constant="false" fbc:charge="0" fbc:chemicalFormula="C5H11NO3S">
        <notes>
          <html xmlns="http://www.w3.org/1999/xhtml">
            <p>FORMULA: C5H11NO3S</p>
            <p>CHARGE: 0</p>
          </html>
        </notes>
      </species>
      <species id="M_tyr__L_c_PA" name="L-Tyrosine" compartment="c_PA" hasOnlySubstanceUnits="false" boundaryCondition="false" constant="false" fbc:charge="0" fbc:chemicalFormula="C9H11NO3">
        <notes>
          <html xmlns="http://www.w3.org/1999/xhtml">
            <p>FORMULA: C9H11NO3</p>
            <p>CHARGE: 0</p>
          </html>
        </notes>
      </species>
      <species id="M_24dab_c_PA" name="L-2,4-Diaminobutyrate" compartment="c_PA" hasOnlySubstanceUnits="false" boundaryCondition="false" constant="false" fbc:charge="1" fbc:chemicalFormula="C4H11N2O2">
        <notes>
          <html xmlns="http://www.w3.org/1999/xhtml">
            <p>FORMULA: C4H11N2O2</p>
            <p>CHARGE: 1</p>
          </html>
        </notes>
      </species>
      <species id="M_fmn5horn_c_PA" name="N5-formyl-N5-hydroxy-L-ornithine" compartment="c_PA" hasOnlySubstanceUnits="false" boundaryCondition="false" constant="false" fbc:charge="0" fbc:chemicalFormula="C6H12N2O4">
        <notes>
          <html xmlns="http://www.w3.org/1999/xhtml">
            <p>FORMULA: C6H12N2O4</p>
            <p>CHARGE: 0</p>
          </html>
        </notes>
      </species>
      <species id="M_lys__L_c_PA" name="L-Lysine" compartment="c_PA" hasOnlySubstanceUnits="false" boundaryCondition="false" constant="false" fbc:charge="1" fbc:chemicalFormula="C6H15N2O2">
        <notes>
          <html xmlns="http://www.w3.org/1999/xhtml">
            <p>FORMULA: C6H15N2O2</p>
            <p>CHARGE: 1</p>
          </html>
        </notes>
      </species>
      <species id="M_ferribactin_c_PA" name="ferribactin" compartment="c_PA" hasOnlySubstanceUnits="false" boundaryCondition="false" constant="false" fbc:charge="0" fbc:chemicalFormula="C56H90N18O21">
        <notes>
          <html xmlns="http://www.w3.org/1999/xhtml">
            <p>FORMULA: C56H90N18O21</p>
            <p>CHARGE: 0</p>
          </html>
        </notes>
      </species>
      <species id="M_mn2_e_PA" name="Mn2+" compartment="e_PA" hasOnlySubstanceUnits="false" boundaryCondition="false" constant="false" fbc:charge="2" fbc:chemicalFormula="Mn">
        <notes>
          <html xmlns="http://www.w3.org/1999/xhtml">
            <p>FORMULA: Mn</p>
            <p>CHARGE: 2</p>
          </html>
        </notes>
      </species>
      <species id="M_mn2_c_PA" name="Mn2+" compartment="c_PA" hasOnlySubstanceUnits="false" boundaryCondition="false" constant="false" fbc:charge="2" fbc:chemicalFormula="Mn">
        <notes>
          <html xmlns="http://www.w3.org/1999/xhtml">
            <p>FORMULA: Mn</p>
            <p>CHARGE: 2</p>
          </html>
        </notes>
      </species>
      <species id="M_alpro_c_PA" name="S-Aminomethyldihydrolipoylprotein" compartment="c_PA" hasOnlySubstanceUnits="false" boundaryCondition="false" constant="false" fbc:charge="1" fbc:chemicalFormula="C2H7NRS2">
        <notes>
          <html xmlns="http://www.w3.org/1999/xhtml">
            <p>FORMULA: C2H7NRS2</p>
            <p>CHARGE: 1</p>
          </html>
        </notes>
      </species>
      <species id="M_pydx5p_c_PA" name="Pyridoxal phosphate" compartment="c_PA" hasOnlySubstanceUnits="false" boundaryCondition="false" constant="false" fbc:charge="-1" fbc:chemicalFormula="C8H9NO6P">
        <notes>
          <html xmlns="http://www.w3.org/1999/xhtml">
            <p>FORMULA: C8H9NO6P</p>
            <p>CHARGE: -1</p>
          </html>
        </notes>
      </species>
      <species id="M_pyam5p_c_PA" name="Pyridoxamine phosphate" compartment="c_PA" hasOnlySubstanceUnits="false" boundaryCondition="false" constant="false" fbc:charge="0" fbc:chemicalFormula="C8H13N2O5P">
        <notes>
          <html xmlns="http://www.w3.org/1999/xhtml">
            <p>FORMULA: C8H13N2O5P</p>
            <p>CHARGE: 0</p>
          </html>
        </notes>
      </species>
      <species id="M_4hbz_e_PA" name="4-Hydroxybenzoate" compartment="e_PA" hasOnlySubstanceUnits="false" boundaryCondition="false" constant="false" fbc:charge="-1" fbc:chemicalFormula="C7H5O3">
        <notes>
          <html xmlns="http://www.w3.org/1999/xhtml">
            <p>FORMULA: C7H5O3</p>
            <p>CHARGE: -1</p>
          </html>
        </notes>
      </species>
      <species id="M_cd2_c_PA" name="Cd2+" compartment="c_PA" hasOnlySubstanceUnits="false" boundaryCondition="false" constant="false" fbc:charge="2" fbc:chemicalFormula="Cd">
        <notes>
          <html xmlns="http://www.w3.org/1999/xhtml">
            <p>FORMULA: Cd</p>
            <p>CHARGE: 2</p>
          </html>
        </notes>
      </species>
      <species id="M_cd2_e_PA" name="Cd2+" compartment="e_PA" hasOnlySubstanceUnits="false" boundaryCondition="false" constant="false" fbc:charge="2" fbc:chemicalFormula="Cd">
        <notes>
          <html xmlns="http://www.w3.org/1999/xhtml">
            <p>FORMULA: Cd</p>
            <p>CHARGE: 2</p>
          </html>
        </notes>
      </species>
      <species id="M_cobalt2_e_PA" name="Co2+" compartment="e_PA" hasOnlySubstanceUnits="false" boundaryCondition="false" constant="false" fbc:charge="2" fbc:chemicalFormula="Co">
        <notes>
          <html xmlns="http://www.w3.org/1999/xhtml">
            <p>FORMULA: Co</p>
            <p>CHARGE: 2</p>
          </html>
        </notes>
      </species>
      <species id="M_CDP_pa160161_c_PA" name="CDP-pa160161" compartment="c_PA" hasOnlySubstanceUnits="false" boundaryCondition="false" constant="false" fbc:charge="0" fbc:chemicalFormula="C44H77N3O15P2">
        <notes>
          <html xmlns="http://www.w3.org/1999/xhtml">
            <p>FORMULA: C44H77N3O15P2</p>
            <p>CHARGE: 0</p>
          </html>
        </notes>
      </species>
      <species id="M_cmp_c_PA" name="CMP" compartment="c_PA" hasOnlySubstanceUnits="false" boundaryCondition="false" constant="false" fbc:charge="-1" fbc:chemicalFormula="C9H13N3O8P">
        <notes>
          <html xmlns="http://www.w3.org/1999/xhtml">
            <p>FORMULA: C9H13N3O8P</p>
            <p>CHARGE: -1</p>
          </html>
        </notes>
      </species>
      <species id="M_pgp160161_c_PA" name="pgp160161" compartment="c_PA" hasOnlySubstanceUnits="false" boundaryCondition="false" constant="false" fbc:charge="0" fbc:chemicalFormula="C38H71O13P2">
        <notes>
          <html xmlns="http://www.w3.org/1999/xhtml">
            <p>FORMULA: C38H71O13P2</p>
            <p>CHARGE: 0</p>
          </html>
        </notes>
      </species>
      <species id="M_CDP_pa180181_c_PA" name="CDP-pa180181" compartment="c_PA" hasOnlySubstanceUnits="false" boundaryCondition="false" constant="false" fbc:charge="0" fbc:chemicalFormula="C48H85N3O15P2">
        <notes>
          <html xmlns="http://www.w3.org/1999/xhtml">
            <p>FORMULA: C48H85N3O15P2</p>
            <p>CHARGE: 0</p>
          </html>
        </notes>
      </species>
      <species id="M_pgp180181_c_PA" name="pgp180181" compartment="c_PA" hasOnlySubstanceUnits="false" boundaryCondition="false" constant="false" fbc:charge="0" fbc:chemicalFormula="C42H79O13P2">
        <notes>
          <html xmlns="http://www.w3.org/1999/xhtml">
            <p>FORMULA: C42H79O13P2</p>
            <p>CHARGE: 0</p>
          </html>
        </notes>
      </species>
      <species id="M_Cbl_e_PA" name="Vitamin_B12" compartment="e_PA" hasOnlySubstanceUnits="false" boundaryCondition="false" constant="false" fbc:charge="6" fbc:chemicalFormula="C61H86CoN13O14PR">
        <notes>
          <html xmlns="http://www.w3.org/1999/xhtml">
            <p>FORMULA: C61H86CoN13O14PR</p>
            <p>CHARGE: 6</p>
          </html>
        </notes>
      </species>
      <species id="M_Cbl_c_PA" name="Vitamin_B12" compartment="c_PA" hasOnlySubstanceUnits="false" boundaryCondition="false" constant="false" fbc:charge="6" fbc:chemicalFormula="C61H86CoN13O14PR">
        <notes>
          <html xmlns="http://www.w3.org/1999/xhtml">
            <p>FORMULA: C61H86CoN13O14PR</p>
            <p>CHARGE: 6</p>
          </html>
        </notes>
      </species>
      <species id="M_lys__L_e_PA" name="L-Lysine" compartment="e_PA" hasOnlySubstanceUnits="false" boundaryCondition="false" constant="false" fbc:charge="1" fbc:chemicalFormula="C6H15N2O2">
        <notes>
          <html xmlns="http://www.w3.org/1999/xhtml">
            <p>FORMULA: C6H15N2O2</p>
            <p>CHARGE: 1</p>
          </html>
        </notes>
      </species>
      <species id="M_3hacoa_c_PA" name="(S)-3-Hydroxyacyl-CoA" compartment="c_PA" hasOnlySubstanceUnits="false" boundaryCondition="false" constant="false" fbc:charge="-3" fbc:chemicalFormula="C24H36N7O18P3RS">
        <notes>
          <html xmlns="http://www.w3.org/1999/xhtml">
            <p>FORMULA: C24H36N7O18P3RS</p>
            <p>CHARGE: -3</p>
          </html>
        </notes>
      </species>
      <species id="M_t2ecoa_c_PA" name="trans-2-Enoyl-CoA" compartment="c_PA" hasOnlySubstanceUnits="false" boundaryCondition="false" constant="false" fbc:charge="-3" fbc:chemicalFormula="C24H34N7O17P3RS">
        <notes>
          <html xmlns="http://www.w3.org/1999/xhtml">
            <p>FORMULA: C24H34N7O17P3RS</p>
            <p>CHARGE: -3</p>
          </html>
        </notes>
      </species>
      <species id="M_rbl__L_c_PA" name="D-Lyxulose" compartment="c_PA" hasOnlySubstanceUnits="false" boundaryCondition="false" constant="false" fbc:charge="0" fbc:chemicalFormula="C5H10O5">
        <notes>
          <html xmlns="http://www.w3.org/1999/xhtml">
            <p>FORMULA: C5H10O5</p>
            <p>CHARGE: 0</p>
          </html>
        </notes>
      </species>
      <species id="M_xu5p_D_c_PA" name="D-Xylulose5-phosphate" compartment="c_PA" hasOnlySubstanceUnits="false" boundaryCondition="false" constant="false" fbc:charge="-1" fbc:chemicalFormula="C5H10O8P">
        <notes>
          <html xmlns="http://www.w3.org/1999/xhtml">
            <p>FORMULA: C5H10O8P</p>
            <p>CHARGE: -1</p>
          </html>
        </notes>
      </species>
      <species id="M_2ippm_c_PA" name="2-Isopropylmaleate" compartment="c_PA" hasOnlySubstanceUnits="false" boundaryCondition="false" constant="false" fbc:charge="-2" fbc:chemicalFormula="C7H8O4">
        <notes>
          <html xmlns="http://www.w3.org/1999/xhtml">
            <p>FORMULA: C7H8O4</p>
            <p>CHARGE: -2</p>
          </html>
        </notes>
      </species>
      <species id="M_2ddg6p_c_PA" name="2-Keto-3-deoxy-6-phosphogluconate" compartment="c_PA" hasOnlySubstanceUnits="false" boundaryCondition="false" constant="false" fbc:charge="-2" fbc:chemicalFormula="C6H9O9P">
        <notes>
          <html xmlns="http://www.w3.org/1999/xhtml">
            <p>FORMULA: C6H9O9P</p>
            <p>CHARGE: -2</p>
          </html>
        </notes>
      </species>
      <species id="M_udpgal_c_PA" name="UDP-galactose" compartment="c_PA" hasOnlySubstanceUnits="false" boundaryCondition="false" constant="false" fbc:charge="-2" fbc:chemicalFormula="C15H22N2O17P2">
        <notes>
          <html xmlns="http://www.w3.org/1999/xhtml">
            <p>FORMULA: C15H22N2O17P2</p>
            <p>CHARGE: -2</p>
          </html>
        </notes>
      </species>
      <species id="M_prlp_c_PA" name="phosphoribulosylformimino-AICAR-phosphate" compartment="c_PA" hasOnlySubstanceUnits="false" boundaryCondition="false" constant="false" fbc:charge="-2" fbc:chemicalFormula="C15H23N5O15P2">
        <notes>
          <html xmlns="http://www.w3.org/1999/xhtml">
            <p>FORMULA: C15H23N5O15P2</p>
            <p>CHARGE: -2</p>
          </html>
        </notes>
      </species>
      <species id="M_aicar_c_PA" name="AICAR" compartment="c_PA" hasOnlySubstanceUnits="false" boundaryCondition="false" constant="false" fbc:charge="-1" fbc:chemicalFormula="C9H14N4O8P">
        <notes>
          <html xmlns="http://www.w3.org/1999/xhtml">
            <p>FORMULA: C9H14N4O8P</p>
            <p>CHARGE: -1</p>
          </html>
        </notes>
      </species>
      <species id="M_eig3p_c_PA" name="D-erythro-imidazol-glycerol-phosphate" compartment="c_PA" hasOnlySubstanceUnits="false" boundaryCondition="false" constant="false" fbc:charge="-1" fbc:chemicalFormula="C6H10N2O6P">
        <notes>
          <html xmlns="http://www.w3.org/1999/xhtml">
            <p>FORMULA: C6H10N2O6P</p>
            <p>CHARGE: -1</p>
          </html>
        </notes>
      </species>
      <species id="M_udcppfmm_c_PA" name="Man(2NAc3N)(3,-CH3C=NH)A-(beta1,4)-Man(2NAc3NAc)A-(beta1,3)-Fuc2NAc-PP-Undecaprenyl" compartment="c_PA" hasOnlySubstanceUnits="false" boundaryCondition="false" constant="false" fbc:charge="0" fbc:chemicalFormula="C81H137O28N5P4">
        <notes>
          <html xmlns="http://www.w3.org/1999/xhtml">
            <p>FORMULA: C81H137O28N5P4</p>
            <p>CHARGE: 0</p>
          </html>
        </notes>
      </species>
      <species id="M_PA_core_lipidA_c_PA" name="Pseudomonas aeruginosa LPS core + KDO2-lipidA" compartment="c_PA" hasOnlySubstanceUnits="false" boundaryCondition="false" constant="false" fbc:charge="0" fbc:chemicalFormula="C156H274N4O95P5">
        <notes>
          <html xmlns="http://www.w3.org/1999/xhtml">
            <p>FORMULA: C156H274N4O95P5</p>
            <p>CHARGE: 0</p>
          </html>
        </notes>
      </species>
      <species id="M_udcpdp_c_PA" name="Bactoprenyl diphosphate" compartment="c_PA" hasOnlySubstanceUnits="false" boundaryCondition="false" constant="false" fbc:charge="-2" fbc:chemicalFormula="C55H90O7P2">
        <notes>
          <html xmlns="http://www.w3.org/1999/xhtml">
            <p>FORMULA: C55H90O7P2</p>
            <p>CHARGE: -2</p>
          </html>
        </notes>
      </species>
      <species id="M_PA_LPS_B_c_PA" name="Pseudomonas aeruginosa B-band lipopolysaccharide" compartment="c_PA" hasOnlySubstanceUnits="false" boundaryCondition="false" constant="false" fbc:charge="0" fbc:chemicalFormula="C182H322O116N9P7">
        <notes>
          <html xmlns="http://www.w3.org/1999/xhtml">
            <p>FORMULA: C182H322O116N9P7</p>
            <p>CHARGE: 0</p>
          </html>
        </notes>
      </species>
      <species id="M_uacman_2NAc3N_A_c_PA" name="UDP-N-acetyl-D-mannosamine (2NAc3N) acid" compartment="c_PA" hasOnlySubstanceUnits="false" boundaryCondition="false" constant="false" fbc:charge="0" fbc:chemicalFormula="C17H27O17N4P2">
        <notes>
          <html xmlns="http://www.w3.org/1999/xhtml">
            <p>FORMULA: C17H27O17N4P2</p>
            <p>CHARGE: 0</p>
          </html>
        </notes>
      </species>
      <species id="M_uacman_2NAc3NAc_A_c_PA" name="UDP-N-acetyl-D-manosamine (2NAc3NAc) acid" compartment="c_PA" hasOnlySubstanceUnits="false" boundaryCondition="false" constant="false" fbc:charge="0" fbc:chemicalFormula="C19H29O18N4P2">
        <notes>
          <html xmlns="http://www.w3.org/1999/xhtml">
            <p>FORMULA: C19H29O18N4P2</p>
            <p>CHARGE: 0</p>
          </html>
        </notes>
      </species>
      <species id="M_2pglyc_c_PA" name="2-Phosphoglycolate" compartment="c_PA" hasOnlySubstanceUnits="false" boundaryCondition="false" constant="false" fbc:charge="-2" fbc:chemicalFormula="C2H3O6P">
        <notes>
          <html xmlns="http://www.w3.org/1999/xhtml">
            <p>FORMULA: C2H3O6P</p>
            <p>CHARGE: -2</p>
          </html>
        </notes>
      </species>
      <species id="M_forglu_c_PA" name="N-Formimino-L-glutamate" compartment="c_PA" hasOnlySubstanceUnits="false" boundaryCondition="false" constant="false" fbc:charge="-1" fbc:chemicalFormula="C6H9N2O4">
        <notes>
          <html xmlns="http://www.w3.org/1999/xhtml">
            <p>FORMULA: C6H9N2O4</p>
            <p>CHARGE: -1</p>
          </html>
        </notes>
      </species>
      <species id="M_frmd_c_PA" name="Formamide" compartment="c_PA" hasOnlySubstanceUnits="false" boundaryCondition="false" constant="false" fbc:charge="0" fbc:chemicalFormula="CH3NO">
        <notes>
          <html xmlns="http://www.w3.org/1999/xhtml">
            <p>FORMULA: CH3NO</p>
            <p>CHARGE: 0</p>
          </html>
        </notes>
      </species>
      <species id="M_malthx_e_PA" name="Maltohexaose" compartment="e_PA" hasOnlySubstanceUnits="false" boundaryCondition="false" constant="false" fbc:charge="0" fbc:chemicalFormula="C36H62O31">
        <notes>
          <html xmlns="http://www.w3.org/1999/xhtml">
            <p>FORMULA: C36H62O31</p>
            <p>CHARGE: 0</p>
          </html>
        </notes>
      </species>
      <species id="M_malthx_c_PA" name="Maltohexaose" compartment="c_PA" hasOnlySubstanceUnits="false" boundaryCondition="false" constant="false" fbc:charge="0" fbc:chemicalFormula="C36H62O31">
        <notes>
          <html xmlns="http://www.w3.org/1999/xhtml">
            <p>FORMULA: C36H62O31</p>
            <p>CHARGE: 0</p>
          </html>
        </notes>
      </species>
      <species id="M_gly3p_e_PA" name="Glycerol-3-phosphate" compartment="e_PA" hasOnlySubstanceUnits="false" boundaryCondition="false" constant="false" fbc:charge="-1" fbc:chemicalFormula="C3H8O6P">
        <notes>
          <html xmlns="http://www.w3.org/1999/xhtml">
            <p>FORMULA: C3H8O6P</p>
            <p>CHARGE: -1</p>
          </html>
        </notes>
      </species>
      <species id="M_glc__D_c_PA" name="D-Glucose" compartment="c_PA" hasOnlySubstanceUnits="false" boundaryCondition="false" constant="false" fbc:charge="0" fbc:chemicalFormula="C6H12O6">
        <notes>
          <html xmlns="http://www.w3.org/1999/xhtml">
            <p>FORMULA: C6H12O6</p>
            <p>CHARGE: 0</p>
          </html>
        </notes>
      </species>
      <species id="M_ahdt_c_PA" name="7,8-Dihydroneopterin 3&apos;-triphosphate" compartment="c_PA" hasOnlySubstanceUnits="false" boundaryCondition="false" constant="false" fbc:charge="-3" fbc:chemicalFormula="C9H13N5O13P3">
        <notes>
          <html xmlns="http://www.w3.org/1999/xhtml">
            <p>FORMULA: C9H13N5O13P3</p>
            <p>CHARGE: -3</p>
          </html>
        </notes>
      </species>
      <species id="M_eths_e_PA" name="ethanesulfonate" compartment="e_PA" hasOnlySubstanceUnits="false" boundaryCondition="false" constant="false" fbc:charge="-1" fbc:chemicalFormula="C2H5O3S">
        <notes>
          <html xmlns="http://www.w3.org/1999/xhtml">
            <p>FORMULA: C2H5O3S</p>
            <p>CHARGE: -1</p>
          </html>
        </notes>
      </species>
      <species id="M_eths_c_PA" name="ethanesulfonate" compartment="c_PA" hasOnlySubstanceUnits="false" boundaryCondition="false" constant="false" fbc:charge="-1" fbc:chemicalFormula="C2H5O3S">
        <notes>
          <html xmlns="http://www.w3.org/1999/xhtml">
            <p>FORMULA: C2H5O3S</p>
            <p>CHARGE: -1</p>
          </html>
        </notes>
      </species>
      <species id="M_hexs_e_PA" name="hexanesulfonate" compartment="e_PA" hasOnlySubstanceUnits="false" boundaryCondition="false" constant="false" fbc:charge="-1" fbc:chemicalFormula="C6H13O3S">
        <notes>
          <html xmlns="http://www.w3.org/1999/xhtml">
            <p>FORMULA: C6H13O3S</p>
            <p>CHARGE: -1</p>
          </html>
        </notes>
      </species>
      <species id="M_hexs_c_PA" name="hexanesulfonate" compartment="c_PA" hasOnlySubstanceUnits="false" boundaryCondition="false" constant="false" fbc:charge="-1" fbc:chemicalFormula="C6H13O3S">
        <notes>
          <html xmlns="http://www.w3.org/1999/xhtml">
            <p>FORMULA: C6H13O3S</p>
            <p>CHARGE: -1</p>
          </html>
        </notes>
      </species>
      <species id="M_mso3_e_PA" name="methanesulfonate" compartment="e_PA" hasOnlySubstanceUnits="false" boundaryCondition="false" constant="false" fbc:charge="-1" fbc:chemicalFormula="CH3O3S">
        <notes>
          <html xmlns="http://www.w3.org/1999/xhtml">
            <p>FORMULA: CH3O3S</p>
            <p>CHARGE: -1</p>
          </html>
        </notes>
      </species>
      <species id="M_mso3_c_PA" name="methanesulfonate" compartment="c_PA" hasOnlySubstanceUnits="false" boundaryCondition="false" constant="false" fbc:charge="-1" fbc:chemicalFormula="CH3O3S">
        <notes>
          <html xmlns="http://www.w3.org/1999/xhtml">
            <p>FORMULA: CH3O3S</p>
            <p>CHARGE: -1</p>
          </html>
        </notes>
      </species>
      <species id="M_MOPS_e_PA" name="MOPS" compartment="e_PA" hasOnlySubstanceUnits="false" boundaryCondition="false" constant="false" fbc:charge="-1" fbc:chemicalFormula="C7H14NO4S">
        <notes>
          <html xmlns="http://www.w3.org/1999/xhtml">
            <p>FORMULA: C7H14NO4S</p>
            <p>CHARGE: -1</p>
          </html>
        </notes>
      </species>
      <species id="M_MOPS_c_PA" name="MOPS" compartment="c_PA" hasOnlySubstanceUnits="false" boundaryCondition="false" constant="false" fbc:charge="-1" fbc:chemicalFormula="C7H14NO4S">
        <notes>
          <html xmlns="http://www.w3.org/1999/xhtml">
            <p>FORMULA: C7H14NO4S</p>
            <p>CHARGE: -1</p>
          </html>
        </notes>
      </species>
      <species id="M_sula_e_PA" name="Sulfoacetate" compartment="e_PA" hasOnlySubstanceUnits="false" boundaryCondition="false" constant="false" fbc:charge="-2" fbc:chemicalFormula="C2H2O5S">
        <notes>
          <html xmlns="http://www.w3.org/1999/xhtml">
            <p>FORMULA: C2H2O5S</p>
            <p>CHARGE: -2</p>
          </html>
        </notes>
      </species>
      <species id="M_sula_c_PA" name="Sulfoacetate" compartment="c_PA" hasOnlySubstanceUnits="false" boundaryCondition="false" constant="false" fbc:charge="-2" fbc:chemicalFormula="C2H2O5S">
        <notes>
          <html xmlns="http://www.w3.org/1999/xhtml">
            <p>FORMULA: C2H2O5S</p>
            <p>CHARGE: -2</p>
          </html>
        </notes>
      </species>
      <species id="M_lgt_S_c_PA" name="(R)-S-Lactoylglutathione" compartment="c_PA" hasOnlySubstanceUnits="false" boundaryCondition="false" constant="false" fbc:charge="-1" fbc:chemicalFormula="C13H20N3O8S">
        <notes>
          <html xmlns="http://www.w3.org/1999/xhtml">
            <p>FORMULA: C13H20N3O8S</p>
            <p>CHARGE: -1</p>
          </html>
        </notes>
      </species>
      <species id="M_mthgxl_c_PA" name="2-Oxopropanal" compartment="c_PA" hasOnlySubstanceUnits="false" boundaryCondition="false" constant="false" fbc:charge="0" fbc:chemicalFormula="C3H4O2">
        <notes>
          <html xmlns="http://www.w3.org/1999/xhtml">
            <p>FORMULA: C3H4O2</p>
            <p>CHARGE: 0</p>
          </html>
        </notes>
      </species>
      <species id="M_cbp_c_PA" name="Carbamoylphosphate" compartment="c_PA" hasOnlySubstanceUnits="false" boundaryCondition="false" constant="false" fbc:charge="-1" fbc:chemicalFormula="CH3NO5P">
        <notes>
          <html xmlns="http://www.w3.org/1999/xhtml">
            <p>FORMULA: CH3NO5P</p>
            <p>CHARGE: -1</p>
          </html>
        </notes>
      </species>
      <species id="M_citr_L_c_PA" name="Citrulline" compartment="c_PA" hasOnlySubstanceUnits="false" boundaryCondition="false" constant="false" fbc:charge="0" fbc:chemicalFormula="C6H13N3O3">
        <notes>
          <html xmlns="http://www.w3.org/1999/xhtml">
            <p>FORMULA: C6H13N3O3</p>
            <p>CHARGE: 0</p>
          </html>
        </notes>
      </species>
      <species id="M_algn_c_PA" name="Alginate" compartment="c_PA" hasOnlySubstanceUnits="false" boundaryCondition="false" constant="false" fbc:charge="0" fbc:chemicalFormula="C12H16O12">
        <notes>
          <html xmlns="http://www.w3.org/1999/xhtml">
            <p>FORMULA: C6H8O6*2</p>
            <p>CHARGE: 0</p>
          </html>
        </notes>
      </species>
      <species id="M_algne_c_PA" name="Epimerized Alginate Dimer" compartment="c_PA" hasOnlySubstanceUnits="false" boundaryCondition="false" constant="false" fbc:charge="0" fbc:chemicalFormula="C12H16O12">
        <notes>
          <html xmlns="http://www.w3.org/1999/xhtml">
            <p>FORMULA: C12H16O12</p>
            <p>CHARGE: 0</p>
          </html>
        </notes>
      </species>
      <species id="M_algna_c_PA" name="Acetylated Alginate" compartment="c_PA" hasOnlySubstanceUnits="false" boundaryCondition="false" constant="false" fbc:charge="0" fbc:chemicalFormula="C14H18O13">
        <notes>
          <html xmlns="http://www.w3.org/1999/xhtml">
            <p>FORMULA: C14H18O13</p>
            <p>CHARGE: 0</p>
          </html>
        </notes>
      </species>
      <species id="M_fru_e_PA" name="D-Fructose" compartment="e_PA" hasOnlySubstanceUnits="false" boundaryCondition="false" constant="false" fbc:charge="0" fbc:chemicalFormula="C6H12O6">
        <notes>
          <html xmlns="http://www.w3.org/1999/xhtml">
            <p>FORMULA: C6H12O6</p>
            <p>CHARGE: 0</p>
          </html>
        </notes>
      </species>
      <species id="M_f1p_c_PA" name="D-fructose-1-phosphate" compartment="c_PA" hasOnlySubstanceUnits="false" boundaryCondition="false" constant="false" fbc:charge="-1" fbc:chemicalFormula="C6H12O9P">
        <notes>
          <html xmlns="http://www.w3.org/1999/xhtml">
            <p>FORMULA: C6H12O9P</p>
            <p>CHARGE: -1</p>
          </html>
        </notes>
      </species>
      <species id="M_malcoa_c_PA" name="Malonyl-CoA" compartment="c_PA" hasOnlySubstanceUnits="false" boundaryCondition="false" constant="false" fbc:charge="-4" fbc:chemicalFormula="C24H34N7O19P3S">
        <notes>
          <html xmlns="http://www.w3.org/1999/xhtml">
            <p>FORMULA: C24H34N7O19P3S</p>
            <p>CHARGE: -4</p>
          </html>
        </notes>
      </species>
      <species id="M_cdpdhdecg_c_PA" name="CDP-1,2-dihexadecanoylglycerol" compartment="c_PA" hasOnlySubstanceUnits="false" boundaryCondition="false" constant="false" fbc:charge="-2" fbc:chemicalFormula="C44H79N3O15P2">
        <notes>
          <html xmlns="http://www.w3.org/1999/xhtml">
            <p>FORMULA: C44H79N3O15P2</p>
            <p>CHARGE: -2</p>
          </html>
        </notes>
      </species>
      <species id="M_acgam_e_PA" name="N-Acetyl-D-glucosamine" compartment="e_PA" hasOnlySubstanceUnits="false" boundaryCondition="false" constant="false" fbc:charge="0" fbc:chemicalFormula="C8H15NO6">
        <notes>
          <html xmlns="http://www.w3.org/1999/xhtml">
            <p>FORMULA: C8H15NO6</p>
            <p>CHARGE: 0</p>
          </html>
        </notes>
      </species>
      <species id="M_acgam6p_c_PA" name="N-Acetyl-D-glucosamine 6-phosphate" compartment="c_PA" hasOnlySubstanceUnits="false" boundaryCondition="false" constant="false" fbc:charge="-1" fbc:chemicalFormula="C8H15NO9P">
        <notes>
          <html xmlns="http://www.w3.org/1999/xhtml">
            <p>FORMULA: C8H15NO9P</p>
            <p>CHARGE: -1</p>
          </html>
        </notes>
      </species>
      <species id="M_no2_e_PA" name="Nitrite" compartment="e_PA" hasOnlySubstanceUnits="false" boundaryCondition="false" constant="false" fbc:charge="-1" fbc:chemicalFormula="NO2">
        <notes>
          <html xmlns="http://www.w3.org/1999/xhtml">
            <p>FORMULA: NO2</p>
            <p>CHARGE: -1</p>
          </html>
        </notes>
      </species>
      <species id="M_gly_e_PA" name="Glycine" compartment="e_PA" hasOnlySubstanceUnits="false" boundaryCondition="false" constant="false" fbc:charge="0" fbc:chemicalFormula="C2H5NO2">
        <notes>
          <html xmlns="http://www.w3.org/1999/xhtml">
            <p>FORMULA: C2H5NO2</p>
            <p>CHARGE: 0</p>
          </html>
        </notes>
      </species>
      <species id="M_taur_e_PA" name="Taurine" compartment="e_PA" hasOnlySubstanceUnits="false" boundaryCondition="false" constant="false" fbc:charge="0" fbc:chemicalFormula="C2H7NO3S">
        <notes>
          <html xmlns="http://www.w3.org/1999/xhtml">
            <p>FORMULA: C2H7NO3S</p>
            <p>CHARGE: 0</p>
          </html>
        </notes>
      </species>
      <species id="M_taur_c_PA" name="Taurine" compartment="c_PA" hasOnlySubstanceUnits="false" boundaryCondition="false" constant="false" fbc:charge="0" fbc:chemicalFormula="C2H7NO3S">
        <notes>
          <html xmlns="http://www.w3.org/1999/xhtml">
            <p>FORMULA: C2H7NO3S</p>
            <p>CHARGE: 0</p>
          </html>
        </notes>
      </species>
      <species id="M_etha_c_PA" name="Aminoethanol" compartment="c_PA" hasOnlySubstanceUnits="false" boundaryCondition="false" constant="false" fbc:charge="1" fbc:chemicalFormula="C2H8NO">
        <notes>
          <html xmlns="http://www.w3.org/1999/xhtml">
            <p>FORMULA: C2H8NO</p>
            <p>CHARGE: 1</p>
          </html>
        </notes>
      </species>
      <species id="M_25dhpp_c_PA" name="2,5-Diamino-6-(5&apos;-phosphoribosylamino)-4-pyrimidineone" compartment="c_PA" hasOnlySubstanceUnits="false" boundaryCondition="false" constant="false" fbc:charge="-1" fbc:chemicalFormula="C9H15N5O8P">
        <notes>
          <html xmlns="http://www.w3.org/1999/xhtml">
            <p>FORMULA: C9H15N5O8P</p>
            <p>CHARGE: -1</p>
          </html>
        </notes>
      </species>
      <species id="M_dmlz_c_PA" name="6-7-Dimethyl-8--1-D-ribityllumazine" compartment="c_PA" hasOnlySubstanceUnits="false" boundaryCondition="false" constant="false" fbc:charge="0" fbc:chemicalFormula="C13H18N4O6">
        <notes>
          <html xmlns="http://www.w3.org/1999/xhtml">
            <p>FORMULA: C13H18N4O6</p>
            <p>CHARGE: 0</p>
          </html>
        </notes>
      </species>
      <species id="M_4r5au_c_PA" name="4--1-D-Ribitylamino-5-aminouracil" compartment="c_PA" hasOnlySubstanceUnits="false" boundaryCondition="false" constant="false" fbc:charge="0" fbc:chemicalFormula="C9H16N4O6">
        <notes>
          <html xmlns="http://www.w3.org/1999/xhtml">
            <p>FORMULA: C9H16N4O6</p>
            <p>CHARGE: 0</p>
          </html>
        </notes>
      </species>
      <species id="M_ribflv_c_PA" name="Riboflavin" compartment="c_PA" hasOnlySubstanceUnits="false" boundaryCondition="false" constant="false" fbc:charge="0" fbc:chemicalFormula="C17H20N4O6">
        <notes>
          <html xmlns="http://www.w3.org/1999/xhtml">
            <p>FORMULA: C17H20N4O6</p>
            <p>CHARGE: 0</p>
          </html>
        </notes>
      </species>
      <species id="M_4hphac_e_PA" name="4-Hydroxyphenylacetate" compartment="e_PA" hasOnlySubstanceUnits="false" boundaryCondition="false" constant="false" fbc:charge="0" fbc:chemicalFormula="C8H7O3">
        <notes>
          <html xmlns="http://www.w3.org/1999/xhtml">
            <p>FORMULA: C8H7O3</p>
            <p>CHARGE: 0</p>
          </html>
        </notes>
      </species>
      <species id="M_tartr_L_e_PA" name="Tartrate" compartment="e_PA" hasOnlySubstanceUnits="false" boundaryCondition="false" constant="false" fbc:charge="-2" fbc:chemicalFormula="C4H4O6">
        <notes>
          <html xmlns="http://www.w3.org/1999/xhtml">
            <p>FORMULA: C4H4O6</p>
            <p>CHARGE: -2</p>
          </html>
        </notes>
      </species>
      <species id="M_tartr_L_c_PA" name="Tartrate" compartment="c_PA" hasOnlySubstanceUnits="false" boundaryCondition="false" constant="false" fbc:charge="-2" fbc:chemicalFormula="C4H4O6">
        <notes>
          <html xmlns="http://www.w3.org/1999/xhtml">
            <p>FORMULA: C4H4O6</p>
            <p>CHARGE: -2</p>
          </html>
        </notes>
      </species>
      <species id="M_trnatyr_c_PA" name="tRNA(Tyr)" compartment="c_PA" hasOnlySubstanceUnits="false" boundaryCondition="false" constant="false" fbc:charge="0" fbc:chemicalFormula="C10H12N5O3R">
        <notes>
          <html xmlns="http://www.w3.org/1999/xhtml">
            <p>FORMULA: C10H12N5O3R</p>
            <p>CHARGE: 0</p>
          </html>
        </notes>
      </species>
      <species id="M_tyrtrna_c_PA" name="L-Tyrosyl-tRNA(Tyr)" compartment="c_PA" hasOnlySubstanceUnits="false" boundaryCondition="false" constant="false" fbc:charge="1" fbc:chemicalFormula="C19H22N6O5R">
        <notes>
          <html xmlns="http://www.w3.org/1999/xhtml">
            <p>FORMULA: C19H22N6O5R</p>
            <p>CHARGE: 1</p>
          </html>
        </notes>
      </species>
      <species id="M_feenter_e_PA" name="Fe-enterochlin" compartment="e_PA" hasOnlySubstanceUnits="false" boundaryCondition="false" constant="false" fbc:charge="0" fbc:chemicalFormula="C30H27FeN3O15">
        <notes>
          <html xmlns="http://www.w3.org/1999/xhtml">
            <p>FORMULA: C30H27FeN3O15</p>
            <p>CHARGE: 0</p>
          </html>
        </notes>
      </species>
      <species id="M_feenter_c_PA" name="Fe-enterochlin" compartment="c_PA" hasOnlySubstanceUnits="false" boundaryCondition="false" constant="false" fbc:charge="0" fbc:chemicalFormula="C30H27FeN3O15">
        <notes>
          <html xmlns="http://www.w3.org/1999/xhtml">
            <p>FORMULA: C30H27FeN3O15</p>
            <p>CHARGE: 0</p>
          </html>
        </notes>
      </species>
      <species id="M_a4dic_c_PA" name="2-amino-2-deoxyisochorismic acid" compartment="c_PA" hasOnlySubstanceUnits="false" boundaryCondition="false" constant="false" fbc:charge="0" fbc:chemicalFormula="C10H10O5N">
        <notes>
          <html xmlns="http://www.w3.org/1999/xhtml">
            <p>FORMULA: C10H10O5N</p>
            <p>CHARGE: 0</p>
          </html>
        </notes>
      </species>
      <species id="M_o2s_c_PA" name="O2-" compartment="c_PA" hasOnlySubstanceUnits="false" boundaryCondition="false" constant="false" fbc:charge="0" fbc:chemicalFormula="HO2">
        <notes>
          <html xmlns="http://www.w3.org/1999/xhtml">
            <p>FORMULA: HO2</p>
            <p>CHARGE: 0</p>
          </html>
        </notes>
      </species>
      <species id="M_2mahmp_c_PA" name="4-Amino-2-methyl-5-diphosphomethylpyrimidine" compartment="c_PA" hasOnlySubstanceUnits="false" boundaryCondition="false" constant="false" fbc:charge="-2" fbc:chemicalFormula="C6H9N3O7P2">
        <notes>
          <html xmlns="http://www.w3.org/1999/xhtml">
            <p>FORMULA: C6H9N3O7P2</p>
            <p>CHARGE: -2</p>
          </html>
        </notes>
      </species>
      <species id="M_4mpetz_c_PA" name="4-Methyl-5--2-phosphoethyl-thiazole" compartment="c_PA" hasOnlySubstanceUnits="false" boundaryCondition="false" constant="false" fbc:charge="-1" fbc:chemicalFormula="C6H9NO4PS">
        <notes>
          <html xmlns="http://www.w3.org/1999/xhtml">
            <p>FORMULA: C6H9NO4PS</p>
            <p>CHARGE: -1</p>
          </html>
        </notes>
      </species>
      <species id="M_thmmp_c_PA" name="Thiamine phosphate" compartment="c_PA" hasOnlySubstanceUnits="false" boundaryCondition="false" constant="false" fbc:charge="0" fbc:chemicalFormula="C12H17N4O4PS">
        <notes>
          <html xmlns="http://www.w3.org/1999/xhtml">
            <p>FORMULA: C12H17N4O4PS</p>
            <p>CHARGE: 0</p>
          </html>
        </notes>
      </species>
      <species id="M_aps_c_PA" name="APS" compartment="c_PA" hasOnlySubstanceUnits="false" boundaryCondition="false" constant="false" fbc:charge="-2" fbc:chemicalFormula="C10H12N5O10PS">
        <notes>
          <html xmlns="http://www.w3.org/1999/xhtml">
            <p>FORMULA: C10H12N5O10PS</p>
            <p>CHARGE: -2</p>
          </html>
        </notes>
      </species>
      <species id="M_imacp_c_PA" name="imidazole acetol-phosphate" compartment="c_PA" hasOnlySubstanceUnits="false" boundaryCondition="false" constant="false" fbc:charge="-1" fbc:chemicalFormula="C6H8N2O5P">
        <notes>
          <html xmlns="http://www.w3.org/1999/xhtml">
            <p>FORMULA: C6H8N2O5P</p>
            <p>CHARGE: -1</p>
          </html>
        </notes>
      </species>
      <species id="M_ni2_e_PA" name="Ni2+" compartment="e_PA" hasOnlySubstanceUnits="false" boundaryCondition="false" constant="false" fbc:charge="2" fbc:chemicalFormula="Ni">
        <notes>
          <html xmlns="http://www.w3.org/1999/xhtml">
            <p>FORMULA: Ni</p>
            <p>CHARGE: 2</p>
          </html>
        </notes>
      </species>
      <species id="M_ni2_c_PA" name="Ni2+" compartment="c_PA" hasOnlySubstanceUnits="false" boundaryCondition="false" constant="false" fbc:charge="2" fbc:chemicalFormula="Ni">
        <notes>
          <html xmlns="http://www.w3.org/1999/xhtml">
            <p>FORMULA: Ni</p>
            <p>CHARGE: 2</p>
          </html>
        </notes>
      </species>
      <species id="M_ala_L_asp_L_e_PA" name="ala-L-asp-L" compartment="e_PA" hasOnlySubstanceUnits="false" boundaryCondition="false" constant="false" fbc:charge="-1" fbc:chemicalFormula="C7H11N2O5">
        <notes>
          <html xmlns="http://www.w3.org/1999/xhtml">
            <p>FORMULA: C7H11N2O5</p>
            <p>CHARGE: -1</p>
          </html>
        </notes>
      </species>
      <species id="M_ala_L_asp_L_c_PA" name="ala-L-asp-L" compartment="c_PA" hasOnlySubstanceUnits="false" boundaryCondition="false" constant="false" fbc:charge="-1" fbc:chemicalFormula="C7H11N2O5">
        <notes>
          <html xmlns="http://www.w3.org/1999/xhtml">
            <p>FORMULA: C7H11N2O5</p>
            <p>CHARGE: -1</p>
          </html>
        </notes>
      </species>
      <species id="M_ala_L_gln_L_e_PA" name="Ala-Gln" compartment="e_PA" hasOnlySubstanceUnits="false" boundaryCondition="false" constant="false" fbc:charge="0" fbc:chemicalFormula="C8H15N3O4">
        <notes>
          <html xmlns="http://www.w3.org/1999/xhtml">
            <p>FORMULA: C8H15N3O4</p>
            <p>CHARGE: 0</p>
          </html>
        </notes>
      </species>
      <species id="M_ala_L_gln_L_c_PA" name="Ala-Gln" compartment="c_PA" hasOnlySubstanceUnits="false" boundaryCondition="false" constant="false" fbc:charge="0" fbc:chemicalFormula="C8H15N3O4">
        <notes>
          <html xmlns="http://www.w3.org/1999/xhtml">
            <p>FORMULA: C8H15N3O4</p>
            <p>CHARGE: 0</p>
          </html>
        </notes>
      </species>
      <species id="M_ala_L_glu_L_e_PA" name="ala-L-glu-L" compartment="e_PA" hasOnlySubstanceUnits="false" boundaryCondition="false" constant="false" fbc:charge="-1" fbc:chemicalFormula="C8H13N2O5">
        <notes>
          <html xmlns="http://www.w3.org/1999/xhtml">
            <p>FORMULA: C8H13N2O5</p>
            <p>CHARGE: -1</p>
          </html>
        </notes>
      </species>
      <species id="M_ala_L_glu_L_c_PA" name="ala-L-glu-L" compartment="c_PA" hasOnlySubstanceUnits="false" boundaryCondition="false" constant="false" fbc:charge="-1" fbc:chemicalFormula="C8H13N2O5">
        <notes>
          <html xmlns="http://www.w3.org/1999/xhtml">
            <p>FORMULA: C8H13N2O5</p>
            <p>CHARGE: -1</p>
          </html>
        </notes>
      </species>
      <species id="M_L_alagly_e_PA" name="L-alanylglycine" compartment="e_PA" hasOnlySubstanceUnits="false" boundaryCondition="false" constant="false" fbc:charge="0" fbc:chemicalFormula="C5H10N2O3">
        <notes>
          <html xmlns="http://www.w3.org/1999/xhtml">
            <p>FORMULA: C5H10N2O3</p>
            <p>CHARGE: 0</p>
          </html>
        </notes>
      </species>
      <species id="M_L_alagly_c_PA" name="L-alanylglycine" compartment="c_PA" hasOnlySubstanceUnits="false" boundaryCondition="false" constant="false" fbc:charge="0" fbc:chemicalFormula="C5H10N2O3">
        <notes>
          <html xmlns="http://www.w3.org/1999/xhtml">
            <p>FORMULA: C5H10N2O3</p>
            <p>CHARGE: 0</p>
          </html>
        </notes>
      </species>
      <species id="M_ala_L_his_L_e_PA" name="Ala-His" compartment="e_PA" hasOnlySubstanceUnits="false" boundaryCondition="false" constant="false" fbc:charge="0" fbc:chemicalFormula="C9H14N4O3">
        <notes>
          <html xmlns="http://www.w3.org/1999/xhtml">
            <p>FORMULA: C9H14N4O3</p>
            <p>CHARGE: 0</p>
          </html>
        </notes>
      </species>
      <species id="M_ala_L_his_L_c_PA" name="Ala-His" compartment="c_PA" hasOnlySubstanceUnits="false" boundaryCondition="false" constant="false" fbc:charge="0" fbc:chemicalFormula="C9H14N4O3">
        <notes>
          <html xmlns="http://www.w3.org/1999/xhtml">
            <p>FORMULA: C9H14N4O3</p>
            <p>CHARGE: 0</p>
          </html>
        </notes>
      </species>
      <species id="M_ala_L_leu_L_e_PA" name="Ala-Leu" compartment="e_PA" hasOnlySubstanceUnits="false" boundaryCondition="false" constant="false" fbc:charge="0" fbc:chemicalFormula="C9H18N2O3">
        <notes>
          <html xmlns="http://www.w3.org/1999/xhtml">
            <p>FORMULA: C9H18N2O3</p>
            <p>CHARGE: 0</p>
          </html>
        </notes>
      </species>
      <species id="M_ala_L_leu_L_c_PA" name="Ala-Leu" compartment="c_PA" hasOnlySubstanceUnits="false" boundaryCondition="false" constant="false" fbc:charge="0" fbc:chemicalFormula="C9H18N2O3">
        <notes>
          <html xmlns="http://www.w3.org/1999/xhtml">
            <p>FORMULA: C9H18N2O3</p>
            <p>CHARGE: 0</p>
          </html>
        </notes>
      </species>
      <species id="M_ala_L_Thr_L_e_PA" name="ala-L-Thr-L" compartment="e_PA" hasOnlySubstanceUnits="false" boundaryCondition="false" constant="false" fbc:charge="0" fbc:chemicalFormula="C7H14N2O4">
        <notes>
          <html xmlns="http://www.w3.org/1999/xhtml">
            <p>FORMULA: C7H14N2O4</p>
            <p>CHARGE: 0</p>
          </html>
        </notes>
      </species>
      <species id="M_ala_L_Thr_L_c_PA" name="ala-L-Thr-L" compartment="c_PA" hasOnlySubstanceUnits="false" boundaryCondition="false" constant="false" fbc:charge="0" fbc:chemicalFormula="C7H14N2O4">
        <notes>
          <html xmlns="http://www.w3.org/1999/xhtml">
            <p>FORMULA: C7H14N2O4</p>
            <p>CHARGE: 0</p>
          </html>
        </notes>
      </species>
      <species id="M_cgly_e_PA" name="Cys-Gly" compartment="e_PA" hasOnlySubstanceUnits="false" boundaryCondition="false" constant="false" fbc:charge="0" fbc:chemicalFormula="C5H10N2O3S">
        <notes>
          <html xmlns="http://www.w3.org/1999/xhtml">
            <p>FORMULA: C5H10N2O3S</p>
            <p>CHARGE: 0</p>
          </html>
        </notes>
      </species>
      <species id="M_cgly_c_PA" name="Cys-Gly" compartment="c_PA" hasOnlySubstanceUnits="false" boundaryCondition="false" constant="false" fbc:charge="0" fbc:chemicalFormula="C5H10N2O3S">
        <notes>
          <html xmlns="http://www.w3.org/1999/xhtml">
            <p>FORMULA: C5H10N2O3S</p>
            <p>CHARGE: 0</p>
          </html>
        </notes>
      </species>
      <species id="M_gly_asn__L_e_PA" name="gly-asn-L" compartment="e_PA" hasOnlySubstanceUnits="false" boundaryCondition="false" constant="false" fbc:charge="0" fbc:chemicalFormula="C6H11N3O4">
        <notes>
          <html xmlns="http://www.w3.org/1999/xhtml">
            <p>FORMULA: C6H11N3O4</p>
            <p>CHARGE: 0</p>
          </html>
        </notes>
      </species>
      <species id="M_gly_asn__L_c_PA" name="gly-asn-L" compartment="c_PA" hasOnlySubstanceUnits="false" boundaryCondition="false" constant="false" fbc:charge="0" fbc:chemicalFormula="C6H11N3O4">
        <notes>
          <html xmlns="http://www.w3.org/1999/xhtml">
            <p>FORMULA: C6H11N3O4</p>
            <p>CHARGE: 0</p>
          </html>
        </notes>
      </species>
      <species id="M_gly_asp__L_e_PA" name="gly-asp-L" compartment="e_PA" hasOnlySubstanceUnits="false" boundaryCondition="false" constant="false" fbc:charge="-1" fbc:chemicalFormula="C6H9N2O5">
        <notes>
          <html xmlns="http://www.w3.org/1999/xhtml">
            <p>FORMULA: C6H9N2O5</p>
            <p>CHARGE: -1</p>
          </html>
        </notes>
      </species>
      <species id="M_gly_asp__L_c_PA" name="gly-asp-L" compartment="c_PA" hasOnlySubstanceUnits="false" boundaryCondition="false" constant="false" fbc:charge="-1" fbc:chemicalFormula="C6H9N2O5">
        <notes>
          <html xmlns="http://www.w3.org/1999/xhtml">
            <p>FORMULA: C6H9N2O5</p>
            <p>CHARGE: -1</p>
          </html>
        </notes>
      </species>
      <species id="M_gly_gln_L_e_PA" name="Gly-Gln" compartment="e_PA" hasOnlySubstanceUnits="false" boundaryCondition="false" constant="false" fbc:charge="0" fbc:chemicalFormula="C7H13N3O4">
        <notes>
          <html xmlns="http://www.w3.org/1999/xhtml">
            <p>FORMULA: C7H13N3O4</p>
            <p>CHARGE: 0</p>
          </html>
        </notes>
      </species>
      <species id="M_gly_gln_L_c_PA" name="Gly-Gln" compartment="c_PA" hasOnlySubstanceUnits="false" boundaryCondition="false" constant="false" fbc:charge="0" fbc:chemicalFormula="C7H13N3O4">
        <notes>
          <html xmlns="http://www.w3.org/1999/xhtml">
            <p>FORMULA: C7H13N3O4</p>
            <p>CHARGE: 0</p>
          </html>
        </notes>
      </species>
      <species id="M_gly_glu__L_e_PA" name="gly-glu-L" compartment="e_PA" hasOnlySubstanceUnits="false" boundaryCondition="false" constant="false" fbc:charge="-1" fbc:chemicalFormula="C7H11N2O5">
        <notes>
          <html xmlns="http://www.w3.org/1999/xhtml">
            <p>FORMULA: C7H11N2O5</p>
            <p>CHARGE: -1</p>
          </html>
        </notes>
      </species>
      <species id="M_gly_glu__L_c_PA" name="gly-glu-L" compartment="c_PA" hasOnlySubstanceUnits="false" boundaryCondition="false" constant="false" fbc:charge="-1" fbc:chemicalFormula="C7H11N2O5">
        <notes>
          <html xmlns="http://www.w3.org/1999/xhtml">
            <p>FORMULA: C7H11N2O5</p>
            <p>CHARGE: -1</p>
          </html>
        </notes>
      </species>
      <species id="M_gly_met_L_e_PA" name="Gly-Met" compartment="e_PA" hasOnlySubstanceUnits="false" boundaryCondition="false" constant="false" fbc:charge="0" fbc:chemicalFormula="C7H14N2O3S">
        <notes>
          <html xmlns="http://www.w3.org/1999/xhtml">
            <p>FORMULA: C7H14N2O3S</p>
            <p>CHARGE: 0</p>
          </html>
        </notes>
      </species>
      <species id="M_gly_met_L_c_PA" name="Gly-Met" compartment="c_PA" hasOnlySubstanceUnits="false" boundaryCondition="false" constant="false" fbc:charge="0" fbc:chemicalFormula="C7H14N2O3S">
        <notes>
          <html xmlns="http://www.w3.org/1999/xhtml">
            <p>FORMULA: C7H14N2O3S</p>
            <p>CHARGE: 0</p>
          </html>
        </notes>
      </species>
      <species id="M_gly_pro_L_e_PA" name="gly-pro-L" compartment="e_PA" hasOnlySubstanceUnits="false" boundaryCondition="false" constant="false" fbc:charge="0" fbc:chemicalFormula="C7H12N2O3">
        <notes>
          <html xmlns="http://www.w3.org/1999/xhtml">
            <p>FORMULA: C7H12N2O3</p>
            <p>CHARGE: 0</p>
          </html>
        </notes>
      </species>
      <species id="M_gly_pro_L_c_PA" name="gly-pro-L" compartment="c_PA" hasOnlySubstanceUnits="false" boundaryCondition="false" constant="false" fbc:charge="0" fbc:chemicalFormula="C7H12N2O3">
        <notes>
          <html xmlns="http://www.w3.org/1999/xhtml">
            <p>FORMULA: C7H12N2O3</p>
            <p>CHARGE: 0</p>
          </html>
        </notes>
      </species>
      <species id="M_met_L_ala_L_e_PA" name="met-L-ala-L" compartment="e_PA" hasOnlySubstanceUnits="false" boundaryCondition="false" constant="false" fbc:charge="-1" fbc:chemicalFormula="C8H15N2O3S">
        <notes>
          <html xmlns="http://www.w3.org/1999/xhtml">
            <p>FORMULA: C8H15N2O3S</p>
            <p>CHARGE: -1</p>
          </html>
        </notes>
      </species>
      <species id="M_met_L_ala_L_c_PA" name="met-L-ala-L" compartment="c_PA" hasOnlySubstanceUnits="false" boundaryCondition="false" constant="false" fbc:charge="-1" fbc:chemicalFormula="C8H15N2O3S">
        <notes>
          <html xmlns="http://www.w3.org/1999/xhtml">
            <p>FORMULA: C8H15N2O3S</p>
            <p>CHARGE: -1</p>
          </html>
        </notes>
      </species>
      <species id="M_GC_e_PA" name="Gly-Cys" compartment="e_PA" hasOnlySubstanceUnits="false" boundaryCondition="false" constant="false" fbc:charge="0" fbc:chemicalFormula="C5H10N2O3S">
        <notes>
          <html xmlns="http://www.w3.org/1999/xhtml">
            <p>FORMULA: C5H10N2O3S</p>
            <p>CHARGE: 0</p>
          </html>
        </notes>
      </species>
      <species id="M_GC_c_PA" name="Gly-Cys" compartment="c_PA" hasOnlySubstanceUnits="false" boundaryCondition="false" constant="false" fbc:charge="0" fbc:chemicalFormula="C5H10N2O3S">
        <notes>
          <html xmlns="http://www.w3.org/1999/xhtml">
            <p>FORMULA: C5H10N2O3S</p>
            <p>CHARGE: 0</p>
          </html>
        </notes>
      </species>
      <species id="M_GL_e_PA" name="Gly-Leu" compartment="e_PA" hasOnlySubstanceUnits="false" boundaryCondition="false" constant="false" fbc:charge="0" fbc:chemicalFormula="C8H16N2O3">
        <notes>
          <html xmlns="http://www.w3.org/1999/xhtml">
            <p>FORMULA: C8H16N2O3</p>
            <p>CHARGE: 0</p>
          </html>
        </notes>
      </species>
      <species id="M_GL_c_PA" name="Gly-Leu" compartment="c_PA" hasOnlySubstanceUnits="false" boundaryCondition="false" constant="false" fbc:charge="0" fbc:chemicalFormula="C8H16N2O3">
        <notes>
          <html xmlns="http://www.w3.org/1999/xhtml">
            <p>FORMULA: C8H16N2O3</p>
            <p>CHARGE: 0</p>
          </html>
        </notes>
      </species>
      <species id="M_GF_e_PA" name="Gly-Phe" compartment="e_PA" hasOnlySubstanceUnits="false" boundaryCondition="false" constant="false" fbc:charge="0" fbc:chemicalFormula="C11H14N2O3">
        <notes>
          <html xmlns="http://www.w3.org/1999/xhtml">
            <p>FORMULA: C11H14N2O3</p>
            <p>CHARGE: 0</p>
          </html>
        </notes>
      </species>
      <species id="M_GF_c_PA" name="Gly-Phe" compartment="c_PA" hasOnlySubstanceUnits="false" boundaryCondition="false" constant="false" fbc:charge="0" fbc:chemicalFormula="C11H14N2O3">
        <notes>
          <html xmlns="http://www.w3.org/1999/xhtml">
            <p>FORMULA: C11H14N2O3</p>
            <p>CHARGE: 0</p>
          </html>
        </notes>
      </species>
      <species id="M_GY_e_PA" name="Gly-Tyr" compartment="e_PA" hasOnlySubstanceUnits="false" boundaryCondition="false" constant="false" fbc:charge="0" fbc:chemicalFormula="C11H14N2O4">
        <notes>
          <html xmlns="http://www.w3.org/1999/xhtml">
            <p>FORMULA: C11H14N2O4</p>
            <p>CHARGE: 0</p>
          </html>
        </notes>
      </species>
      <species id="M_GY_c_PA" name="Gly-Tyr" compartment="c_PA" hasOnlySubstanceUnits="false" boundaryCondition="false" constant="false" fbc:charge="0" fbc:chemicalFormula="C11H14N2O4">
        <notes>
          <html xmlns="http://www.w3.org/1999/xhtml">
            <p>FORMULA: C11H14N2O4</p>
            <p>CHARGE: 0</p>
          </html>
        </notes>
      </species>
      <species id="M_2hmyrsACP_c_PA" name="S-2-hydroxymyristoyl-[acyl-carrier protein]" compartment="c_PA" hasOnlySubstanceUnits="false" boundaryCondition="false" constant="false" fbc:charge="0" fbc:chemicalFormula="C14H27O2X">
        <notes>
          <html xmlns="http://www.w3.org/1999/xhtml">
            <p>FORMULA: C14H27O2X</p>
            <p>CHARGE: 0</p>
          </html>
        </notes>
      </species>
      <species id="M_prpp_c_PA" name="PRPP" compartment="c_PA" hasOnlySubstanceUnits="false" boundaryCondition="false" constant="false" fbc:charge="-3" fbc:chemicalFormula="C5H10O14P3">
        <notes>
          <html xmlns="http://www.w3.org/1999/xhtml">
            <p>FORMULA: C5H10O14P3</p>
            <p>CHARGE: -3</p>
          </html>
        </notes>
      </species>
      <species id="M_ump_c_PA" name="UMP" compartment="c_PA" hasOnlySubstanceUnits="false" boundaryCondition="false" constant="false" fbc:charge="-1" fbc:chemicalFormula="C9H12N2O9P">
        <notes>
          <html xmlns="http://www.w3.org/1999/xhtml">
            <p>FORMULA: C9H12N2O9P</p>
            <p>CHARGE: -1</p>
          </html>
        </notes>
      </species>
      <species id="M_2obut_c_PA" name="2-Oxobutyrate" compartment="c_PA" hasOnlySubstanceUnits="false" boundaryCondition="false" constant="false" fbc:charge="-1" fbc:chemicalFormula="C4H5O3">
        <notes>
          <html xmlns="http://www.w3.org/1999/xhtml">
            <p>FORMULA: C4H5O3</p>
            <p>CHARGE: -1</p>
          </html>
        </notes>
      </species>
      <species id="M_r5p_c_PA" name="ribose-5-phosphate" compartment="c_PA" hasOnlySubstanceUnits="false" boundaryCondition="false" constant="false" fbc:charge="-1" fbc:chemicalFormula="C5H10O8P">
        <notes>
          <html xmlns="http://www.w3.org/1999/xhtml">
            <p>FORMULA: C5H10O8P</p>
            <p>CHARGE: -1</p>
          </html>
        </notes>
      </species>
      <species id="M_psd5p_c_PA" name="Pseudouridine 5&apos;-phosphate" compartment="c_PA" hasOnlySubstanceUnits="false" boundaryCondition="false" constant="false" fbc:charge="-1" fbc:chemicalFormula="C9H12N2O9P">
        <notes>
          <html xmlns="http://www.w3.org/1999/xhtml">
            <p>FORMULA: C9H12N2O9P</p>
            <p>CHARGE: -1</p>
          </html>
        </notes>
      </species>
      <species id="M_3dhq_c_PA" name="5-Dehydroquinate" compartment="c_PA" hasOnlySubstanceUnits="false" boundaryCondition="false" constant="false" fbc:charge="-1" fbc:chemicalFormula="C7H9O6">
        <notes>
          <html xmlns="http://www.w3.org/1999/xhtml">
            <p>FORMULA: C7H9O6</p>
            <p>CHARGE: -1</p>
          </html>
        </notes>
      </species>
      <species id="M_nac_c_PA" name="NAC" compartment="c_PA" hasOnlySubstanceUnits="false" boundaryCondition="false" constant="false" fbc:charge="0" fbc:chemicalFormula="C17H18N2O2">
        <notes>
          <html xmlns="http://www.w3.org/1999/xhtml">
            <p>FORMULA: C17H18N2O2</p>
            <p>CHARGE: 0</p>
          </html>
        </notes>
      </species>
      <species id="M_nicrnt_c_PA" name="Nicotinate ribonucleotide" compartment="c_PA" hasOnlySubstanceUnits="false" boundaryCondition="false" constant="false" fbc:charge="-1" fbc:chemicalFormula="C11H13NO9P">
        <notes>
          <html xmlns="http://www.w3.org/1999/xhtml">
            <p>FORMULA: C11H13NO9P</p>
            <p>CHARGE: -1</p>
          </html>
        </notes>
      </species>
      <species id="M_trnahis_c_PA" name="tRNA(His)" compartment="c_PA" hasOnlySubstanceUnits="false" boundaryCondition="false" constant="false" fbc:charge="0" fbc:chemicalFormula="C10H12N5O3R">
        <notes>
          <html xmlns="http://www.w3.org/1999/xhtml">
            <p>FORMULA: C10H12N5O3R</p>
            <p>CHARGE: 0</p>
          </html>
        </notes>
      </species>
      <species id="M_histrna_c_PA" name="L-Histidyl-tRNA(His)" compartment="c_PA" hasOnlySubstanceUnits="false" boundaryCondition="false" constant="false" fbc:charge="1" fbc:chemicalFormula="C16H20N8O4R">
        <notes>
          <html xmlns="http://www.w3.org/1999/xhtml">
            <p>FORMULA: C16H20N8O4R</p>
            <p>CHARGE: 1</p>
          </html>
        </notes>
      </species>
      <species id="M_PA_core6_lipidA_c_PA" name="PA_core6_lipidA" compartment="c_PA" hasOnlySubstanceUnits="false" boundaryCondition="false" constant="false" fbc:charge="0" fbc:chemicalFormula="C152H271N2O84P2">
        <notes>
          <html xmlns="http://www.w3.org/1999/xhtml">
            <p>FORMULA: C152H271N2O84P2</p>
            <p>CHARGE: 0</p>
          </html>
        </notes>
      </species>
      <species id="M_PA_core7_lipidA_c_PA" name="PA_core7_lipidA" compartment="c_PA" hasOnlySubstanceUnits="false" boundaryCondition="false" constant="false" fbc:charge="0" fbc:chemicalFormula="C152H268N2O93P5">
        <notes>
          <html xmlns="http://www.w3.org/1999/xhtml">
            <p>FORMULA: C152H268N2O93P5</p>
            <p>CHARGE: 0</p>
          </html>
        </notes>
      </species>
      <species id="M_2bhdccoa_c_PA" name="beta-hydroxydecanoyl-beta-hydroxydecanoyl-S-CoA" compartment="c_PA" hasOnlySubstanceUnits="false" boundaryCondition="false" constant="false" fbc:charge="0" fbc:chemicalFormula="C41H68O20N7P3S">
        <notes>
          <html xmlns="http://www.w3.org/1999/xhtml">
            <p>FORMULA: C41H68O20N7P3S</p>
            <p>CHARGE: 0</p>
          </html>
        </notes>
      </species>
      <species id="M_4hpro_LT_e_PA" name="trans-4-Hydroxy-L-proline" compartment="e_PA" hasOnlySubstanceUnits="false" boundaryCondition="false" constant="false" fbc:charge="-1" fbc:chemicalFormula="C5H8NO3">
        <notes>
          <html xmlns="http://www.w3.org/1999/xhtml">
            <p>FORMULA: C5H8NO3</p>
            <p>CHARGE: -1</p>
          </html>
        </notes>
      </species>
      <species id="M_4hpro_LT_c_PA" name="trans-4-Hydroxy-L-proline" compartment="c_PA" hasOnlySubstanceUnits="false" boundaryCondition="false" constant="false" fbc:charge="-1" fbc:chemicalFormula="C5H8NO3">
        <notes>
          <html xmlns="http://www.w3.org/1999/xhtml">
            <p>FORMULA: C5H8NO3</p>
            <p>CHARGE: -1</p>
          </html>
        </notes>
      </species>
      <species id="M_urcan_c_PA" name="Urocanate" compartment="c_PA" hasOnlySubstanceUnits="false" boundaryCondition="false" constant="false" fbc:charge="-1" fbc:chemicalFormula="C6H5N2O2">
        <notes>
          <html xmlns="http://www.w3.org/1999/xhtml">
            <p>FORMULA: C6H5N2O2</p>
            <p>CHARGE: -1</p>
          </html>
        </notes>
      </species>
      <species id="M_fe3_e_PA" name="fe3" compartment="e_PA" hasOnlySubstanceUnits="false" boundaryCondition="false" constant="false" fbc:charge="3" fbc:chemicalFormula="Fe">
        <notes>
          <html xmlns="http://www.w3.org/1999/xhtml">
            <p>FORMULA: Fe</p>
            <p>CHARGE: 3</p>
          </html>
        </notes>
      </species>
      <species id="M_fe3_c_PA" name="fe3" compartment="c_PA" hasOnlySubstanceUnits="false" boundaryCondition="false" constant="false" fbc:charge="3" fbc:chemicalFormula="Fe">
        <notes>
          <html xmlns="http://www.w3.org/1999/xhtml">
            <p>FORMULA: Fe</p>
            <p>CHARGE: 3</p>
          </html>
        </notes>
      </species>
      <species id="M_2nophe_c_PA" name="2-nonaprenylphenol" compartment="c_PA" hasOnlySubstanceUnits="false" boundaryCondition="false" constant="false" fbc:charge="0" fbc:chemicalFormula="C51H78O">
        <notes>
          <html xmlns="http://www.w3.org/1999/xhtml">
            <p>FORMULA: C51H78O</p>
            <p>CHARGE: 0</p>
          </html>
        </notes>
      </species>
      <species id="M_2no6oph_c_PA" name="2-nonaprenyl-6-hydroxyphenol" compartment="c_PA" hasOnlySubstanceUnits="false" boundaryCondition="false" constant="false" fbc:charge="0" fbc:chemicalFormula="C51H78O2">
        <notes>
          <html xmlns="http://www.w3.org/1999/xhtml">
            <p>FORMULA: C51H78O2</p>
            <p>CHARGE: 0</p>
          </html>
        </notes>
      </species>
      <species id="M_2ohph_c_PA" name="2-Octaprenyl-6-hydroxyphenol" compartment="c_PA" hasOnlySubstanceUnits="false" boundaryCondition="false" constant="false" fbc:charge="0" fbc:chemicalFormula="C46H70O2">
        <notes>
          <html xmlns="http://www.w3.org/1999/xhtml">
            <p>FORMULA: C46H70O2</p>
            <p>CHARGE: 0</p>
          </html>
        </notes>
      </species>
      <species id="M_nh4_e_PA" name="NH3" compartment="e_PA" hasOnlySubstanceUnits="false" boundaryCondition="false" constant="false" fbc:charge="1" fbc:chemicalFormula="H4N">
        <notes>
          <html xmlns="http://www.w3.org/1999/xhtml">
            <p>FORMULA: H4N</p>
            <p>CHARGE: 1</p>
          </html>
        </notes>
      </species>
      <species id="M_air_c_PA" name="AIR" compartment="c_PA" hasOnlySubstanceUnits="false" boundaryCondition="false" constant="false" fbc:charge="0" fbc:chemicalFormula="C8H14N3O7P">
        <notes>
          <html xmlns="http://www.w3.org/1999/xhtml">
            <p>FORMULA: C8H14N3O7P</p>
            <p>CHARGE: 0</p>
          </html>
        </notes>
      </species>
      <species id="M_5aizc_c_PA" name="5&apos;-Phosphoribosyl-4-carboxy-5-aminoimidazole" compartment="c_PA" hasOnlySubstanceUnits="false" boundaryCondition="false" constant="false" fbc:charge="-1" fbc:chemicalFormula="C9H13N3O9P">
        <notes>
          <html xmlns="http://www.w3.org/1999/xhtml">
            <p>FORMULA: C9H13N3O9P</p>
            <p>CHARGE: -1</p>
          </html>
        </notes>
      </species>
      <species id="M_etoh_c_PA" name="Ethanol" compartment="c_PA" hasOnlySubstanceUnits="false" boundaryCondition="false" constant="false" fbc:charge="0" fbc:chemicalFormula="C2H6O">
        <notes>
          <html xmlns="http://www.w3.org/1999/xhtml">
            <p>FORMULA: C2H6O</p>
            <p>CHARGE: 0</p>
          </html>
        </notes>
      </species>
      <species id="M_WPG_pol_c_PA" name="Peptidoglycan polymer (n subunits)" compartment="c_PA" hasOnlySubstanceUnits="false" boundaryCondition="false" constant="false" fbc:charge="-4" fbc:chemicalFormula="C80H125N16O42R">
        <notes>
          <html xmlns="http://www.w3.org/1999/xhtml">
            <p>FORMULA: C80H125N16O42R</p>
            <p>CHARGE: -4</p>
          </html>
        </notes>
      </species>
      <species id="M_prenoN_ala_c_PA" name="Prenol-45n teichoic acid-alanine substituted" compartment="c_PA" hasOnlySubstanceUnits="false" boundaryCondition="false" constant="false" fbc:charge="-47" fbc:chemicalFormula="C341H611N47O287P47">
        <notes>
          <html xmlns="http://www.w3.org/1999/xhtml">
            <p>FORMULA: C341H611N47O287P47</p>
            <p>CHARGE: -47</p>
          </html>
        </notes>
      </species>
      <species id="M_udcpp_c_PA" name="Undecaprenylphosphate" compartment="c_PA" hasOnlySubstanceUnits="false" boundaryCondition="false" constant="false" fbc:charge="-1" fbc:chemicalFormula="C55H90O4P">
        <notes>
          <html xmlns="http://www.w3.org/1999/xhtml">
            <p>FORMULA: C55H90O4P</p>
            <p>CHARGE: -1</p>
          </html>
        </notes>
      </species>
      <species id="M_WTA2_c_PA" name="glycerol teichoic acid (n=45), linked, D-ala substituted" compartment="c_PA" hasOnlySubstanceUnits="false" boundaryCondition="false" constant="false" fbc:charge="-48" fbc:chemicalFormula="C326H584N55O304P46R">
        <notes>
          <html xmlns="http://www.w3.org/1999/xhtml">
            <p>FORMULA: C326H584N55O304P46R</p>
            <p>CHARGE: -48</p>
          </html>
        </notes>
      </species>
      <species id="M_prenoN_ated_c_PA" name="Prenol-45n teichoic acid-glucose substituted" compartment="c_PA" hasOnlySubstanceUnits="false" boundaryCondition="false" constant="false" fbc:charge="-47" fbc:chemicalFormula="C476H836N2O467P47">
        <notes>
          <html xmlns="http://www.w3.org/1999/xhtml">
            <p>FORMULA: C476H836N2O467P47</p>
            <p>CHARGE: -47</p>
          </html>
        </notes>
      </species>
      <species id="M_WTA3_c_PA" name="glycerol teichoic acid (n=45), linked, glucose substituted" compartment="c_PA" hasOnlySubstanceUnits="false" boundaryCondition="false" constant="false" fbc:charge="-48" fbc:chemicalFormula="C461H809N10O484P46R">
        <notes>
          <html xmlns="http://www.w3.org/1999/xhtml">
            <p>FORMULA: C461H809N10O484P46R</p>
            <p>CHARGE: -48</p>
          </html>
        </notes>
      </species>
      <species id="M_prenoN_acid_c_PA" name="Prenol-45n teichoic acid" compartment="c_PA" hasOnlySubstanceUnits="false" boundaryCondition="false" constant="false" fbc:charge="-47" fbc:chemicalFormula="C206H386N2O242P47">
        <notes>
          <html xmlns="http://www.w3.org/1999/xhtml">
            <p>FORMULA: C206H386N2O242P47</p>
            <p>CHARGE: -47</p>
          </html>
        </notes>
      </species>
      <species id="M_WTA1_c_PA" name="glycerol teichoic acid (n=45), linked, unsubstituted" compartment="c_PA" hasOnlySubstanceUnits="false" boundaryCondition="false" constant="false" fbc:charge="-48" fbc:chemicalFormula="C191H359N10O259P46R">
        <notes>
          <html xmlns="http://www.w3.org/1999/xhtml">
            <p>FORMULA: C191H359N10O259P46R</p>
            <p>CHARGE: -48</p>
          </html>
        </notes>
      </species>
      <species id="M_man1p_c_PA" name="D-Mannose1-phosphate" compartment="c_PA" hasOnlySubstanceUnits="false" boundaryCondition="false" constant="false" fbc:charge="-1" fbc:chemicalFormula="C6H12O9P">
        <notes>
          <html xmlns="http://www.w3.org/1999/xhtml">
            <p>FORMULA: C6H12O9P</p>
            <p>CHARGE: -1</p>
          </html>
        </notes>
      </species>
      <species id="M_man6p_c_PA" name="D-mannose-6-phosphate" compartment="c_PA" hasOnlySubstanceUnits="false" boundaryCondition="false" constant="false" fbc:charge="-1" fbc:chemicalFormula="C6H12O9P">
        <notes>
          <html xmlns="http://www.w3.org/1999/xhtml">
            <p>FORMULA: C6H12O9P</p>
            <p>CHARGE: -1</p>
          </html>
        </notes>
      </species>
      <species id="M_phom_c_PA" name="O-Phospho-L-homoserine" compartment="c_PA" hasOnlySubstanceUnits="false" boundaryCondition="false" constant="false" fbc:charge="-1" fbc:chemicalFormula="C4H9NO6P">
        <notes>
          <html xmlns="http://www.w3.org/1999/xhtml">
            <p>FORMULA: C4H9NO6P</p>
            <p>CHARGE: -1</p>
          </html>
        </notes>
      </species>
      <species id="M_met_D_e_PA" name="D-Methionine" compartment="e_PA" hasOnlySubstanceUnits="false" boundaryCondition="false" constant="false" fbc:charge="0" fbc:chemicalFormula="C5H11NO2S">
        <notes>
          <html xmlns="http://www.w3.org/1999/xhtml">
            <p>FORMULA: C5H11NO2S</p>
            <p>CHARGE: 0</p>
          </html>
        </notes>
      </species>
      <species id="M_met_D_c_PA" name="D-Methionine" compartment="c_PA" hasOnlySubstanceUnits="false" boundaryCondition="false" constant="false" fbc:charge="0" fbc:chemicalFormula="C5H11NO2S">
        <notes>
          <html xmlns="http://www.w3.org/1999/xhtml">
            <p>FORMULA: C5H11NO2S</p>
            <p>CHARGE: 0</p>
          </html>
        </notes>
      </species>
      <species id="M_met__L_e_PA" name="L-Methionine" compartment="e_PA" hasOnlySubstanceUnits="false" boundaryCondition="false" constant="false" fbc:charge="0" fbc:chemicalFormula="C5H11NO2S">
        <notes>
          <html xmlns="http://www.w3.org/1999/xhtml">
            <p>FORMULA: C5H11NO2S</p>
            <p>CHARGE: 0</p>
          </html>
        </notes>
      </species>
      <species id="M_gmh17bp_c_PA" name="D-Glycero-D-manno-heptose1-7-bisphosphate" compartment="c_PA" hasOnlySubstanceUnits="false" boundaryCondition="false" constant="false" fbc:charge="-2" fbc:chemicalFormula="C7H14O13P2">
        <notes>
          <html xmlns="http://www.w3.org/1999/xhtml">
            <p>FORMULA: C7H14O13P2</p>
            <p>CHARGE: -2</p>
          </html>
        </notes>
      </species>
      <species id="M_gmh1p_c_PA" name="D-Glycero-D-manno-heptose1-phosphate" compartment="c_PA" hasOnlySubstanceUnits="false" boundaryCondition="false" constant="false" fbc:charge="-1" fbc:chemicalFormula="C7H14O10P">
        <notes>
          <html xmlns="http://www.w3.org/1999/xhtml">
            <p>FORMULA: C7H14O10P</p>
            <p>CHARGE: -1</p>
          </html>
        </notes>
      </species>
      <species id="M_phe1c_c_PA" name="phenazine-1-carboxamide" compartment="c_PA" hasOnlySubstanceUnits="false" boundaryCondition="false" constant="false" fbc:charge="0" fbc:chemicalFormula="C13H9ON3">
        <notes>
          <html xmlns="http://www.w3.org/1999/xhtml">
            <p>FORMULA: C13H9ON3</p>
            <p>CHARGE: 0</p>
          </html>
        </notes>
      </species>
      <species id="M_ade_c_PA" name="Adenine" compartment="c_PA" hasOnlySubstanceUnits="false" boundaryCondition="false" constant="false" fbc:charge="0" fbc:chemicalFormula="C5H5N5">
        <notes>
          <html xmlns="http://www.w3.org/1999/xhtml">
            <p>FORMULA: C5H5N5</p>
            <p>CHARGE: 0</p>
          </html>
        </notes>
      </species>
      <species id="M_ohexa_e_PA" name="2-oxohexanedioic acid" compartment="e_PA" hasOnlySubstanceUnits="false" boundaryCondition="false" constant="false" fbc:charge="-2" fbc:chemicalFormula="C6H6O5">
        <notes>
          <html xmlns="http://www.w3.org/1999/xhtml">
            <p>FORMULA: C6H6O5</p>
            <p>CHARGE: -2</p>
          </html>
        </notes>
      </species>
      <species id="M_ohexa_c_PA" name="2-oxohexanedioic acid" compartment="c_PA" hasOnlySubstanceUnits="false" boundaryCondition="false" constant="false" fbc:charge="-2" fbc:chemicalFormula="C6H6O5">
        <notes>
          <html xmlns="http://www.w3.org/1999/xhtml">
            <p>FORMULA: C6H6O5</p>
            <p>CHARGE: -2</p>
          </html>
        </notes>
      </species>
      <species id="M_galur_e_PA" name="D-Galacturonate" compartment="e_PA" hasOnlySubstanceUnits="false" boundaryCondition="false" constant="false" fbc:charge="-1" fbc:chemicalFormula="C6H9O7">
        <notes>
          <html xmlns="http://www.w3.org/1999/xhtml">
            <p>FORMULA: C6H9O7</p>
            <p>CHARGE: -1</p>
          </html>
        </notes>
      </species>
      <species id="M_galur_c_PA" name="D-Galacturonate" compartment="c_PA" hasOnlySubstanceUnits="false" boundaryCondition="false" constant="false" fbc:charge="-1" fbc:chemicalFormula="C6H9O7">
        <notes>
          <html xmlns="http://www.w3.org/1999/xhtml">
            <p>FORMULA: C6H9O7</p>
            <p>CHARGE: -1</p>
          </html>
        </notes>
      </species>
      <species id="M_glcur_e_PA" name="Glucuronate" compartment="e_PA" hasOnlySubstanceUnits="false" boundaryCondition="false" constant="false" fbc:charge="-1" fbc:chemicalFormula="C6H9O7">
        <notes>
          <html xmlns="http://www.w3.org/1999/xhtml">
            <p>FORMULA: C6H9O7</p>
            <p>CHARGE: -1</p>
          </html>
        </notes>
      </species>
      <species id="M_glcur_c_PA" name="Glucuronate" compartment="c_PA" hasOnlySubstanceUnits="false" boundaryCondition="false" constant="false" fbc:charge="-1" fbc:chemicalFormula="C6H9O7">
        <notes>
          <html xmlns="http://www.w3.org/1999/xhtml">
            <p>FORMULA: C6H9O7</p>
            <p>CHARGE: -1</p>
          </html>
        </notes>
      </species>
      <species id="M_cynt_e_PA" name="Cyanate" compartment="e_PA" hasOnlySubstanceUnits="false" boundaryCondition="false" constant="false" fbc:charge="0" fbc:chemicalFormula="CNO">
        <notes>
          <html xmlns="http://www.w3.org/1999/xhtml">
            <p>FORMULA: CNO</p>
            <p>CHARGE: 0</p>
          </html>
        </notes>
      </species>
      <species id="M_cynt_c_PA" name="Cyanate" compartment="c_PA" hasOnlySubstanceUnits="false" boundaryCondition="false" constant="false" fbc:charge="-1" fbc:chemicalFormula="CNO">
        <notes>
          <html xmlns="http://www.w3.org/1999/xhtml">
            <p>FORMULA: CNO</p>
            <p>CHARGE: -1</p>
          </html>
        </notes>
      </species>
      <species id="M_cbmps_c_PA" name="N-Carbamoylputrescine" compartment="c_PA" hasOnlySubstanceUnits="false" boundaryCondition="false" constant="false" fbc:charge="1" fbc:chemicalFormula="C5H14N3O">
        <notes>
          <html xmlns="http://www.w3.org/1999/xhtml">
            <p>FORMULA: C5H14N3O</p>
            <p>CHARGE: 1</p>
          </html>
        </notes>
      </species>
      <species id="M_asn__L_e_PA" name="L-Asparagine" compartment="e_PA" hasOnlySubstanceUnits="false" boundaryCondition="false" constant="false" fbc:charge="0" fbc:chemicalFormula="C4H8N2O3">
        <notes>
          <html xmlns="http://www.w3.org/1999/xhtml">
            <p>FORMULA: C4H8N2O3</p>
            <p>CHARGE: 0</p>
          </html>
        </notes>
      </species>
      <species id="M_dump_c_PA" name="dUMP" compartment="c_PA" hasOnlySubstanceUnits="false" boundaryCondition="false" constant="false" fbc:charge="-1" fbc:chemicalFormula="C9H12N2O8P">
        <notes>
          <html xmlns="http://www.w3.org/1999/xhtml">
            <p>FORMULA: C9H12N2O8P</p>
            <p>CHARGE: -1</p>
          </html>
        </notes>
      </species>
      <species id="M_dtmp_c_PA" name="dTMP" compartment="c_PA" hasOnlySubstanceUnits="false" boundaryCondition="false" constant="false" fbc:charge="-1" fbc:chemicalFormula="C10H14N2O8P">
        <notes>
          <html xmlns="http://www.w3.org/1999/xhtml">
            <p>FORMULA: C10H14N2O8P</p>
            <p>CHARGE: -1</p>
          </html>
        </notes>
      </species>
      <species id="M_g3pe_c_PA" name="Glycerophosphoethanolamine" compartment="c_PA" hasOnlySubstanceUnits="false" boundaryCondition="false" constant="false" fbc:charge="0" fbc:chemicalFormula="C5H14NO6P">
        <notes>
          <html xmlns="http://www.w3.org/1999/xhtml">
            <p>FORMULA: C5H14NO6P</p>
            <p>CHARGE: 0</p>
          </html>
        </notes>
      </species>
      <species id="M_g3pc_c_PA" name="Glycerophosphocholine" compartment="c_PA" hasOnlySubstanceUnits="false" boundaryCondition="false" constant="false" fbc:charge="0" fbc:chemicalFormula="C8H20NO6P">
        <notes>
          <html xmlns="http://www.w3.org/1999/xhtml">
            <p>FORMULA: C8H20NO6P</p>
            <p>CHARGE: 0</p>
          </html>
        </notes>
      </species>
      <species id="M_pan4p_c_PA" name="Phosphopantetheine" compartment="c_PA" hasOnlySubstanceUnits="false" boundaryCondition="false" constant="false" fbc:charge="-1" fbc:chemicalFormula="C11H22N2O7PS">
        <notes>
          <html xmlns="http://www.w3.org/1999/xhtml">
            <p>FORMULA: C11H22N2O7PS</p>
            <p>CHARGE: -1</p>
          </html>
        </notes>
      </species>
      <species id="M_dpcoa_c_PA" name="Dephospho-CoA" compartment="c_PA" hasOnlySubstanceUnits="false" boundaryCondition="false" constant="false" fbc:charge="-2" fbc:chemicalFormula="C21H33N7O13P2S">
        <notes>
          <html xmlns="http://www.w3.org/1999/xhtml">
            <p>FORMULA: C21H33N7O13P2S</p>
            <p>CHARGE: -2</p>
          </html>
        </notes>
      </species>
      <species id="M_achms_c_PA" name="O-Acetyl-L-homoserine" compartment="c_PA" hasOnlySubstanceUnits="false" boundaryCondition="false" constant="false" fbc:charge="0" fbc:chemicalFormula="C6H11NO4">
        <notes>
          <html xmlns="http://www.w3.org/1999/xhtml">
            <p>FORMULA: C6H11NO4</p>
            <p>CHARGE: 0</p>
          </html>
        </notes>
      </species>
      <species id="M_suchms_c_PA" name="O-Succinyl-L-homoserine" compartment="c_PA" hasOnlySubstanceUnits="false" boundaryCondition="false" constant="false" fbc:charge="-1" fbc:chemicalFormula="C8H12NO6">
        <notes>
          <html xmlns="http://www.w3.org/1999/xhtml">
            <p>FORMULA: C8H12NO6</p>
            <p>CHARGE: -1</p>
          </html>
        </notes>
      </species>
      <species id="M_hcys_L_c_PA" name="Homocysteine" compartment="c_PA" hasOnlySubstanceUnits="false" boundaryCondition="false" constant="false" fbc:charge="0" fbc:chemicalFormula="C4H9NO2S">
        <notes>
          <html xmlns="http://www.w3.org/1999/xhtml">
            <p>FORMULA: C4H9NO2S</p>
            <p>CHARGE: 0</p>
          </html>
        </notes>
      </species>
      <species id="M_cyst_L_c_PA" name="Cystathionine" compartment="c_PA" hasOnlySubstanceUnits="false" boundaryCondition="false" constant="false" fbc:charge="0" fbc:chemicalFormula="C7H14N2O4S">
        <notes>
          <html xmlns="http://www.w3.org/1999/xhtml">
            <p>FORMULA: C7H14N2O4S</p>
            <p>CHARGE: 0</p>
          </html>
        </notes>
      </species>
      <species id="M_cbasp_c_PA" name="N-Carbamoyl-L-aspartate" compartment="c_PA" hasOnlySubstanceUnits="false" boundaryCondition="false" constant="false" fbc:charge="-2" fbc:chemicalFormula="C5H6N2O5">
        <notes>
          <html xmlns="http://www.w3.org/1999/xhtml">
            <p>FORMULA: C5H6N2O5</p>
            <p>CHARGE: -2</p>
          </html>
        </notes>
      </species>
      <species id="M_glucys_c_PA" name="gamma-Glutamylcysteine" compartment="c_PA" hasOnlySubstanceUnits="false" boundaryCondition="false" constant="false" fbc:charge="-1" fbc:chemicalFormula="C8H13N2O5S">
        <notes>
          <html xmlns="http://www.w3.org/1999/xhtml">
            <p>FORMULA: C8H13N2O5S</p>
            <p>CHARGE: -1</p>
          </html>
        </notes>
      </species>
      <species id="M_8aonn_c_PA" name="8-Amino-7-oxononanoate" compartment="c_PA" hasOnlySubstanceUnits="false" boundaryCondition="false" constant="false" fbc:charge="0" fbc:chemicalFormula="C9H17NO3">
        <notes>
          <html xmlns="http://www.w3.org/1999/xhtml">
            <p>FORMULA: C9H17NO3</p>
            <p>CHARGE: 0</p>
          </html>
        </notes>
      </species>
      <species id="M_dann_c_PA" name="7-8-Diaminononanoate" compartment="c_PA" hasOnlySubstanceUnits="false" boundaryCondition="false" constant="false" fbc:charge="1" fbc:chemicalFormula="C9H21N2O2">
        <notes>
          <html xmlns="http://www.w3.org/1999/xhtml">
            <p>FORMULA: C9H21N2O2</p>
            <p>CHARGE: 1</p>
          </html>
        </notes>
      </species>
      <species id="M_amob_c_PA" name="S-Adenosyl-4-methylthio-2-oxobutanoate" compartment="c_PA" hasOnlySubstanceUnits="false" boundaryCondition="false" constant="false" fbc:charge="0" fbc:chemicalFormula="C15H19N5O6S">
        <notes>
          <html xmlns="http://www.w3.org/1999/xhtml">
            <p>FORMULA: C15H19N5O6S</p>
            <p>CHARGE: 0</p>
          </html>
        </notes>
      </species>
      <species id="M_56dura_c_PA" name="Hydrouracil" compartment="c_PA" hasOnlySubstanceUnits="false" boundaryCondition="false" constant="false" fbc:charge="0" fbc:chemicalFormula="C4H6N2O2">
        <notes>
          <html xmlns="http://www.w3.org/1999/xhtml">
            <p>FORMULA: C4H6N2O2</p>
            <p>CHARGE: 0</p>
          </html>
        </notes>
      </species>
      <species id="M_cala_c_PA" name="3-Ureidopropanoate" compartment="c_PA" hasOnlySubstanceUnits="false" boundaryCondition="false" constant="false" fbc:charge="-1" fbc:chemicalFormula="C4H7N2O3">
        <notes>
          <html xmlns="http://www.w3.org/1999/xhtml">
            <p>FORMULA: C4H7N2O3</p>
            <p>CHARGE: -1</p>
          </html>
        </notes>
      </species>
      <species id="M_ppi_e_PA" name="PPi" compartment="e_PA" hasOnlySubstanceUnits="false" boundaryCondition="false" constant="false" fbc:charge="0" fbc:chemicalFormula="H2O7P2">
        <notes>
          <html xmlns="http://www.w3.org/1999/xhtml">
            <p>FORMULA: H2O7P2</p>
            <p>CHARGE: 0</p>
          </html>
        </notes>
      </species>
      <species id="M_s_c_PA" name="S" compartment="c_PA" hasOnlySubstanceUnits="false" boundaryCondition="false" constant="false" fbc:charge="0" fbc:chemicalFormula="S">
        <notes>
          <html xmlns="http://www.w3.org/1999/xhtml">
            <p>FORMULA: S</p>
            <p>CHARGE: 0</p>
          </html>
        </notes>
      </species>
      <species id="M_dtbt_c_PA" name="Dethiobiotin" compartment="c_PA" hasOnlySubstanceUnits="false" boundaryCondition="false" constant="false" fbc:charge="-1" fbc:chemicalFormula="C10H17N2O3">
        <notes>
          <html xmlns="http://www.w3.org/1999/xhtml">
            <p>FORMULA: C10H17N2O3</p>
            <p>CHARGE: -1</p>
          </html>
        </notes>
      </species>
      <species id="M_btn_c_PA" name="BIOT" compartment="c_PA" hasOnlySubstanceUnits="false" boundaryCondition="false" constant="false" fbc:charge="-1" fbc:chemicalFormula="C10H15N2O3S">
        <notes>
          <html xmlns="http://www.w3.org/1999/xhtml">
            <p>FORMULA: C10H15N2O3S</p>
            <p>CHARGE: -1</p>
          </html>
        </notes>
      </species>
      <species id="M_pmcoa_c_PA" name="Pimeloyl-CoA" compartment="c_PA" hasOnlySubstanceUnits="false" boundaryCondition="false" constant="false" fbc:charge="-4" fbc:chemicalFormula="C28H42N7O19P3S">
        <notes>
          <html xmlns="http://www.w3.org/1999/xhtml">
            <p>FORMULA: C28H42N7O19P3S</p>
            <p>CHARGE: -4</p>
          </html>
        </notes>
      </species>
      <species id="M_s7p_c_PA" name="Sedoheptulose7-phosphate" compartment="c_PA" hasOnlySubstanceUnits="false" boundaryCondition="false" constant="false" fbc:charge="-1" fbc:chemicalFormula="C7H14O10P">
        <notes>
          <html xmlns="http://www.w3.org/1999/xhtml">
            <p>FORMULA: C7H14O10P</p>
            <p>CHARGE: -1</p>
          </html>
        </notes>
      </species>
      <species id="M_fdp_c_PA" name="D-fructose-1,6-bisphosphate" compartment="c_PA" hasOnlySubstanceUnits="false" boundaryCondition="false" constant="false" fbc:charge="-2" fbc:chemicalFormula="C6H12O12P2">
        <notes>
          <html xmlns="http://www.w3.org/1999/xhtml">
            <p>FORMULA: C6H12O12P2</p>
            <p>CHARGE: -2</p>
          </html>
        </notes>
      </species>
      <species id="M_dhnpt_c_PA" name="Dihydroneopterin" compartment="c_PA" hasOnlySubstanceUnits="false" boundaryCondition="false" constant="false" fbc:charge="0" fbc:chemicalFormula="C9H13N5O4">
        <notes>
          <html xmlns="http://www.w3.org/1999/xhtml">
            <p>FORMULA: C9H13N5O4</p>
            <p>CHARGE: 0</p>
          </html>
        </notes>
      </species>
      <species id="M_ap4a_c_PA" name="AppppA" compartment="c_PA" hasOnlySubstanceUnits="false" boundaryCondition="false" constant="false" fbc:charge="-4" fbc:chemicalFormula="C20H24N10O19P4">
        <notes>
          <html xmlns="http://www.w3.org/1999/xhtml">
            <p>FORMULA: C20H24N10O19P4</p>
            <p>CHARGE: -4</p>
          </html>
        </notes>
      </species>
      <species id="M_pran_c_PA" name="N-5-phosphoribosyl-anthranilate" compartment="c_PA" hasOnlySubstanceUnits="false" boundaryCondition="false" constant="false" fbc:charge="-2" fbc:chemicalFormula="C12H14NO9P">
        <notes>
          <html xmlns="http://www.w3.org/1999/xhtml">
            <p>FORMULA: C12H14NO9P</p>
            <p>CHARGE: -2</p>
          </html>
        </notes>
      </species>
      <species id="M_2cpr5p_c_PA" name="1-(2-carboxyphenylamino)-1-deoxyribulose 5-phosphate" compartment="c_PA" hasOnlySubstanceUnits="false" boundaryCondition="false" constant="false" fbc:charge="-2" fbc:chemicalFormula="C12H14NO9P">
        <notes>
          <html xmlns="http://www.w3.org/1999/xhtml">
            <p>FORMULA: C12H14NO9P</p>
            <p>CHARGE: -2</p>
          </html>
        </notes>
      </species>
      <species id="M_ametam_c_PA" name="S-Adenosylmethioninamine" compartment="c_PA" hasOnlySubstanceUnits="false" boundaryCondition="false" constant="false" fbc:charge="2" fbc:chemicalFormula="C14H24N6O3S">
        <notes>
          <html xmlns="http://www.w3.org/1999/xhtml">
            <p>FORMULA: C14H24N6O3S</p>
            <p>CHARGE: 2</p>
          </html>
        </notes>
      </species>
      <species id="M_2no3me6obe_c_PA" name="2-nonaprenyl-3-methyl-6-methoxy-1,4-benzoquinol" compartment="c_PA" hasOnlySubstanceUnits="false" boundaryCondition="false" constant="false" fbc:charge="0" fbc:chemicalFormula="C53H82O3">
        <notes>
          <html xmlns="http://www.w3.org/1999/xhtml">
            <p>FORMULA: C53H82O3</p>
            <p>CHARGE: 0</p>
          </html>
        </notes>
      </species>
      <species id="M_3dmq9h2_c_PA" name="3-Demethylubiquinol-9" compartment="c_PA" hasOnlySubstanceUnits="false" boundaryCondition="false" constant="false" fbc:charge="-1" fbc:chemicalFormula="C53H82O4">
        <notes>
          <html xmlns="http://www.w3.org/1999/xhtml">
            <p>FORMULA: C53H82O4</p>
            <p>CHARGE: -1</p>
          </html>
        </notes>
      </species>
      <species id="M_pnto_R_c_PA" name="PAN" compartment="c_PA" hasOnlySubstanceUnits="false" boundaryCondition="false" constant="false" fbc:charge="-1" fbc:chemicalFormula="C9H16NO5">
        <notes>
          <html xmlns="http://www.w3.org/1999/xhtml">
            <p>FORMULA: C9H16NO5</p>
            <p>CHARGE: -1</p>
          </html>
        </notes>
      </species>
      <species id="M_4ppan_c_PA" name="4-phosphopantothenate" compartment="c_PA" hasOnlySubstanceUnits="false" boundaryCondition="false" constant="false" fbc:charge="-2" fbc:chemicalFormula="C9H16NO8P">
        <notes>
          <html xmlns="http://www.w3.org/1999/xhtml">
            <p>FORMULA: C9H16NO8P</p>
            <p>CHARGE: -2</p>
          </html>
        </notes>
      </species>
      <species id="M_acon_C_e_PA" name="cis-Aconitate" compartment="e_PA" hasOnlySubstanceUnits="false" boundaryCondition="false" constant="false" fbc:charge="-3" fbc:chemicalFormula="C6H3O6">
        <notes>
          <html xmlns="http://www.w3.org/1999/xhtml">
            <p>FORMULA: C6H3O6</p>
            <p>CHARGE: -3</p>
          </html>
        </notes>
      </species>
      <species id="M_1cxvcxp_c_PA" name="Carboxyphosphonoenolpyruvate" compartment="c_PA" hasOnlySubstanceUnits="false" boundaryCondition="false" constant="false" fbc:charge="-3" fbc:chemicalFormula="C4H2O7P">
        <notes>
          <html xmlns="http://www.w3.org/1999/xhtml">
            <p>FORMULA: C4H2O7P</p>
            <p>CHARGE: -3</p>
          </html>
        </notes>
      </species>
      <species id="M_3hhpp_c_PA" name="(Hydroxyphosphinyl)pyruvate" compartment="c_PA" hasOnlySubstanceUnits="false" boundaryCondition="false" constant="false" fbc:charge="-2" fbc:chemicalFormula="C3H3O5P">
        <notes>
          <html xmlns="http://www.w3.org/1999/xhtml">
            <p>FORMULA: C3H3O5P</p>
            <p>CHARGE: -2</p>
          </html>
        </notes>
      </species>
      <species id="M_ppap_c_PA" name="Propionyl_phosphate" compartment="c_PA" hasOnlySubstanceUnits="false" boundaryCondition="false" constant="false" fbc:charge="-1" fbc:chemicalFormula="C3H6O5P">
        <notes>
          <html xmlns="http://www.w3.org/1999/xhtml">
            <p>FORMULA: C3H6O5P</p>
            <p>CHARGE: -1</p>
          </html>
        </notes>
      </species>
      <species id="M_4hthb_c_PA" name="4a-Hydroxytetrahydrobiopterin" compartment="c_PA" hasOnlySubstanceUnits="false" boundaryCondition="false" constant="false" fbc:charge="0" fbc:chemicalFormula="C9H15N5O4">
        <notes>
          <html xmlns="http://www.w3.org/1999/xhtml">
            <p>FORMULA: C9H15N5O4</p>
            <p>CHARGE: 0</p>
          </html>
        </notes>
      </species>
      <species id="M_citmcoa__L_c_PA" name="L-Citramalyl-CoA" compartment="c_PA" hasOnlySubstanceUnits="false" boundaryCondition="false" constant="false" fbc:charge="-4" fbc:chemicalFormula="C26H38N7O20P3S">
        <notes>
          <html xmlns="http://www.w3.org/1999/xhtml">
            <p>FORMULA: C26H38N7O20P3S</p>
            <p>CHARGE: -4</p>
          </html>
        </notes>
      </species>
      <species id="M_acorn_c_PA" name="N-Acetylornithine" compartment="c_PA" hasOnlySubstanceUnits="false" boundaryCondition="false" constant="false" fbc:charge="0" fbc:chemicalFormula="C7H14N2O3">
        <notes>
          <html xmlns="http://www.w3.org/1999/xhtml">
            <p>FORMULA: C7H14N2O3</p>
            <p>CHARGE: 0</p>
          </html>
        </notes>
      </species>
      <species id="M_sucglu_c_PA" name="N-Succinyl-L-glutamate" compartment="c_PA" hasOnlySubstanceUnits="false" boundaryCondition="false" constant="false" fbc:charge="-3" fbc:chemicalFormula="C9H10NO7">
        <notes>
          <html xmlns="http://www.w3.org/1999/xhtml">
            <p>FORMULA: C9H10NO7</p>
            <p>CHARGE: -3</p>
          </html>
        </notes>
      </species>
      <species id="M_gdptp_c_PA" name="Guanosine 5&apos;-triphosphate,3&apos;-diphosphate" compartment="c_PA" hasOnlySubstanceUnits="false" boundaryCondition="false" constant="false" fbc:charge="-5" fbc:chemicalFormula="C10H13N5O20P5">
        <notes>
          <html xmlns="http://www.w3.org/1999/xhtml">
            <p>FORMULA: C10H13N5O20P5</p>
            <p>CHARGE: -5</p>
          </html>
        </notes>
      </species>
      <species id="M_fpram_c_PA" name="5&apos;-Phosphoribosylformylglycinamidine" compartment="c_PA" hasOnlySubstanceUnits="false" boundaryCondition="false" constant="false" fbc:charge="0" fbc:chemicalFormula="C8H16N3O8P">
        <notes>
          <html xmlns="http://www.w3.org/1999/xhtml">
            <p>FORMULA: C8H16N3O8P</p>
            <p>CHARGE: 0</p>
          </html>
        </notes>
      </species>
      <species id="M_aso4_c_PA" name="Arsenate" compartment="c_PA" hasOnlySubstanceUnits="false" boundaryCondition="false" constant="false" fbc:charge="-2" fbc:chemicalFormula="HO4As">
        <notes>
          <html xmlns="http://www.w3.org/1999/xhtml">
            <p>FORMULA: HO4As</p>
            <p>CHARGE: -2</p>
          </html>
        </notes>
      </species>
      <species id="M_gtd_c_PA" name="glutaredoxin (reduced)" compartment="c_PA" hasOnlySubstanceUnits="false" boundaryCondition="false" constant="false" fbc:charge="0" fbc:chemicalFormula="C6H9NO2R2S2">
        <notes>
          <html xmlns="http://www.w3.org/1999/xhtml">
            <p>FORMULA: C6H9NO2R2S2</p>
            <p>CHARGE: 0</p>
          </html>
        </notes>
      </species>
      <species id="M_aso3_c_PA" name="Arsenite" compartment="c_PA" hasOnlySubstanceUnits="false" boundaryCondition="false" constant="false" fbc:charge="0" fbc:chemicalFormula="H3O3As">
        <notes>
          <html xmlns="http://www.w3.org/1999/xhtml">
            <p>FORMULA: H3O3As</p>
            <p>CHARGE: 0</p>
          </html>
        </notes>
      </species>
      <species id="M_gtdss_c_PA" name="Glutaredoxin disulfide" compartment="c_PA" hasOnlySubstanceUnits="false" boundaryCondition="false" constant="false" fbc:charge="-2" fbc:chemicalFormula="C20H30N6O12S2">
        <notes>
          <html xmlns="http://www.w3.org/1999/xhtml">
            <p>FORMULA: C20H30N6O12S2</p>
            <p>CHARGE: -2</p>
          </html>
        </notes>
      </species>
      <species id="M_25aics_c_PA" name="SAICAR" compartment="c_PA" hasOnlySubstanceUnits="false" boundaryCondition="false" constant="false" fbc:charge="-3" fbc:chemicalFormula="C13H16N4O12P">
        <notes>
          <html xmlns="http://www.w3.org/1999/xhtml">
            <p>FORMULA: C13H16N4O12P</p>
            <p>CHARGE: -3</p>
          </html>
        </notes>
      </species>
      <species id="M_muc_e_PA" name="cis,cis-Muconate" compartment="e_PA" hasOnlySubstanceUnits="false" boundaryCondition="false" constant="false" fbc:charge="-2" fbc:chemicalFormula="C6H4O4">
        <notes>
          <html xmlns="http://www.w3.org/1999/xhtml">
            <p>FORMULA: C6H4O4</p>
            <p>CHARGE: -2</p>
          </html>
        </notes>
      </species>
      <species id="M_muc_c_PA" name="cis,cis-Muconate" compartment="c_PA" hasOnlySubstanceUnits="false" boundaryCondition="false" constant="false" fbc:charge="-2" fbc:chemicalFormula="C6H4O4">
        <notes>
          <html xmlns="http://www.w3.org/1999/xhtml">
            <p>FORMULA: C6H4O4</p>
            <p>CHARGE: -2</p>
          </html>
        </notes>
      </species>
      <species id="M_n2ppn_c_PA" name="2-Nitropropane" compartment="c_PA" hasOnlySubstanceUnits="false" boundaryCondition="false" constant="false" fbc:charge="0" fbc:chemicalFormula="C3H7NO2">
        <notes>
          <html xmlns="http://www.w3.org/1999/xhtml">
            <p>FORMULA: C3H7NO2</p>
            <p>CHARGE: 0</p>
          </html>
        </notes>
      </species>
      <species id="M_acetone_c_PA" name="Acetone" compartment="c_PA" hasOnlySubstanceUnits="false" boundaryCondition="false" constant="false" fbc:charge="0" fbc:chemicalFormula="C3H6O">
        <notes>
          <html xmlns="http://www.w3.org/1999/xhtml">
            <p>FORMULA: C3H6O</p>
            <p>CHARGE: 0</p>
          </html>
        </notes>
      </species>
      <species id="M_pydx_c_PA" name="Pyridoxal" compartment="c_PA" hasOnlySubstanceUnits="false" boundaryCondition="false" constant="false" fbc:charge="0" fbc:chemicalFormula="C8H9NO3">
        <notes>
          <html xmlns="http://www.w3.org/1999/xhtml">
            <p>FORMULA: C8H9NO3</p>
            <p>CHARGE: 0</p>
          </html>
        </notes>
      </species>
      <species id="M_pydam_c_PA" name="PM" compartment="c_PA" hasOnlySubstanceUnits="false" boundaryCondition="false" constant="false" fbc:charge="1" fbc:chemicalFormula="C8H13N2O2">
        <notes>
          <html xmlns="http://www.w3.org/1999/xhtml">
            <p>FORMULA: C8H13N2O2</p>
            <p>CHARGE: 1</p>
          </html>
        </notes>
      </species>
      <species id="M_pydxn_c_PA" name="Pyridoxol" compartment="c_PA" hasOnlySubstanceUnits="false" boundaryCondition="false" constant="false" fbc:charge="0" fbc:chemicalFormula="C8H11NO3">
        <notes>
          <html xmlns="http://www.w3.org/1999/xhtml">
            <p>FORMULA: C8H11NO3</p>
            <p>CHARGE: 0</p>
          </html>
        </notes>
      </species>
      <species id="M_pdx5p_c_PA" name="Pyridoxine phosphate" compartment="c_PA" hasOnlySubstanceUnits="false" boundaryCondition="false" constant="false" fbc:charge="-1" fbc:chemicalFormula="C8H11NO6P">
        <notes>
          <html xmlns="http://www.w3.org/1999/xhtml">
            <p>FORMULA: C8H11NO6P</p>
            <p>CHARGE: -1</p>
          </html>
        </notes>
      </species>
      <species id="M_fmet_c_PA" name="N-Formyl-L-methionine" compartment="c_PA" hasOnlySubstanceUnits="false" boundaryCondition="false" constant="false" fbc:charge="-1" fbc:chemicalFormula="C6H10NO3S">
        <notes>
          <html xmlns="http://www.w3.org/1999/xhtml">
            <p>FORMULA: C6H10NO3S</p>
            <p>CHARGE: -1</p>
          </html>
        </notes>
      </species>
      <species id="M_lrhh_c_PA" name="L-rhamnosyl-3-hydroxydecanoyl-3-hydroxydecanoate" compartment="c_PA" hasOnlySubstanceUnits="false" boundaryCondition="false" constant="false" fbc:charge="0" fbc:chemicalFormula="C26H48O9">
        <notes>
          <html xmlns="http://www.w3.org/1999/xhtml">
            <p>FORMULA: C26H48O9</p>
            <p>CHARGE: 0</p>
          </html>
        </notes>
      </species>
      <species id="M_dtdp_c_PA" name="dTDP" compartment="c_PA" hasOnlySubstanceUnits="false" boundaryCondition="false" constant="false" fbc:charge="-2" fbc:chemicalFormula="C10H14N2O11P2">
        <notes>
          <html xmlns="http://www.w3.org/1999/xhtml">
            <p>FORMULA: C10H14N2O11P2</p>
            <p>CHARGE: -2</p>
          </html>
        </notes>
      </species>
      <species id="M_llrhh_c_PA" name="L-rhamnosyl-Lrhamnosyl-3-hydroxydecanoyl-3-hydroxydecanoate" compartment="c_PA" hasOnlySubstanceUnits="false" boundaryCondition="false" constant="false" fbc:charge="0" fbc:chemicalFormula="C32H58O13">
        <notes>
          <html xmlns="http://www.w3.org/1999/xhtml">
            <p>FORMULA: C32H58O13</p>
            <p>CHARGE: 0</p>
          </html>
        </notes>
      </species>
      <species id="M_sl26da_c_PA" name="N-Succinyl-L-2,6-diaminopimelate" compartment="c_PA" hasOnlySubstanceUnits="false" boundaryCondition="false" constant="false" fbc:charge="-2" fbc:chemicalFormula="C11H16N2O7">
        <notes>
          <html xmlns="http://www.w3.org/1999/xhtml">
            <p>FORMULA: C11H16N2O7</p>
            <p>CHARGE: -2</p>
          </html>
        </notes>
      </species>
      <species id="M_26dap_LL_c_PA" name="LL-2,6-Diaminopimelate" compartment="c_PA" hasOnlySubstanceUnits="false" boundaryCondition="false" constant="false" fbc:charge="0" fbc:chemicalFormula="C7H14N2O4">
        <notes>
          <html xmlns="http://www.w3.org/1999/xhtml">
            <p>FORMULA: C7H14N2O4</p>
            <p>CHARGE: 0</p>
          </html>
        </notes>
      </species>
      <species id="M_apoACP_c_PA" name="apo-ACP" compartment="c_PA" hasOnlySubstanceUnits="false" boundaryCondition="false" constant="false" fbc:charge="0" fbc:chemicalFormula="HOR">
        <notes>
          <html xmlns="http://www.w3.org/1999/xhtml">
            <p>FORMULA: HOR</p>
            <p>CHARGE: 0</p>
          </html>
        </notes>
      </species>
      <species id="M_pap_c_PA" name="Adenosine 3-5-bisphosphate" compartment="c_PA" hasOnlySubstanceUnits="false" boundaryCondition="false" constant="false" fbc:charge="-2" fbc:chemicalFormula="C10H13N5O10P2">
        <notes>
          <html xmlns="http://www.w3.org/1999/xhtml">
            <p>FORMULA: C10H13N5O10P2</p>
            <p>CHARGE: -2</p>
          </html>
        </notes>
      </species>
      <species id="M_23dhba_c_PA" name="(2,3-Dihydroxybenzoyl)adenylate" compartment="c_PA" hasOnlySubstanceUnits="false" boundaryCondition="false" constant="false" fbc:charge="-1" fbc:chemicalFormula="C17H17N5O10P">
        <notes>
          <html xmlns="http://www.w3.org/1999/xhtml">
            <p>FORMULA: C17H17N5O10P</p>
            <p>CHARGE: -1</p>
          </html>
        </notes>
      </species>
      <species id="M_seramp_c_PA" name="(L-Seryl)adenylate" compartment="c_PA" hasOnlySubstanceUnits="false" boundaryCondition="false" constant="false" fbc:charge="0" fbc:chemicalFormula="C13H19N6O9P">
        <notes>
          <html xmlns="http://www.w3.org/1999/xhtml">
            <p>FORMULA: C13H19N6O9P</p>
            <p>CHARGE: 0</p>
          </html>
        </notes>
      </species>
      <species id="M_enter_c_PA" name="Enterobactin" compartment="c_PA" hasOnlySubstanceUnits="false" boundaryCondition="false" constant="false" fbc:charge="0" fbc:chemicalFormula="C30H27N3O15">
        <notes>
          <html xmlns="http://www.w3.org/1999/xhtml">
            <p>FORMULA: C30H27N3O15</p>
            <p>CHARGE: 0</p>
          </html>
        </notes>
      </species>
      <species id="M_cbi_c_PA" name="Cobinamide" compartment="c_PA" hasOnlySubstanceUnits="false" boundaryCondition="false" constant="false" fbc:charge="3" fbc:chemicalFormula="C48H73CoN11O8">
        <notes>
          <html xmlns="http://www.w3.org/1999/xhtml">
            <p>FORMULA: C48H73CoN11O8</p>
            <p>CHARGE: 3</p>
          </html>
        </notes>
      </species>
      <species id="M_hgbyr_c_PA" name="Hydrogenobyrinate" compartment="c_PA" hasOnlySubstanceUnits="false" boundaryCondition="false" constant="false" fbc:charge="-6" fbc:chemicalFormula="C45H54N4O14">
        <notes>
          <html xmlns="http://www.w3.org/1999/xhtml">
            <p>FORMULA: C45H54N4O14</p>
            <p>CHARGE: -6</p>
          </html>
        </notes>
      </species>
      <species id="M_adcobdam_c_PA" name="Adenosyl cobyrinate diamide" compartment="c_PA" hasOnlySubstanceUnits="false" boundaryCondition="false" constant="false" fbc:charge="-3" fbc:chemicalFormula="C55H69CoN11O15">
        <notes>
          <html xmlns="http://www.w3.org/1999/xhtml">
            <p>FORMULA: C55H69CoN11O15</p>
            <p>CHARGE: -3</p>
          </html>
        </notes>
      </species>
      <species id="M_dmbzid_c_PA" name="Dimethylbenzimidazole" compartment="c_PA" hasOnlySubstanceUnits="false" boundaryCondition="false" constant="false" fbc:charge="0" fbc:chemicalFormula="C9H10N2">
        <notes>
          <html xmlns="http://www.w3.org/1999/xhtml">
            <p>FORMULA: C9H10N2</p>
            <p>CHARGE: 0</p>
          </html>
        </notes>
      </species>
      <species id="M_5prdmbz_c_PA" name="alpha-Ribazole 5&apos;-phosphate" compartment="c_PA" hasOnlySubstanceUnits="false" boundaryCondition="false" constant="false" fbc:charge="-1" fbc:chemicalFormula="C14H18N2O7P">
        <notes>
          <html xmlns="http://www.w3.org/1999/xhtml">
            <p>FORMULA: C14H18N2O7P</p>
            <p>CHARGE: -1</p>
          </html>
        </notes>
      </species>
      <species id="M_2ameph_c_PA" name="Ciliatine" compartment="c_PA" hasOnlySubstanceUnits="false" boundaryCondition="false" constant="false" fbc:charge="-1" fbc:chemicalFormula="C2H7NO3P">
        <notes>
          <html xmlns="http://www.w3.org/1999/xhtml">
            <p>FORMULA: C2H7NO3P</p>
            <p>CHARGE: -1</p>
          </html>
        </notes>
      </species>
      <species id="M_Pald_c_PA" name="Phosphonoacetaldehyde" compartment="c_PA" hasOnlySubstanceUnits="false" boundaryCondition="false" constant="false" fbc:charge="-2" fbc:chemicalFormula="C2H3O4P">
        <notes>
          <html xmlns="http://www.w3.org/1999/xhtml">
            <p>FORMULA: C2H3O4P</p>
            <p>CHARGE: -2</p>
          </html>
        </notes>
      </species>
      <species id="M_pheme_c_PA" name="Heme" compartment="c_PA" hasOnlySubstanceUnits="false" boundaryCondition="false" constant="false" fbc:charge="-2" fbc:chemicalFormula="C34H30FeN4O4">
        <notes>
          <html xmlns="http://www.w3.org/1999/xhtml">
            <p>FORMULA: C34H30FeN4O4</p>
            <p>CHARGE: -2</p>
          </html>
        </notes>
      </species>
      <species id="M_frdp_c_PA" name="Farnesyldiphosphate" compartment="c_PA" hasOnlySubstanceUnits="false" boundaryCondition="false" constant="false" fbc:charge="-2" fbc:chemicalFormula="C15H26O7P2">
        <notes>
          <html xmlns="http://www.w3.org/1999/xhtml">
            <p>FORMULA: C15H26O7P2</p>
            <p>CHARGE: -2</p>
          </html>
        </notes>
      </species>
      <species id="M_hemeO_c_PA" name="hemeO" compartment="c_PA" hasOnlySubstanceUnits="false" boundaryCondition="false" constant="false" fbc:charge="-2" fbc:chemicalFormula="C49H56FeN4O5">
        <notes>
          <html xmlns="http://www.w3.org/1999/xhtml">
            <p>FORMULA: C49H56FeN4O5</p>
            <p>CHARGE: -2</p>
          </html>
        </notes>
      </species>
      <species id="M_paps_c_PA" name="3-phosphoadenylylsulfate" compartment="c_PA" hasOnlySubstanceUnits="false" boundaryCondition="false" constant="false" fbc:charge="-3" fbc:chemicalFormula="C10H12N5O13P2S">
        <notes>
          <html xmlns="http://www.w3.org/1999/xhtml">
            <p>FORMULA: C10H12N5O13P2S</p>
            <p>CHARGE: -3</p>
          </html>
        </notes>
      </species>
      <species id="M_4gubut_c_PA" name="4-Guanidinobutanoate" compartment="c_PA" hasOnlySubstanceUnits="false" boundaryCondition="false" constant="false" fbc:charge="0" fbc:chemicalFormula="C5H11N3O2">
        <notes>
          <html xmlns="http://www.w3.org/1999/xhtml">
            <p>FORMULA: C5H11N3O2</p>
            <p>CHARGE: 0</p>
          </html>
        </notes>
      </species>
      <species id="M_n3oxdd_hsl_c_PA" name="N-(3-oxo-dodecanoyl)-L-homoserine lactone" compartment="c_PA" hasOnlySubstanceUnits="false" boundaryCondition="false" constant="false" fbc:charge="0" fbc:chemicalFormula="C16H27NO4">
        <notes>
          <html xmlns="http://www.w3.org/1999/xhtml">
            <p>FORMULA: C16H27NO4</p>
            <p>CHARGE: 0</p>
          </html>
        </notes>
      </species>
      <species id="M_5mta_c_PA" name="5-Methylthioadenosine" compartment="c_PA" hasOnlySubstanceUnits="false" boundaryCondition="false" constant="false" fbc:charge="0" fbc:chemicalFormula="C11H15N5O3S">
        <notes>
          <html xmlns="http://www.w3.org/1999/xhtml">
            <p>FORMULA: C11H15N5O3S</p>
            <p>CHARGE: 0</p>
          </html>
        </notes>
      </species>
      <species id="M_urea_e_PA" name="Urea" compartment="e_PA" hasOnlySubstanceUnits="false" boundaryCondition="false" constant="false" fbc:charge="0" fbc:chemicalFormula="CH4N2O">
        <notes>
          <html xmlns="http://www.w3.org/1999/xhtml">
            <p>FORMULA: CH4N2O</p>
            <p>CHARGE: 0</p>
          </html>
        </notes>
      </species>
      <species id="M_2h3opp_c_PA" name="Tartronate semialdehyde" compartment="c_PA" hasOnlySubstanceUnits="false" boundaryCondition="false" constant="false" fbc:charge="-1" fbc:chemicalFormula="C3H3O4">
        <notes>
          <html xmlns="http://www.w3.org/1999/xhtml">
            <p>FORMULA: C3H3O4</p>
            <p>CHARGE: -1</p>
          </html>
        </notes>
      </species>
      <species id="M_urdglyc_c_PA" name="Ureidoglycolate" compartment="c_PA" hasOnlySubstanceUnits="false" boundaryCondition="false" constant="false" fbc:charge="-1" fbc:chemicalFormula="C3H5N2O4">
        <notes>
          <html xmlns="http://www.w3.org/1999/xhtml">
            <p>FORMULA: C3H5N2O4</p>
            <p>CHARGE: -1</p>
          </html>
        </notes>
      </species>
      <species id="M_alltt_c_PA" name="Allantoate" compartment="c_PA" hasOnlySubstanceUnits="false" boundaryCondition="false" constant="false" fbc:charge="-1" fbc:chemicalFormula="C4H7N4O4">
        <notes>
          <html xmlns="http://www.w3.org/1999/xhtml">
            <p>FORMULA: C4H7N4O4</p>
            <p>CHARGE: -1</p>
          </html>
        </notes>
      </species>
      <species id="M_2mbdhl_c_PA" name="S-(2-Methylbutanoyl)-dihydrolipoamide" compartment="c_PA" hasOnlySubstanceUnits="false" boundaryCondition="false" constant="false" fbc:charge="0" fbc:chemicalFormula="C13H25NO2S2">
        <notes>
          <html xmlns="http://www.w3.org/1999/xhtml">
            <p>FORMULA: C13H25NO2S2</p>
            <p>CHARGE: 0</p>
          </html>
        </notes>
      </species>
      <species id="M_3mbdhl_c_PA" name="S-(3-Methylbutanoyl)-dihydrolipoamide" compartment="c_PA" hasOnlySubstanceUnits="false" boundaryCondition="false" constant="false" fbc:charge="0" fbc:chemicalFormula="C13H25NO2S2">
        <notes>
          <html xmlns="http://www.w3.org/1999/xhtml">
            <p>FORMULA: C13H25NO2S2</p>
            <p>CHARGE: 0</p>
          </html>
        </notes>
      </species>
      <species id="M_isobutACP_c_PA" name="isobutyryl-ACP" compartment="c_PA" hasOnlySubstanceUnits="false" boundaryCondition="false" constant="false" fbc:charge="-1" fbc:chemicalFormula="C15H27N2O8PRS">
        <notes>
          <html xmlns="http://www.w3.org/1999/xhtml">
            <p>FORMULA: C15H27N2O8PRS</p>
            <p>CHARGE: -1</p>
          </html>
        </notes>
      </species>
      <species id="M_isovACP_c_PA" name="isovaleryl-ACP" compartment="c_PA" hasOnlySubstanceUnits="false" boundaryCondition="false" constant="false" fbc:charge="-1" fbc:chemicalFormula="C16H29N2O8PRS">
        <notes>
          <html xmlns="http://www.w3.org/1999/xhtml">
            <p>FORMULA: C16H29N2O8PRS</p>
            <p>CHARGE: -1</p>
          </html>
        </notes>
      </species>
      <species id="M_2mbutACP_c_PA" name="2-methylbutyryl-ACP" compartment="c_PA" hasOnlySubstanceUnits="false" boundaryCondition="false" constant="false" fbc:charge="-1" fbc:chemicalFormula="C16H29N2O8PRS">
        <notes>
          <html xmlns="http://www.w3.org/1999/xhtml">
            <p>FORMULA: C16H29N2O8PRS</p>
            <p>CHARGE: -1</p>
          </html>
        </notes>
      </species>
      <species id="M_seln_c_PA" name="Selenide" compartment="c_PA" hasOnlySubstanceUnits="false" boundaryCondition="false" constant="false" fbc:charge="0" fbc:chemicalFormula="H2Se">
        <notes>
          <html xmlns="http://www.w3.org/1999/xhtml">
            <p>FORMULA: H2Se</p>
            <p>CHARGE: 0</p>
          </html>
        </notes>
      </species>
      <species id="M_selnp_c_PA" name="Selenophosphate" compartment="c_PA" hasOnlySubstanceUnits="false" boundaryCondition="false" constant="false" fbc:charge="-2" fbc:chemicalFormula="HO3PSe">
        <notes>
          <html xmlns="http://www.w3.org/1999/xhtml">
            <p>FORMULA: HO3PSe</p>
            <p>CHARGE: -2</p>
          </html>
        </notes>
      </species>
      <species id="M_3psme_c_PA" name="5-O--1-Carboxyvinyl-3-phosphoshikimate" compartment="c_PA" hasOnlySubstanceUnits="false" boundaryCondition="false" constant="false" fbc:charge="-3" fbc:chemicalFormula="C10H10O10P">
        <notes>
          <html xmlns="http://www.w3.org/1999/xhtml">
            <p>FORMULA: C10H10O10P</p>
            <p>CHARGE: -3</p>
          </html>
        </notes>
      </species>
      <species id="M_5mdru1p_c_PA" name="methylthioribulose-1-phosphate" compartment="c_PA" hasOnlySubstanceUnits="false" boundaryCondition="false" constant="false" fbc:charge="-1" fbc:chemicalFormula="C6H12O7PS">
        <notes>
          <html xmlns="http://www.w3.org/1999/xhtml">
            <p>FORMULA: C6H12O7PS</p>
            <p>CHARGE: -1</p>
          </html>
        </notes>
      </species>
      <species id="M_dkmpp_c_PA" name="2,3-diketo5-methylthio-1-phosphopentane" compartment="c_PA" hasOnlySubstanceUnits="false" boundaryCondition="false" constant="false" fbc:charge="-1" fbc:chemicalFormula="C6H10O6PS">
        <notes>
          <html xmlns="http://www.w3.org/1999/xhtml">
            <p>FORMULA: C6H10O6PS</p>
            <p>CHARGE: -1</p>
          </html>
        </notes>
      </species>
      <species id="M_fc1p_c_PA" name="L-Fuculose1-phosphate" compartment="c_PA" hasOnlySubstanceUnits="false" boundaryCondition="false" constant="false" fbc:charge="-1" fbc:chemicalFormula="C6H12O8P">
        <notes>
          <html xmlns="http://www.w3.org/1999/xhtml">
            <p>FORMULA: C6H12O8P</p>
            <p>CHARGE: -1</p>
          </html>
        </notes>
      </species>
      <species id="M_dhmtp_c_PA" name="1,2-dihydroxy-3-keto-5-methylthiopentene" compartment="c_PA" hasOnlySubstanceUnits="false" boundaryCondition="false" constant="false" fbc:charge="-1" fbc:chemicalFormula="C6H9O3S">
        <notes>
          <html xmlns="http://www.w3.org/1999/xhtml">
            <p>FORMULA: C6H9O3S</p>
            <p>CHARGE: -1</p>
          </html>
        </notes>
      </species>
      <species id="M_co_c_PA" name="CO" compartment="c_PA" hasOnlySubstanceUnits="false" boundaryCondition="false" constant="false" fbc:charge="1" fbc:chemicalFormula="CHO">
        <notes>
          <html xmlns="http://www.w3.org/1999/xhtml">
            <p>FORMULA: CHO</p>
            <p>CHARGE: 1</p>
          </html>
        </notes>
      </species>
      <species id="M_mtpp_c_PA" name="3-Methylthiopropionate" compartment="c_PA" hasOnlySubstanceUnits="false" boundaryCondition="false" constant="false" fbc:charge="-1" fbc:chemicalFormula="C4H7O2S">
        <notes>
          <html xmlns="http://www.w3.org/1999/xhtml">
            <p>FORMULA: C4H7O2S</p>
            <p>CHARGE: -1</p>
          </html>
        </notes>
      </species>
      <species id="M_cellb_c_PA" name="CELB" compartment="c_PA" hasOnlySubstanceUnits="false" boundaryCondition="false" constant="false" fbc:charge="0" fbc:chemicalFormula="C12H22O11">
        <notes>
          <html xmlns="http://www.w3.org/1999/xhtml">
            <p>FORMULA: C12H22O11</p>
            <p>CHARGE: 0</p>
          </html>
        </notes>
      </species>
      <species id="M_4adcho_c_PA" name="ADC" compartment="c_PA" hasOnlySubstanceUnits="false" boundaryCondition="false" constant="false" fbc:charge="-1" fbc:chemicalFormula="C10H10NO5">
        <notes>
          <html xmlns="http://www.w3.org/1999/xhtml">
            <p>FORMULA: C10H10NO5</p>
            <p>CHARGE: -1</p>
          </html>
        </notes>
      </species>
      <species id="M_2dmmq8_c_PA" name="2dmmq7" compartment="c_PA" hasOnlySubstanceUnits="false" boundaryCondition="false" constant="false" fbc:charge="0" fbc:chemicalFormula="C45H62O2">
        <notes>
          <html xmlns="http://www.w3.org/1999/xhtml">
            <p>FORMULA: C45H62O2</p>
            <p>CHARGE: 0</p>
          </html>
        </notes>
      </species>
      <species id="M_mql7_c_PA" name="mql7" compartment="c_PA" hasOnlySubstanceUnits="false" boundaryCondition="false" constant="false" fbc:charge="0" fbc:chemicalFormula="C46H66O2">
        <notes>
          <html xmlns="http://www.w3.org/1999/xhtml">
            <p>FORMULA: C46H66O2</p>
            <p>CHARGE: 0</p>
          </html>
        </notes>
      </species>
      <species id="M_PA_u23ga_c_PA" name="UDP-2-NH-(3OH-C12:0),3-O-(3OH-C10:0)glucosamine" compartment="c_PA" hasOnlySubstanceUnits="false" boundaryCondition="false" constant="false" fbc:charge="0" fbc:chemicalFormula="C37H63N3O20P2">
        <notes>
          <html xmlns="http://www.w3.org/1999/xhtml">
            <p>FORMULA: C37H63N3O20P2</p>
            <p>CHARGE: 0</p>
          </html>
        </notes>
      </species>
      <species id="M_PA_lipidX_c_PA" name="Pseudomonas aeruginosa Lipid X" compartment="c_PA" hasOnlySubstanceUnits="false" boundaryCondition="false" constant="false" fbc:charge="0" fbc:chemicalFormula="C28H52NO12P">
        <notes>
          <html xmlns="http://www.w3.org/1999/xhtml">
            <p>FORMULA: C28H52NO12P</p>
            <p>CHARGE: 0</p>
          </html>
        </notes>
      </species>
      <species id="M_15dap_c_PA" name="Cadaverine" compartment="c_PA" hasOnlySubstanceUnits="false" boundaryCondition="false" constant="false" fbc:charge="2" fbc:chemicalFormula="C5H16N2">
        <notes>
          <html xmlns="http://www.w3.org/1999/xhtml">
            <p>FORMULA: C5H16N2</p>
            <p>CHARGE: 2</p>
          </html>
        </notes>
      </species>
      <species id="M_agm_e_PA" name="Agmatine" compartment="e_PA" hasOnlySubstanceUnits="false" boundaryCondition="false" constant="false" fbc:charge="2" fbc:chemicalFormula="C5H16N4">
        <notes>
          <html xmlns="http://www.w3.org/1999/xhtml">
            <p>FORMULA: C5H16N4</p>
            <p>CHARGE: 2</p>
          </html>
        </notes>
      </species>
      <species id="M_datp_c_PA" name="dATP" compartment="c_PA" hasOnlySubstanceUnits="false" boundaryCondition="false" constant="false" fbc:charge="-3" fbc:chemicalFormula="C10H13N5O12P3">
        <notes>
          <html xmlns="http://www.w3.org/1999/xhtml">
            <p>FORMULA: C10H13N5O12P3</p>
            <p>CHARGE: -3</p>
          </html>
        </notes>
      </species>
      <species id="M_dctp_c_PA" name="dCTP" compartment="c_PA" hasOnlySubstanceUnits="false" boundaryCondition="false" constant="false" fbc:charge="-3" fbc:chemicalFormula="C9H13N3O13P3">
        <notes>
          <html xmlns="http://www.w3.org/1999/xhtml">
            <p>FORMULA: C9H13N3O13P3</p>
            <p>CHARGE: -3</p>
          </html>
        </notes>
      </species>
      <species id="M_utp_c_PA" name="UTP" compartment="c_PA" hasOnlySubstanceUnits="false" boundaryCondition="false" constant="false" fbc:charge="-3" fbc:chemicalFormula="C9H12N2O15P3">
        <notes>
          <html xmlns="http://www.w3.org/1999/xhtml">
            <p>FORMULA: C9H12N2O15P3</p>
            <p>CHARGE: -3</p>
          </html>
        </notes>
      </species>
      <species id="M_dutp_c_PA" name="dUTP" compartment="c_PA" hasOnlySubstanceUnits="false" boundaryCondition="false" constant="false" fbc:charge="-3" fbc:chemicalFormula="C9H12N2O14P3">
        <notes>
          <html xmlns="http://www.w3.org/1999/xhtml">
            <p>FORMULA: C9H12N2O14P3</p>
            <p>CHARGE: -3</p>
          </html>
        </notes>
      </species>
      <species id="M_mhpglu_c_PA" name="5-Methyltetrahydropteroyltri-L-glutamate" compartment="c_PA" hasOnlySubstanceUnits="false" boundaryCondition="false" constant="false" fbc:charge="-4" fbc:chemicalFormula="C30H35N9O12">
        <notes>
          <html xmlns="http://www.w3.org/1999/xhtml">
            <p>FORMULA: C30H35N9O12</p>
            <p>CHARGE: -4</p>
          </html>
        </notes>
      </species>
      <species id="M_hpglu_c_PA" name="Tetrahydropteroyltri-L-glutamate" compartment="c_PA" hasOnlySubstanceUnits="false" boundaryCondition="false" constant="false" fbc:charge="-4" fbc:chemicalFormula="C29H33N9O12">
        <notes>
          <html xmlns="http://www.w3.org/1999/xhtml">
            <p>FORMULA: C29H33N9O12</p>
            <p>CHARGE: -4</p>
          </html>
        </notes>
      </species>
      <species id="M_2dr5p_c_PA" name="deoxyribose-5-phosphate" compartment="c_PA" hasOnlySubstanceUnits="false" boundaryCondition="false" constant="false" fbc:charge="-1" fbc:chemicalFormula="C5H10O7P">
        <notes>
          <html xmlns="http://www.w3.org/1999/xhtml">
            <p>FORMULA: C5H10O7P</p>
            <p>CHARGE: -1</p>
          </html>
        </notes>
      </species>
      <species id="M_udcp_c_PA" name="Undecaprenol" compartment="c_PA" hasOnlySubstanceUnits="false" boundaryCondition="false" constant="false" fbc:charge="0" fbc:chemicalFormula="C55H90O">
        <notes>
          <html xmlns="http://www.w3.org/1999/xhtml">
            <p>FORMULA: C55H90O</p>
            <p>CHARGE: 0</p>
          </html>
        </notes>
      </species>
      <species id="M_acac_e_PA" name="Acetoacetate" compartment="e_PA" hasOnlySubstanceUnits="false" boundaryCondition="false" constant="false" fbc:charge="0" fbc:chemicalFormula="C4H5O3">
        <notes>
          <html xmlns="http://www.w3.org/1999/xhtml">
            <p>FORMULA: C4H5O3</p>
            <p>CHARGE: 0</p>
          </html>
        </notes>
      </species>
      <species id="M_but_e_PA" name="Butyrate" compartment="e_PA" hasOnlySubstanceUnits="false" boundaryCondition="false" constant="false" fbc:charge="0" fbc:chemicalFormula="C4H7O2">
        <notes>
          <html xmlns="http://www.w3.org/1999/xhtml">
            <p>FORMULA: C4H7O2</p>
            <p>CHARGE: 0</p>
          </html>
        </notes>
      </species>
      <species id="M_but_c_PA" name="Butyrate" compartment="c_PA" hasOnlySubstanceUnits="false" boundaryCondition="false" constant="false" fbc:charge="-1" fbc:chemicalFormula="C4H7O2">
        <notes>
          <html xmlns="http://www.w3.org/1999/xhtml">
            <p>FORMULA: C4H7O2</p>
            <p>CHARGE: -1</p>
          </html>
        </notes>
      </species>
      <species id="M_bhb_e_PA" name="(R)-3-Hydroxybutanoate" compartment="e_PA" hasOnlySubstanceUnits="false" boundaryCondition="false" constant="false" fbc:charge="0" fbc:chemicalFormula="C4H7O3">
        <notes>
          <html xmlns="http://www.w3.org/1999/xhtml">
            <p>FORMULA: C4H7O3</p>
            <p>CHARGE: 0</p>
          </html>
        </notes>
      </species>
      <species id="M_hmgcoa_c_PA" name="HMG-CoA" compartment="c_PA" hasOnlySubstanceUnits="false" boundaryCondition="false" constant="false" fbc:charge="-4" fbc:chemicalFormula="C27H40N7O20P3S">
        <notes>
          <html xmlns="http://www.w3.org/1999/xhtml">
            <p>FORMULA: C27H40N7O20P3S</p>
            <p>CHARGE: -4</p>
          </html>
        </notes>
      </species>
      <species id="M_mmcoa_S_c_PA" name="D-methylmalonyl-CoA" compartment="c_PA" hasOnlySubstanceUnits="false" boundaryCondition="false" constant="false" fbc:charge="-4" fbc:chemicalFormula="C25H36N7O19P3S">
        <notes>
          <html xmlns="http://www.w3.org/1999/xhtml">
            <p>FORMULA: C25H36N7O19P3S</p>
            <p>CHARGE: -4</p>
          </html>
        </notes>
      </species>
      <species id="M_dhna_c_PA" name="1-4-Dihydroxy-2-naphthoate" compartment="c_PA" hasOnlySubstanceUnits="false" boundaryCondition="false" constant="false" fbc:charge="-1" fbc:chemicalFormula="C11H7O4">
        <notes>
          <html xmlns="http://www.w3.org/1999/xhtml">
            <p>FORMULA: C11H7O4</p>
            <p>CHARGE: -1</p>
          </html>
        </notes>
      </species>
      <species id="M_gal1p_c_PA" name="D-Galactose 1-phosphate" compartment="c_PA" hasOnlySubstanceUnits="false" boundaryCondition="false" constant="false" fbc:charge="-1" fbc:chemicalFormula="C6H12O9P">
        <notes>
          <html xmlns="http://www.w3.org/1999/xhtml">
            <p>FORMULA: C6H12O9P</p>
            <p>CHARGE: -1</p>
          </html>
        </notes>
      </species>
      <species id="M_g1p_c_PA" name="Glucose-1-phosphate" compartment="c_PA" hasOnlySubstanceUnits="false" boundaryCondition="false" constant="false" fbc:charge="-1" fbc:chemicalFormula="C6H12O9P">
        <notes>
          <html xmlns="http://www.w3.org/1999/xhtml">
            <p>FORMULA: C6H12O9P</p>
            <p>CHARGE: -1</p>
          </html>
        </notes>
      </species>
      <species id="M_cbm_c_PA" name="Carbamate" compartment="c_PA" hasOnlySubstanceUnits="false" boundaryCondition="false" constant="false" fbc:charge="-1" fbc:chemicalFormula="CH2NO2">
        <notes>
          <html xmlns="http://www.w3.org/1999/xhtml">
            <p>FORMULA: CH2NO2</p>
            <p>CHARGE: -1</p>
          </html>
        </notes>
      </species>
      <species id="M_Lkynr_c_PA" name="L-Kynurenine" compartment="c_PA" hasOnlySubstanceUnits="false" boundaryCondition="false" constant="false" fbc:charge="0" fbc:chemicalFormula="C10H12N2O3">
        <notes>
          <html xmlns="http://www.w3.org/1999/xhtml">
            <p>FORMULA: C10H12N2O3</p>
            <p>CHARGE: 0</p>
          </html>
        </notes>
      </species>
      <species id="M_Lfmkynr_c_PA" name="N-Formylkynurenine" compartment="c_PA" hasOnlySubstanceUnits="false" boundaryCondition="false" constant="false" fbc:charge="0" fbc:chemicalFormula="C11H12N2O4">
        <notes>
          <html xmlns="http://www.w3.org/1999/xhtml">
            <p>FORMULA: C11H12N2O4</p>
            <p>CHARGE: 0</p>
          </html>
        </notes>
      </species>
      <species id="M_glycogen_c_PA" name="Glycogen" compartment="c_PA" hasOnlySubstanceUnits="false" boundaryCondition="false" constant="false" fbc:charge="0" fbc:chemicalFormula="C30H52O26">
        <notes>
          <html xmlns="http://www.w3.org/1999/xhtml">
            <p>FORMULA: C30H52O26</p>
            <p>CHARGE: 0</p>
          </html>
        </notes>
      </species>
      <species id="M_malt_c_PA" name="Maltose" compartment="c_PA" hasOnlySubstanceUnits="false" boundaryCondition="false" constant="false" fbc:charge="0" fbc:chemicalFormula="C12H22O11">
        <notes>
          <html xmlns="http://www.w3.org/1999/xhtml">
            <p>FORMULA: C12H22O11</p>
            <p>CHARGE: 0</p>
          </html>
        </notes>
      </species>
      <species id="M_tre_c_PA" name="TRHL" compartment="c_PA" hasOnlySubstanceUnits="false" boundaryCondition="false" constant="false" fbc:charge="0" fbc:chemicalFormula="C12H22O11">
        <notes>
          <html xmlns="http://www.w3.org/1999/xhtml">
            <p>FORMULA: C12H22O11</p>
            <p>CHARGE: 0</p>
          </html>
        </notes>
      </species>
      <species id="M_cdpdag_c_PA" name="CDP-diacylglycerol" compartment="c_PA" hasOnlySubstanceUnits="false" boundaryCondition="false" constant="false" fbc:charge="-2" fbc:chemicalFormula="C14H17N3O15P2R2">
        <notes>
          <html xmlns="http://www.w3.org/1999/xhtml">
            <p>FORMULA: C14H17N3O15P2R2</p>
            <p>CHARGE: -2</p>
          </html>
        </notes>
      </species>
      <species id="M_pgly_c_PA" name="Phosphatidylglycerol" compartment="c_PA" hasOnlySubstanceUnits="false" boundaryCondition="false" constant="false" fbc:charge="-1" fbc:chemicalFormula="C8H12O10PR2">
        <notes>
          <html xmlns="http://www.w3.org/1999/xhtml">
            <p>FORMULA: C8H12O10PR2</p>
            <p>CHARGE: -1</p>
          </html>
        </notes>
      </species>
      <species id="M_cdlp_c_PA" name="Cardiolipin" compartment="c_PA" hasOnlySubstanceUnits="false" boundaryCondition="false" constant="false" fbc:charge="-2" fbc:chemicalFormula="C13H16O17P2R4">
        <notes>
          <html xmlns="http://www.w3.org/1999/xhtml">
            <p>FORMULA: C13H16O17P2R4</p>
            <p>CHARGE: -2</p>
          </html>
        </notes>
      </species>
      <species id="M_adpglc_c_PA" name="ADPglucose" compartment="c_PA" hasOnlySubstanceUnits="false" boundaryCondition="false" constant="false" fbc:charge="-2" fbc:chemicalFormula="C16H23N5O15P2">
        <notes>
          <html xmlns="http://www.w3.org/1999/xhtml">
            <p>FORMULA: C16H23N5O15P2</p>
            <p>CHARGE: -2</p>
          </html>
        </notes>
      </species>
      <species id="M_galctn__D_e_PA" name="D-Galactonate" compartment="e_PA" hasOnlySubstanceUnits="false" boundaryCondition="false" constant="false" fbc:charge="-1" fbc:chemicalFormula="C6H11O7">
        <notes>
          <html xmlns="http://www.w3.org/1999/xhtml">
            <p>FORMULA: C6H11O7</p>
            <p>CHARGE: -1</p>
          </html>
        </notes>
      </species>
      <species id="M_galctn__D_c_PA" name="D-Galactonate" compartment="c_PA" hasOnlySubstanceUnits="false" boundaryCondition="false" constant="false" fbc:charge="-1" fbc:chemicalFormula="C6H11O7">
        <notes>
          <html xmlns="http://www.w3.org/1999/xhtml">
            <p>FORMULA: C6H11O7</p>
            <p>CHARGE: -1</p>
          </html>
        </notes>
      </species>
      <species id="M_galct__D_e_PA" name="D-Mucic_acid" compartment="e_PA" hasOnlySubstanceUnits="false" boundaryCondition="false" constant="false" fbc:charge="-2" fbc:chemicalFormula="C6H8O8">
        <notes>
          <html xmlns="http://www.w3.org/1999/xhtml">
            <p>FORMULA: C6H8O8</p>
            <p>CHARGE: -2</p>
          </html>
        </notes>
      </species>
      <species id="M_galct__D_c_PA" name="D-Mucic_acid" compartment="c_PA" hasOnlySubstanceUnits="false" boundaryCondition="false" constant="false" fbc:charge="-2" fbc:chemicalFormula="C6H8O8">
        <notes>
          <html xmlns="http://www.w3.org/1999/xhtml">
            <p>FORMULA: C6H8O8</p>
            <p>CHARGE: -2</p>
          </html>
        </notes>
      </species>
      <species id="M_glcr_e_PA" name="D-Glucarate" compartment="e_PA" hasOnlySubstanceUnits="false" boundaryCondition="false" constant="false" fbc:charge="-2" fbc:chemicalFormula="C6H8O8">
        <notes>
          <html xmlns="http://www.w3.org/1999/xhtml">
            <p>FORMULA: C6H8O8</p>
            <p>CHARGE: -2</p>
          </html>
        </notes>
      </species>
      <species id="M_R_3mop_c_PA" name="3MOP" compartment="c_PA" hasOnlySubstanceUnits="false" boundaryCondition="false" constant="false" fbc:charge="-1" fbc:chemicalFormula="C6H9O3">
        <notes>
          <html xmlns="http://www.w3.org/1999/xhtml">
            <p>FORMULA: C6H9O3</p>
            <p>CHARGE: -1</p>
          </html>
        </notes>
      </species>
      <species id="M_2dhglcn_c_PA" name="2-Dehydro-D-gluconate" compartment="c_PA" hasOnlySubstanceUnits="false" boundaryCondition="false" constant="false" fbc:charge="-1" fbc:chemicalFormula="C6H9O7">
        <notes>
          <html xmlns="http://www.w3.org/1999/xhtml">
            <p>FORMULA: C6H9O7</p>
            <p>CHARGE: -1</p>
          </html>
        </notes>
      </species>
      <species id="M_glcn_c_PA" name="GLCN" compartment="c_PA" hasOnlySubstanceUnits="false" boundaryCondition="false" constant="false" fbc:charge="-1" fbc:chemicalFormula="C6H11O7">
        <notes>
          <html xmlns="http://www.w3.org/1999/xhtml">
            <p>FORMULA: C6H11O7</p>
            <p>CHARGE: -1</p>
          </html>
        </notes>
      </species>
      <species id="M_3oxdd_c_PA" name="3-Oxododecanoate" compartment="c_PA" hasOnlySubstanceUnits="false" boundaryCondition="false" constant="false" fbc:charge="-1" fbc:chemicalFormula="C12H21O3">
        <notes>
          <html xmlns="http://www.w3.org/1999/xhtml">
            <p>FORMULA: C12H21O3</p>
            <p>CHARGE: -1</p>
          </html>
        </notes>
      </species>
      <species id="M_hsl_c_PA" name="homoserine lactone" compartment="c_PA" hasOnlySubstanceUnits="false" boundaryCondition="false" constant="false" fbc:charge="0">
        <notes>
          <html xmlns="http://www.w3.org/1999/xhtml">
            <p>CHARGE: NaN</p>
          </html>
        </notes>
      </species>
      <species id="M_nb_hsl_c_PA" name="N-Butyryl-L-homoserine lactone" compartment="c_PA" hasOnlySubstanceUnits="false" boundaryCondition="false" constant="false" fbc:charge="0" fbc:chemicalFormula="C8H13NO3">
        <notes>
          <html xmlns="http://www.w3.org/1999/xhtml">
            <p>FORMULA: C8H13NO3</p>
            <p>CHARGE: 0</p>
          </html>
        </notes>
      </species>
      <species id="M_tyr__L_e_PA" name="L-Tyrosine" compartment="e_PA" hasOnlySubstanceUnits="false" boundaryCondition="false" constant="false" fbc:charge="0" fbc:chemicalFormula="C9H11NO3">
        <notes>
          <html xmlns="http://www.w3.org/1999/xhtml">
            <p>FORMULA: C9H11NO3</p>
            <p>CHARGE: 0</p>
          </html>
        </notes>
      </species>
      <species id="M_catechol_c_PA" name="Catechol" compartment="c_PA" hasOnlySubstanceUnits="false" boundaryCondition="false" constant="false" fbc:charge="0" fbc:chemicalFormula="C6H6O2">
        <notes>
          <html xmlns="http://www.w3.org/1999/xhtml">
            <p>FORMULA: C6H6O2</p>
            <p>CHARGE: 0</p>
          </html>
        </notes>
      </species>
      <species id="M_mucl_c_PA" name="Muconolactone" compartment="c_PA" hasOnlySubstanceUnits="false" boundaryCondition="false" constant="false" fbc:charge="-1" fbc:chemicalFormula="C6H5O4">
        <notes>
          <html xmlns="http://www.w3.org/1999/xhtml">
            <p>FORMULA: C6H5O4</p>
            <p>CHARGE: -1</p>
          </html>
        </notes>
      </species>
      <species id="M_da17C_PGP_c_PA" name="Dianteisoheptadecanoylphosphatidylglycerophosphate" compartment="c_PA" hasOnlySubstanceUnits="false" boundaryCondition="false" constant="false" fbc:charge="-2" fbc:chemicalFormula="C40H78O13P2">
        <notes>
          <html xmlns="http://www.w3.org/1999/xhtml">
            <p>FORMULA: C40H78O13P2</p>
            <p>CHARGE: -2</p>
          </html>
        </notes>
      </species>
      <species id="M_da15C_PGP_c_PA" name="Dianteisopentadecanoylphosphatidylglycerophosphate" compartment="c_PA" hasOnlySubstanceUnits="false" boundaryCondition="false" constant="false" fbc:charge="-2" fbc:chemicalFormula="C36H70O13P2">
        <notes>
          <html xmlns="http://www.w3.org/1999/xhtml">
            <p>FORMULA: C36H70O13P2</p>
            <p>CHARGE: -2</p>
          </html>
        </notes>
      </species>
      <species id="M_pglyp_c_PA" name="Phosphatidylglycerophosphate" compartment="c_PA" hasOnlySubstanceUnits="false" boundaryCondition="false" constant="false" fbc:charge="-2" fbc:chemicalFormula="C8H12O13P2R2">
        <notes>
          <html xmlns="http://www.w3.org/1999/xhtml">
            <p>FORMULA: C8H12O13P2R2</p>
            <p>CHARGE: -2</p>
          </html>
        </notes>
      </species>
      <species id="M_di17C_PGP_c_PA" name="Diisoheptadecanoylphosphatidylglycerophosphate" compartment="c_PA" hasOnlySubstanceUnits="false" boundaryCondition="false" constant="false" fbc:charge="-2" fbc:chemicalFormula="C40H78O13P2">
        <notes>
          <html xmlns="http://www.w3.org/1999/xhtml">
            <p>FORMULA: C40H78O13P2</p>
            <p>CHARGE: -2</p>
          </html>
        </notes>
      </species>
      <species id="M_di16C_PGP_c_PA" name="Diisohexadecanoylphosphatidylglycerophosphate" compartment="c_PA" hasOnlySubstanceUnits="false" boundaryCondition="false" constant="false" fbc:charge="-2" fbc:chemicalFormula="C38H74O13P2">
        <notes>
          <html xmlns="http://www.w3.org/1999/xhtml">
            <p>FORMULA: C38H74O13P2</p>
            <p>CHARGE: -2</p>
          </html>
        </notes>
      </species>
      <species id="M_di15C_PGP_c_PA" name="Diisopentadecanoylphosphatidylglycerophosphate" compartment="c_PA" hasOnlySubstanceUnits="false" boundaryCondition="false" constant="false" fbc:charge="-2" fbc:chemicalFormula="C36H70O13P2">
        <notes>
          <html xmlns="http://www.w3.org/1999/xhtml">
            <p>FORMULA: C36H70O13P2</p>
            <p>CHARGE: -2</p>
          </html>
        </notes>
      </species>
      <species id="M_di14C_PGP_c_PA" name="Diisotetradecanoylphosphatidylglycerophosphate" compartment="c_PA" hasOnlySubstanceUnits="false" boundaryCondition="false" constant="false" fbc:charge="-2" fbc:chemicalFormula="C34H66O13P2">
        <notes>
          <html xmlns="http://www.w3.org/1999/xhtml">
            <p>FORMULA: C34H66O13P2</p>
            <p>CHARGE: -2</p>
          </html>
        </notes>
      </species>
      <species id="M_pgp120_c_PA" name="Phosphatidylglycerophosphate_didodecanoyl" compartment="c_PA" hasOnlySubstanceUnits="false" boundaryCondition="false" constant="false" fbc:charge="-2" fbc:chemicalFormula="C30H58O13P2">
        <notes>
          <html xmlns="http://www.w3.org/1999/xhtml">
            <p>FORMULA: C30H58O13P2</p>
            <p>CHARGE: -2</p>
          </html>
        </notes>
      </species>
      <species id="M_pgp140_c_PA" name="Phosphatidylglycerophosphate_ditetradecanoyl" compartment="c_PA" hasOnlySubstanceUnits="false" boundaryCondition="false" constant="false" fbc:charge="-2" fbc:chemicalFormula="C34H66O13P2">
        <notes>
          <html xmlns="http://www.w3.org/1999/xhtml">
            <p>FORMULA: C34H66O13P2</p>
            <p>CHARGE: -2</p>
          </html>
        </notes>
      </species>
      <species id="M_pgp141_c_PA" name="Phosphatidylglycerophosphate_ditetradec-7-enoyl" compartment="c_PA" hasOnlySubstanceUnits="false" boundaryCondition="false" constant="false" fbc:charge="-2" fbc:chemicalFormula="C34H62O13P2">
        <notes>
          <html xmlns="http://www.w3.org/1999/xhtml">
            <p>FORMULA: C34H62O13P2</p>
            <p>CHARGE: -2</p>
          </html>
        </notes>
      </species>
      <species id="M_pgp160_c_PA" name="Phosphatidylglycerophosphate_dihexadecanoyl" compartment="c_PA" hasOnlySubstanceUnits="false" boundaryCondition="false" constant="false" fbc:charge="-2" fbc:chemicalFormula="C38H74O13P2">
        <notes>
          <html xmlns="http://www.w3.org/1999/xhtml">
            <p>FORMULA: C38H74O13P2</p>
            <p>CHARGE: -2</p>
          </html>
        </notes>
      </species>
      <species id="M_pgp161_c_PA" name="Phosphatidylglycerophosphate_dihexadec-9-enoyl" compartment="c_PA" hasOnlySubstanceUnits="false" boundaryCondition="false" constant="false" fbc:charge="-2" fbc:chemicalFormula="C38H70O13P2">
        <notes>
          <html xmlns="http://www.w3.org/1999/xhtml">
            <p>FORMULA: C38H70O13P2</p>
            <p>CHARGE: -2</p>
          </html>
        </notes>
      </species>
[truncated: 9,138,792 more chars]
