# Supplementary material for: Logic programming-based Minimal Cut Sets reveal consortium-level therapeutic targets for chronic wound infections
Source: NPJ Syst Biol Appl. 2024 Apr 2;10:34. doi: 10.1038/s41540-024-00360-6 (PMC10987626; doi:10.1038/s41540-024-00360-6)
Supplement: Supplementary file 5 — Dataset 3 [file 41540_2024_360_MOESM5_ESM.zip › iYS854_medium.xml]

<?xml version="1.0" encoding="utf-8"?>
<!-- SBML created with CBMPy (0.8.2) on Sat, 28 Jan 2023 15:12:19 -->
<sbml xmlns="http://www.sbml.org/sbml/level3/version1/core" xmlns:fbc="http://www.sbml.org/sbml/level3/version1/fbc/version2" xmlns:html="http://www.w3.org/1999/xhtml" level="3" version="1" fbc:required="false">
  <model metaid="iYS854" id="iYS854" substanceUnits="mmol_per_gdw" timeUnits="hour" extentUnits="mmol_per_gdw" fbc:strict="true">
    <notes>
      <body xmlns="http://www.w3.org/1999/xhtml">
        <p xmlns="http://www.w3.org/1999/xhtml">
          <br/>
          <span size="small">Model &quot;<strong>iYS854</strong>&quot; (cbmpy_fbc_model) generated with <a href="http://cbmpy.sourceforge.net">CBMPy</a> (0.8.2) on Sat, 28 Jan 2023 15:12:18.</span>
        </p>
      </body>
    </notes>
    <listOfUnitDefinitions>
      <unitDefinition id="hour" name="hour">
        <listOfUnits>
          <unit kind="second" exponent="1" scale="0" multiplier="3600"/>
        </listOfUnits>
      </unitDefinition>
      <unitDefinition id="mmol_per_gdw" name="mmol_per_gdw">
        <listOfUnits>
          <unit kind="mole" exponent="1" scale="-3" multiplier="1"/>
          <unit kind="gram" exponent="-1" scale="0" multiplier="1"/>
        </listOfUnits>
      </unitDefinition>
      <unitDefinition id="mmol_per_hour" name="mmol_per_hour">
        <listOfUnits>
          <unit kind="mole" exponent="1" scale="-3" multiplier="1"/>
          <unit kind="second" exponent="-1" scale="0" multiplier="3600"/>
        </listOfUnits>
      </unitDefinition>
      <unitDefinition id="per_hour" name="per_hour">
        <listOfUnits>
          <unit kind="second" exponent="-1" scale="0" multiplier="3600"/>
        </listOfUnits>
      </unitDefinition>
    </listOfUnitDefinitions>
    <listOfCompartments>
      <compartment metaid="c" id="c" name="cytosol" spatialDimensions="3" size="1" units="dimensionless" constant="true"/>
      <compartment metaid="e" id="e" name="extracellular space" spatialDimensions="3" size="1" units="dimensionless" constant="true"/>
      <compartment metaid="w" id="w" name="wildtype staph aureus" spatialDimensions="3" size="1" units="dimensionless" constant="true"/>
    </listOfCompartments>
    <listOfSpecies>
      <species metaid="M_10fthf_c" sboTerm="SBO:0000247" id="M_10fthf_c" name="10-Formyltetrahydrofolate" compartment="c" hasOnlySubstanceUnits="true" boundaryCondition="false" constant="false" fbc:charge="-2" fbc:chemicalFormula="C20H21N7O7">
        <annotation>
          <rdf:RDF xmlns:rdf="http://www.w3.org/1999/02/22-rdf-syntax-ns#" xmlns:dcterms="http://purl.org/dc/terms/" xmlns:vCard="http://www.w3.org/2001/vcard-rdf/3.0#" xmlns:vCard4="http://www.w3.org/2006/vcard/ns#" xmlns:bqbiol="http://biomodels.net/biology-qualifiers/" xmlns:bqmodel="http://biomodels.net/model-qualifiers/">
            <rdf:Description rdf:about="#M_10fthf_c">
              <bqbiol:is>
                <rdf:Bag>
                  <rdf:li rdf:resource="http://identifiers.org/bigg.metabolite/10fthf"/>
                  <rdf:li rdf:resource="http://identifiers.org/biocyc/META:10-FORMYL-THF"/>
                  <rdf:li rdf:resource="http://identifiers.org/chebi/CHEBI:19108"/>
                  <rdf:li rdf:resource="http://identifiers.org/chebi/CHEBI:15637"/>
                  <rdf:li rdf:resource="http://identifiers.org/chebi/CHEBI:698"/>
                  <rdf:li rdf:resource="http://identifiers.org/chebi/CHEBI:19109"/>
                  <rdf:li rdf:resource="http://identifiers.org/chebi/CHEBI:11304"/>
                  <rdf:li rdf:resource="http://identifiers.org/chebi/CHEBI:57454"/>
                  <rdf:li rdf:resource="http://identifiers.org/hmdb/HMDB00972"/>
                  <rdf:li rdf:resource="http://identifiers.org/inchi_key/AUFGTPPARQZWDO-YPMHNXCESA-L"/>
                  <rdf:li rdf:resource="http://identifiers.org/kegg.compound/C00234"/>
                  <rdf:li rdf:resource="http://identifiers.org/metanetx.chemical/MNXM237"/>
                  <rdf:li rdf:resource="http://identifiers.org/reactome.compound/5389850"/>
                  <rdf:li rdf:resource="http://identifiers.org/reactome.compound/419151"/>
                  <rdf:li rdf:resource="http://identifiers.org/sabiork/1318"/>
                  <rdf:li rdf:resource="http://identifiers.org/seed.compound/cpd00201"/>
                </rdf:Bag>
              </bqbiol:is>
            </rdf:Description>
          </rdf:RDF>
        </annotation>
      </species>
      <species metaid="M_10m3ouACP_c" sboTerm="SBO:0000247" id="M_10m3ouACP_c" name="10-methyl-3-oxo-undecanoyl-ACP" compartment="c" hasOnlySubstanceUnits="true" boundaryCondition="false" constant="false" fbc:chemicalFormula="C23H41N2O9PRS">
        <annotation>
          <rdf:RDF xmlns:rdf="http://www.w3.org/1999/02/22-rdf-syntax-ns#" xmlns:dcterms="http://purl.org/dc/terms/" xmlns:vCard="http://www.w3.org/2001/vcard-rdf/3.0#" xmlns:vCard4="http://www.w3.org/2006/vcard/ns#" xmlns:bqbiol="http://biomodels.net/biology-qualifiers/" xmlns:bqmodel="http://biomodels.net/model-qualifiers/">
            <rdf:Description rdf:about="#M_10m3ouACP_c">
              <bqbiol:is>
                <rdf:Bag>
                  <rdf:li rdf:resource="http://identifiers.org/bigg.metabolite/10m3ouACP"/>
                </rdf:Bag>
              </bqbiol:is>
            </rdf:Description>
          </rdf:RDF>
        </annotation>
      </species>
      <species metaid="M_10m3uACP_c" sboTerm="SBO:0000247" id="M_10m3uACP_c" name="10-methyl-3-hydroxy-undecanoyl-ACP" compartment="c" hasOnlySubstanceUnits="true" boundaryCondition="false" constant="false" fbc:chemicalFormula="C23H43N2O9PRS">
        <annotation>
          <rdf:RDF xmlns:rdf="http://www.w3.org/1999/02/22-rdf-syntax-ns#" xmlns:dcterms="http://purl.org/dc/terms/" xmlns:vCard="http://www.w3.org/2001/vcard-rdf/3.0#" xmlns:vCard4="http://www.w3.org/2006/vcard/ns#" xmlns:bqbiol="http://biomodels.net/biology-qualifiers/" xmlns:bqmodel="http://biomodels.net/model-qualifiers/">
            <rdf:Description rdf:about="#M_10m3uACP_c">
              <bqbiol:is>
                <rdf:Bag>
                  <rdf:li rdf:resource="http://identifiers.org/bigg.metabolite/10m3uACP"/>
                </rdf:Bag>
              </bqbiol:is>
            </rdf:Description>
          </rdf:RDF>
        </annotation>
      </species>
      <species metaid="M_10mdACP_c" sboTerm="SBO:0000247" id="M_10mdACP_c" name="10-methyl-dodecanoyl-ACP" compartment="c" hasOnlySubstanceUnits="true" boundaryCondition="false" constant="false" fbc:chemicalFormula="C24H45N2O8PRS">
        <annotation>
          <rdf:RDF xmlns:rdf="http://www.w3.org/1999/02/22-rdf-syntax-ns#" xmlns:dcterms="http://purl.org/dc/terms/" xmlns:vCard="http://www.w3.org/2001/vcard-rdf/3.0#" xmlns:vCard4="http://www.w3.org/2006/vcard/ns#" xmlns:bqbiol="http://biomodels.net/biology-qualifiers/" xmlns:bqmodel="http://biomodels.net/model-qualifiers/">
            <rdf:Description rdf:about="#M_10mdACP_c">
              <bqbiol:is>
                <rdf:Bag>
                  <rdf:li rdf:resource="http://identifiers.org/bigg.metabolite/10mdACP"/>
                </rdf:Bag>
              </bqbiol:is>
            </rdf:Description>
          </rdf:RDF>
        </annotation>
      </species>
      <species metaid="M_10mtd2eACP_c" sboTerm="SBO:0000247" id="M_10mtd2eACP_c" name="10-methyl-trans-dodec-2-enoyl-ACP" compartment="c" hasOnlySubstanceUnits="true" boundaryCondition="false" constant="false" fbc:chemicalFormula="C24H43N2O8PRS">
        <annotation>
          <rdf:RDF xmlns:rdf="http://www.w3.org/1999/02/22-rdf-syntax-ns#" xmlns:dcterms="http://purl.org/dc/terms/" xmlns:vCard="http://www.w3.org/2001/vcard-rdf/3.0#" xmlns:vCard4="http://www.w3.org/2006/vcard/ns#" xmlns:bqbiol="http://biomodels.net/biology-qualifiers/" xmlns:bqmodel="http://biomodels.net/model-qualifiers/">
            <rdf:Description rdf:about="#M_10mtd2eACP_c">
              <bqbiol:is>
                <rdf:Bag>
                  <rdf:li rdf:resource="http://identifiers.org/bigg.metabolite/10mtd2eACP"/>
                </rdf:Bag>
              </bqbiol:is>
            </rdf:Description>
          </rdf:RDF>
        </annotation>
      </species>
      <species metaid="M_10mtu2eACP_c" sboTerm="SBO:0000247" id="M_10mtu2eACP_c" name="10-methyl-trans-undec-2-enoyl-ACP" compartment="c" hasOnlySubstanceUnits="true" boundaryCondition="false" constant="false" fbc:chemicalFormula="C23H41N2O8PRS">
        <annotation>
          <rdf:RDF xmlns:rdf="http://www.w3.org/1999/02/22-rdf-syntax-ns#" xmlns:dcterms="http://purl.org/dc/terms/" xmlns:vCard="http://www.w3.org/2001/vcard-rdf/3.0#" xmlns:vCard4="http://www.w3.org/2006/vcard/ns#" xmlns:bqbiol="http://biomodels.net/biology-qualifiers/" xmlns:bqmodel="http://biomodels.net/model-qualifiers/">
            <rdf:Description rdf:about="#M_10mtu2eACP_c">
              <bqbiol:is>
                <rdf:Bag>
                  <rdf:li rdf:resource="http://identifiers.org/bigg.metabolite/10mtu2eACP"/>
                </rdf:Bag>
              </bqbiol:is>
            </rdf:Description>
          </rdf:RDF>
        </annotation>
      </species>
      <species metaid="M_10muACP_c" sboTerm="SBO:0000247" id="M_10muACP_c" name="10-methyl-undecanoyl-ACP" compartment="c" hasOnlySubstanceUnits="true" boundaryCondition="false" constant="false" fbc:chemicalFormula="C23H43N2O8PRS">
        <annotation>
          <rdf:RDF xmlns:rdf="http://www.w3.org/1999/02/22-rdf-syntax-ns#" xmlns:dcterms="http://purl.org/dc/terms/" xmlns:vCard="http://www.w3.org/2001/vcard-rdf/3.0#" xmlns:vCard4="http://www.w3.org/2006/vcard/ns#" xmlns:bqbiol="http://biomodels.net/biology-qualifiers/" xmlns:bqmodel="http://biomodels.net/model-qualifiers/">
            <rdf:Description rdf:about="#M_10muACP_c">
              <bqbiol:is>
                <rdf:Bag>
                  <rdf:li rdf:resource="http://identifiers.org/bigg.metabolite/10muACP"/>
                </rdf:Bag>
              </bqbiol:is>
            </rdf:Description>
          </rdf:RDF>
        </annotation>
      </species>
      <species metaid="M_11m3hdACP_c" sboTerm="SBO:0000247" id="M_11m3hdACP_c" name="11-methyl-3-hydroxy-dodecanoyl-ACP" compartment="c" hasOnlySubstanceUnits="true" boundaryCondition="false" constant="false" fbc:chemicalFormula="C24H45N2O9PRS">
        <annotation>
          <rdf:RDF xmlns:rdf="http://www.w3.org/1999/02/22-rdf-syntax-ns#" xmlns:dcterms="http://purl.org/dc/terms/" xmlns:vCard="http://www.w3.org/2001/vcard-rdf/3.0#" xmlns:vCard4="http://www.w3.org/2006/vcard/ns#" xmlns:bqbiol="http://biomodels.net/biology-qualifiers/" xmlns:bqmodel="http://biomodels.net/model-qualifiers/">
            <rdf:Description rdf:about="#M_11m3hdACP_c">
              <bqbiol:is>
                <rdf:Bag>
                  <rdf:li rdf:resource="http://identifiers.org/bigg.metabolite/11m3hdACP"/>
                </rdf:Bag>
              </bqbiol:is>
            </rdf:Description>
          </rdf:RDF>
        </annotation>
      </species>
      <species metaid="M_11m3odACP_c" sboTerm="SBO:0000247" id="M_11m3odACP_c" name="11-methyl-3-oxo-dodecanoyl-ACP" compartment="c" hasOnlySubstanceUnits="true" boundaryCondition="false" constant="false" fbc:chemicalFormula="C24H43N2O9PRS">
        <annotation>
          <rdf:RDF xmlns:rdf="http://www.w3.org/1999/02/22-rdf-syntax-ns#" xmlns:dcterms="http://purl.org/dc/terms/" xmlns:vCard="http://www.w3.org/2001/vcard-rdf/3.0#" xmlns:vCard4="http://www.w3.org/2006/vcard/ns#" xmlns:bqbiol="http://biomodels.net/biology-qualifiers/" xmlns:bqmodel="http://biomodels.net/model-qualifiers/">
            <rdf:Description rdf:about="#M_11m3odACP_c">
              <bqbiol:is>
                <rdf:Bag>
                  <rdf:li rdf:resource="http://identifiers.org/bigg.metabolite/11m3odACP"/>
                </rdf:Bag>
              </bqbiol:is>
            </rdf:Description>
          </rdf:RDF>
        </annotation>
      </species>
      <species metaid="M_11mdACP_c" sboTerm="SBO:0000247" id="M_11mdACP_c" name="11-methyl-dodecanoyl-ACP" compartment="c" hasOnlySubstanceUnits="true" boundaryCondition="false" constant="false" fbc:chemicalFormula="C24H45N2O8PRS">
        <annotation>
          <rdf:RDF xmlns:rdf="http://www.w3.org/1999/02/22-rdf-syntax-ns#" xmlns:dcterms="http://purl.org/dc/terms/" xmlns:vCard="http://www.w3.org/2001/vcard-rdf/3.0#" xmlns:vCard4="http://www.w3.org/2006/vcard/ns#" xmlns:bqbiol="http://biomodels.net/biology-qualifiers/" xmlns:bqmodel="http://biomodels.net/model-qualifiers/">
            <rdf:Description rdf:about="#M_11mdACP_c">
              <bqbiol:is>
                <rdf:Bag>
                  <rdf:li rdf:resource="http://identifiers.org/bigg.metabolite/11mdACP"/>
                </rdf:Bag>
              </bqbiol:is>
            </rdf:Description>
          </rdf:RDF>
        </annotation>
      </species>
      <species metaid="M_11mtdeACP_c" sboTerm="SBO:0000247" id="M_11mtdeACP_c" name="11-methyl-trans-dodec-2-enoyl-ACP" compartment="c" hasOnlySubstanceUnits="true" boundaryCondition="false" constant="false" fbc:chemicalFormula="C24H43N2O8PRS">
        <annotation>
          <rdf:RDF xmlns:rdf="http://www.w3.org/1999/02/22-rdf-syntax-ns#" xmlns:dcterms="http://purl.org/dc/terms/" xmlns:vCard="http://www.w3.org/2001/vcard-rdf/3.0#" xmlns:vCard4="http://www.w3.org/2006/vcard/ns#" xmlns:bqbiol="http://biomodels.net/biology-qualifiers/" xmlns:bqmodel="http://biomodels.net/model-qualifiers/">
            <rdf:Description rdf:about="#M_11mtdeACP_c">
              <bqbiol:is>
                <rdf:Bag>
                  <rdf:li rdf:resource="http://identifiers.org/bigg.metabolite/11mtdeACP"/>
                </rdf:Bag>
              </bqbiol:is>
            </rdf:Description>
          </rdf:RDF>
        </annotation>
      </species>
      <species metaid="M_123oxtACP_c" sboTerm="SBO:0000247" id="M_123oxtACP_c" name="12-methyl-3-oxo-tetra-decanoyl-ACP" compartment="c" hasOnlySubstanceUnits="true" boundaryCondition="false" constant="false" fbc:chemicalFormula="C26H47N2O9PRS">
        <annotation>
          <rdf:RDF xmlns:rdf="http://www.w3.org/1999/02/22-rdf-syntax-ns#" xmlns:dcterms="http://purl.org/dc/terms/" xmlns:vCard="http://www.w3.org/2001/vcard-rdf/3.0#" xmlns:vCard4="http://www.w3.org/2006/vcard/ns#" xmlns:bqbiol="http://biomodels.net/biology-qualifiers/" xmlns:bqmodel="http://biomodels.net/model-qualifiers/">
            <rdf:Description rdf:about="#M_123oxtACP_c">
              <bqbiol:is>
                <rdf:Bag>
                  <rdf:li rdf:resource="http://identifiers.org/bigg.metabolite/123oxtACP"/>
                </rdf:Bag>
              </bqbiol:is>
            </rdf:Description>
          </rdf:RDF>
        </annotation>
      </species>
      <species metaid="M_12dgr160_c" sboTerm="SBO:0000247" id="M_12dgr160_c" name="1,2-Diacyl-sn-glycerol (dihexadecanoyl, n-C16:0)" compartment="c" hasOnlySubstanceUnits="true" boundaryCondition="false" constant="false" fbc:chemicalFormula="C35H68O5">
        <annotation>
          <rdf:RDF xmlns:rdf="http://www.w3.org/1999/02/22-rdf-syntax-ns#" xmlns:dcterms="http://purl.org/dc/terms/" xmlns:vCard="http://www.w3.org/2001/vcard-rdf/3.0#" xmlns:vCard4="http://www.w3.org/2006/vcard/ns#" xmlns:bqbiol="http://biomodels.net/biology-qualifiers/" xmlns:bqmodel="http://biomodels.net/model-qualifiers/">
            <rdf:Description rdf:about="#M_12dgr160_c">
              <bqbiol:is>
                <rdf:Bag>
                  <rdf:li rdf:resource="http://identifiers.org/bigg.metabolite/12dgr160"/>
                  <rdf:li rdf:resource="http://identifiers.org/metanetx.chemical/MNXM3132"/>
                </rdf:Bag>
              </bqbiol:is>
            </rdf:Description>
          </rdf:RDF>
        </annotation>
      </species>
      <species metaid="M_12diisgly_c" sboTerm="SBO:0000247" id="M_12diisgly_c" name="1 2-Diisoheptadecanoyl-sn-glycerol" compartment="c" hasOnlySubstanceUnits="true" boundaryCondition="false" constant="false">
        <annotation>
          <rdf:RDF xmlns:rdf="http://www.w3.org/1999/02/22-rdf-syntax-ns#" xmlns:dcterms="http://purl.org/dc/terms/" xmlns:vCard="http://www.w3.org/2001/vcard-rdf/3.0#" xmlns:vCard4="http://www.w3.org/2006/vcard/ns#" xmlns:bqbiol="http://biomodels.net/biology-qualifiers/" xmlns:bqmodel="http://biomodels.net/model-qualifiers/">
            <rdf:Description rdf:about="#M_12diisgly_c">
              <bqbiol:is>
                <rdf:Bag>
                  <rdf:li rdf:resource="http://identifiers.org/bigg.metabolite/12diisgly"/>
                </rdf:Bag>
              </bqbiol:is>
            </rdf:Description>
          </rdf:RDF>
        </annotation>
      </species>
      <species metaid="M_12m3htdACP_c" sboTerm="SBO:0000247" id="M_12m3htdACP_c" name="12-methyl-3-hydroxy-tetra-decanoyl-ACP" compartment="c" hasOnlySubstanceUnits="true" boundaryCondition="false" constant="false" fbc:chemicalFormula="C26H49N2O9PRS">
        <annotation>
          <rdf:RDF xmlns:rdf="http://www.w3.org/1999/02/22-rdf-syntax-ns#" xmlns:dcterms="http://purl.org/dc/terms/" xmlns:vCard="http://www.w3.org/2001/vcard-rdf/3.0#" xmlns:vCard4="http://www.w3.org/2006/vcard/ns#" xmlns:bqbiol="http://biomodels.net/biology-qualifiers/" xmlns:bqmodel="http://biomodels.net/model-qualifiers/">
            <rdf:Description rdf:about="#M_12m3htdACP_c">
              <bqbiol:is>
                <rdf:Bag>
                  <rdf:li rdf:resource="http://identifiers.org/bigg.metabolite/12m3htdACP"/>
                </rdf:Bag>
              </bqbiol:is>
            </rdf:Description>
          </rdf:RDF>
        </annotation>
      </species>
      <species metaid="M_12m3otACP_c" sboTerm="SBO:0000247" id="M_12m3otACP_c" name="12-methyl-3-oxo-tridecanoyl-ACP" compartment="c" hasOnlySubstanceUnits="true" boundaryCondition="false" constant="false" fbc:chemicalFormula="C25H45N2O9PRS">
        <annotation>
          <rdf:RDF xmlns:rdf="http://www.w3.org/1999/02/22-rdf-syntax-ns#" xmlns:dcterms="http://purl.org/dc/terms/" xmlns:vCard="http://www.w3.org/2001/vcard-rdf/3.0#" xmlns:vCard4="http://www.w3.org/2006/vcard/ns#" xmlns:bqbiol="http://biomodels.net/biology-qualifiers/" xmlns:bqmodel="http://biomodels.net/model-qualifiers/">
            <rdf:Description rdf:about="#M_12m3otACP_c">
              <bqbiol:is>
                <rdf:Bag>
                  <rdf:li rdf:resource="http://identifiers.org/bigg.metabolite/12m3otACP"/>
                </rdf:Bag>
              </bqbiol:is>
            </rdf:Description>
          </rdf:RDF>
        </annotation>
      </species>
      <species metaid="M_12mdhtACP_c" sboTerm="SBO:0000247" id="M_12mdhtACP_c" name="12-methyl-3-hydroxy-tridecanoyl-ACP" compartment="c" hasOnlySubstanceUnits="true" boundaryCondition="false" constant="false" fbc:chemicalFormula="C25H47N2O9PRS">
        <annotation>
          <rdf:RDF xmlns:rdf="http://www.w3.org/1999/02/22-rdf-syntax-ns#" xmlns:dcterms="http://purl.org/dc/terms/" xmlns:vCard="http://www.w3.org/2001/vcard-rdf/3.0#" xmlns:vCard4="http://www.w3.org/2006/vcard/ns#" xmlns:bqbiol="http://biomodels.net/biology-qualifiers/" xmlns:bqmodel="http://biomodels.net/model-qualifiers/">
            <rdf:Description rdf:about="#M_12mdhtACP_c">
              <bqbiol:is>
                <rdf:Bag>
                  <rdf:li rdf:resource="http://identifiers.org/bigg.metabolite/12mdhtACP"/>
                </rdf:Bag>
              </bqbiol:is>
            </rdf:Description>
          </rdf:RDF>
        </annotation>
      </species>
      <species metaid="M_12methedec_c" sboTerm="SBO:0000247" id="M_12methedec_c" name="12methedecACP c" compartment="c" hasOnlySubstanceUnits="true" boundaryCondition="false" constant="false" fbc:chemicalFormula="C26H49N2O8PRS">
        <annotation>
          <rdf:RDF xmlns:rdf="http://www.w3.org/1999/02/22-rdf-syntax-ns#" xmlns:dcterms="http://purl.org/dc/terms/" xmlns:vCard="http://www.w3.org/2001/vcard-rdf/3.0#" xmlns:vCard4="http://www.w3.org/2006/vcard/ns#" xmlns:bqbiol="http://biomodels.net/biology-qualifiers/" xmlns:bqmodel="http://biomodels.net/model-qualifiers/">
            <rdf:Description rdf:about="#M_12methedec_c">
              <bqbiol:is>
                <rdf:Bag>
                  <rdf:li rdf:resource="http://identifiers.org/bigg.metabolite/12methedec"/>
                </rdf:Bag>
              </bqbiol:is>
            </rdf:Description>
          </rdf:RDF>
        </annotation>
      </species>
      <species metaid="M_12methedec_e" sboTerm="SBO:0000247" id="M_12methedec_e" name="12methedecACP c" compartment="e" hasOnlySubstanceUnits="true" boundaryCondition="false" constant="false" fbc:chemicalFormula="C26H49N2O8PRS">
        <annotation>
          <rdf:RDF xmlns:rdf="http://www.w3.org/1999/02/22-rdf-syntax-ns#" xmlns:dcterms="http://purl.org/dc/terms/" xmlns:vCard="http://www.w3.org/2001/vcard-rdf/3.0#" xmlns:vCard4="http://www.w3.org/2006/vcard/ns#" xmlns:bqbiol="http://biomodels.net/biology-qualifiers/" xmlns:bqmodel="http://biomodels.net/model-qualifiers/">
            <rdf:Description rdf:about="#M_12methedec_e">
              <bqbiol:is>
                <rdf:Bag>
                  <rdf:li rdf:resource="http://identifiers.org/bigg.metabolite/12methedec"/>
                </rdf:Bag>
              </bqbiol:is>
            </rdf:Description>
          </rdf:RDF>
        </annotation>
      </species>
      <species metaid="M_12methtetdec2_c" sboTerm="SBO:0000247" id="M_12methtetdec2_c" name="12-methyl-trans-tetra-dec-2-enoyl-ACP" compartment="c" hasOnlySubstanceUnits="true" boundaryCondition="false" constant="false" fbc:chemicalFormula="C26H47N2O8PRS">
        <annotation>
          <rdf:RDF xmlns:rdf="http://www.w3.org/1999/02/22-rdf-syntax-ns#" xmlns:dcterms="http://purl.org/dc/terms/" xmlns:vCard="http://www.w3.org/2001/vcard-rdf/3.0#" xmlns:vCard4="http://www.w3.org/2006/vcard/ns#" xmlns:bqbiol="http://biomodels.net/biology-qualifiers/" xmlns:bqmodel="http://biomodels.net/model-qualifiers/">
            <rdf:Description rdf:about="#M_12methtetdec2_c">
              <bqbiol:is>
                <rdf:Bag>
                  <rdf:li rdf:resource="http://identifiers.org/bigg.metabolite/12methtetdec2"/>
                </rdf:Bag>
              </bqbiol:is>
            </rdf:Description>
          </rdf:RDF>
        </annotation>
      </species>
      <species metaid="M_12mtACP_c" sboTerm="SBO:0000247" id="M_12mtACP_c" name="12-methyl-tridecanoyl-ACP" compartment="c" hasOnlySubstanceUnits="true" boundaryCondition="false" constant="false" fbc:chemicalFormula="C25H47N2O8PRS">
        <annotation>
          <rdf:RDF xmlns:rdf="http://www.w3.org/1999/02/22-rdf-syntax-ns#" xmlns:dcterms="http://purl.org/dc/terms/" xmlns:vCard="http://www.w3.org/2001/vcard-rdf/3.0#" xmlns:vCard4="http://www.w3.org/2006/vcard/ns#" xmlns:bqbiol="http://biomodels.net/biology-qualifiers/" xmlns:bqmodel="http://biomodels.net/model-qualifiers/">
            <rdf:Description rdf:about="#M_12mtACP_c">
              <bqbiol:is>
                <rdf:Bag>
                  <rdf:li rdf:resource="http://identifiers.org/bigg.metabolite/12mtACP"/>
                </rdf:Bag>
              </bqbiol:is>
            </rdf:Description>
          </rdf:RDF>
        </annotation>
      </species>
      <species metaid="M_12mtACP_e" sboTerm="SBO:0000247" id="M_12mtACP_e" name="12-methyl-tridecanoyl-ACP" compartment="e" hasOnlySubstanceUnits="true" boundaryCondition="false" constant="false" fbc:chemicalFormula="C25H47N2O8PRS">
        <annotation>
          <rdf:RDF xmlns:rdf="http://www.w3.org/1999/02/22-rdf-syntax-ns#" xmlns:dcterms="http://purl.org/dc/terms/" xmlns:vCard="http://www.w3.org/2001/vcard-rdf/3.0#" xmlns:vCard4="http://www.w3.org/2006/vcard/ns#" xmlns:bqbiol="http://biomodels.net/biology-qualifiers/" xmlns:bqmodel="http://biomodels.net/model-qualifiers/">
            <rdf:Description rdf:about="#M_12mtACP_e">
              <bqbiol:is>
                <rdf:Bag>
                  <rdf:li rdf:resource="http://identifiers.org/bigg.metabolite/12mtACP"/>
                </rdf:Bag>
              </bqbiol:is>
            </rdf:Description>
          </rdf:RDF>
        </annotation>
      </species>
      <species metaid="M_12mtt2eACP_c" sboTerm="SBO:0000247" id="M_12mtt2eACP_c" name="12-methyl-trans-tridec-2-enoyl-ACP" compartment="c" hasOnlySubstanceUnits="true" boundaryCondition="false" constant="false" fbc:chemicalFormula="C25H45N2O8PRS">
        <annotation>
          <rdf:RDF xmlns:rdf="http://www.w3.org/1999/02/22-rdf-syntax-ns#" xmlns:dcterms="http://purl.org/dc/terms/" xmlns:vCard="http://www.w3.org/2001/vcard-rdf/3.0#" xmlns:vCard4="http://www.w3.org/2006/vcard/ns#" xmlns:bqbiol="http://biomodels.net/biology-qualifiers/" xmlns:bqmodel="http://biomodels.net/model-qualifiers/">
            <rdf:Description rdf:about="#M_12mtt2eACP_c">
              <bqbiol:is>
                <rdf:Bag>
                  <rdf:li rdf:resource="http://identifiers.org/bigg.metabolite/12mtt2eACP"/>
                </rdf:Bag>
              </bqbiol:is>
            </rdf:Description>
          </rdf:RDF>
        </annotation>
      </species>
      <species metaid="M_12napdol_c" sboTerm="SBO:0000247" id="M_12napdol_c" name="1 2-Naphthalenediol" compartment="c" hasOnlySubstanceUnits="true" boundaryCondition="false" constant="false">
        <annotation>
          <rdf:RDF xmlns:rdf="http://www.w3.org/1999/02/22-rdf-syntax-ns#" xmlns:dcterms="http://purl.org/dc/terms/" xmlns:vCard="http://www.w3.org/2001/vcard-rdf/3.0#" xmlns:vCard4="http://www.w3.org/2006/vcard/ns#" xmlns:bqbiol="http://biomodels.net/biology-qualifiers/" xmlns:bqmodel="http://biomodels.net/model-qualifiers/">
            <rdf:Description rdf:about="#M_12napdol_c">
              <bqbiol:is>
                <rdf:Bag>
                  <rdf:li rdf:resource="http://identifiers.org/bigg.metabolite/12napdol"/>
                </rdf:Bag>
              </bqbiol:is>
            </rdf:Description>
          </rdf:RDF>
        </annotation>
      </species>
      <species metaid="M_12ppd__R_c" sboTerm="SBO:0000247" id="M_12ppd__R_c" name="(R)-Propane-1,2-diol" compartment="c" hasOnlySubstanceUnits="true" boundaryCondition="false" constant="false" fbc:chemicalFormula="C3H8O2">
        <annotation>
          <rdf:RDF xmlns:rdf="http://www.w3.org/1999/02/22-rdf-syntax-ns#" xmlns:dcterms="http://purl.org/dc/terms/" xmlns:vCard="http://www.w3.org/2001/vcard-rdf/3.0#" xmlns:vCard4="http://www.w3.org/2006/vcard/ns#" xmlns:bqbiol="http://biomodels.net/biology-qualifiers/" xmlns:bqmodel="http://biomodels.net/model-qualifiers/">
            <rdf:Description rdf:about="#M_12ppd__R_c">
              <bqbiol:is>
                <rdf:Bag>
                  <rdf:li rdf:resource="http://identifiers.org/bigg.metabolite/12ppd__R"/>
                  <rdf:li rdf:resource="http://identifiers.org/biocyc/META:CPD-8891"/>
                  <rdf:li rdf:resource="http://identifiers.org/chebi/CHEBI:28972"/>
                  <rdf:li rdf:resource="http://identifiers.org/chebi/CHEBI:352"/>
                  <rdf:li rdf:resource="http://identifiers.org/chebi/CHEBI:44863"/>
                  <rdf:li rdf:resource="http://identifiers.org/chebi/CHEBI:18705"/>
                  <rdf:li rdf:resource="http://identifiers.org/inchi_key/DNIAPMSPPWPWGF-GSVOUGTGSA-N"/>
                  <rdf:li rdf:resource="http://identifiers.org/kegg.compound/C02912"/>
                  <rdf:li rdf:resource="http://identifiers.org/metanetx.chemical/MNXM90191"/>
                  <rdf:li rdf:resource="http://identifiers.org/seed.compound/cpd01861"/>
                </rdf:Bag>
              </bqbiol:is>
            </rdf:Description>
          </rdf:RDF>
        </annotation>
      </species>
      <species metaid="M_12ppd__R_e" sboTerm="SBO:0000247" id="M_12ppd__R_e" name="(R)-Propane-1,2-diol" compartment="e" hasOnlySubstanceUnits="true" boundaryCondition="false" constant="false" fbc:chemicalFormula="C3H8O2">
        <annotation>
          <rdf:RDF xmlns:rdf="http://www.w3.org/1999/02/22-rdf-syntax-ns#" xmlns:dcterms="http://purl.org/dc/terms/" xmlns:vCard="http://www.w3.org/2001/vcard-rdf/3.0#" xmlns:vCard4="http://www.w3.org/2006/vcard/ns#" xmlns:bqbiol="http://biomodels.net/biology-qualifiers/" xmlns:bqmodel="http://biomodels.net/model-qualifiers/">
            <rdf:Description rdf:about="#M_12ppd__R_e">
              <bqbiol:is>
                <rdf:Bag>
                  <rdf:li rdf:resource="http://identifiers.org/bigg.metabolite/12ppd__R"/>
                  <rdf:li rdf:resource="http://identifiers.org/biocyc/META:CPD-8891"/>
                  <rdf:li rdf:resource="http://identifiers.org/chebi/CHEBI:28972"/>
                  <rdf:li rdf:resource="http://identifiers.org/chebi/CHEBI:352"/>
                  <rdf:li rdf:resource="http://identifiers.org/chebi/CHEBI:44863"/>
                  <rdf:li rdf:resource="http://identifiers.org/chebi/CHEBI:18705"/>
                  <rdf:li rdf:resource="http://identifiers.org/inchi_key/DNIAPMSPPWPWGF-GSVOUGTGSA-N"/>
                  <rdf:li rdf:resource="http://identifiers.org/kegg.compound/C02912"/>
                  <rdf:li rdf:resource="http://identifiers.org/metanetx.chemical/MNXM90191"/>
                  <rdf:li rdf:resource="http://identifiers.org/seed.compound/cpd01861"/>
                </rdf:Bag>
              </bqbiol:is>
            </rdf:Description>
          </rdf:RDF>
        </annotation>
      </species>
      <species metaid="M_12ppd__S_e" sboTerm="SBO:0000247" id="M_12ppd__S_e" name="(S)-Propane-1,2-diol" compartment="e" hasOnlySubstanceUnits="true" boundaryCondition="false" constant="false" fbc:chemicalFormula="C3H8O2">
        <annotation>
          <rdf:RDF xmlns:rdf="http://www.w3.org/1999/02/22-rdf-syntax-ns#" xmlns:dcterms="http://purl.org/dc/terms/" xmlns:vCard="http://www.w3.org/2001/vcard-rdf/3.0#" xmlns:vCard4="http://www.w3.org/2006/vcard/ns#" xmlns:bqbiol="http://biomodels.net/biology-qualifiers/" xmlns:bqmodel="http://biomodels.net/model-qualifiers/">
            <rdf:Description rdf:about="#M_12ppd__S_e">
              <bqbiol:is>
                <rdf:Bag>
                  <rdf:li rdf:resource="http://identifiers.org/bigg.metabolite/12ppd__S"/>
                  <rdf:li rdf:resource="http://identifiers.org/biocyc/META:PROPANE-1-2-DIOL"/>
                  <rdf:li rdf:resource="http://identifiers.org/chebi/CHEBI:29002"/>
                  <rdf:li rdf:resource="http://identifiers.org/chebi/CHEBI:18799"/>
                  <rdf:li rdf:resource="http://identifiers.org/chebi/CHEBI:45065"/>
                  <rdf:li rdf:resource="http://identifiers.org/chebi/CHEBI:440"/>
                  <rdf:li rdf:resource="http://identifiers.org/hmdb/HMDB06213"/>
                  <rdf:li rdf:resource="http://identifiers.org/inchi_key/DNIAPMSPPWPWGF-VKHMYHEASA-N"/>
                  <rdf:li rdf:resource="http://identifiers.org/kegg.compound/C02917"/>
                  <rdf:li rdf:resource="http://identifiers.org/metanetx.chemical/MNXM1255"/>
                  <rdf:li rdf:resource="http://identifiers.org/seed.compound/cpd19024"/>
                </rdf:Bag>
              </bqbiol:is>
            </rdf:Description>
          </rdf:RDF>
        </annotation>
      </species>
      <species metaid="M_13dpg_c" sboTerm="SBO:0000247" id="M_13dpg_c" name="3-Phospho-D-glyceroyl phosphate" compartment="c" hasOnlySubstanceUnits="true" boundaryCondition="false" constant="false" fbc:charge="-4" fbc:chemicalFormula="C3H4O10P2">
        <annotation>
          <rdf:RDF xmlns:rdf="http://www.w3.org/1999/02/22-rdf-syntax-ns#" xmlns:dcterms="http://purl.org/dc/terms/" xmlns:vCard="http://www.w3.org/2001/vcard-rdf/3.0#" xmlns:vCard4="http://www.w3.org/2006/vcard/ns#" xmlns:bqbiol="http://biomodels.net/biology-qualifiers/" xmlns:bqmodel="http://biomodels.net/model-qualifiers/">
            <rdf:Description rdf:about="#M_13dpg_c">
              <bqbiol:is>
                <rdf:Bag>
                  <rdf:li rdf:resource="http://identifiers.org/bigg.metabolite/13dpg"/>
                  <rdf:li rdf:resource="http://identifiers.org/biocyc/META:DPG"/>
                  <rdf:li rdf:resource="http://identifiers.org/chebi/CHEBI:57604"/>
                  <rdf:li rdf:resource="http://identifiers.org/chebi/CHEBI:20189"/>
                  <rdf:li rdf:resource="http://identifiers.org/chebi/CHEBI:11881"/>
                  <rdf:li rdf:resource="http://identifiers.org/chebi/CHEBI:16001"/>
                  <rdf:li rdf:resource="http://identifiers.org/chebi/CHEBI:1658"/>
                  <rdf:li rdf:resource="http://identifiers.org/hmdb/HMDB62758"/>
                  <rdf:li rdf:resource="http://identifiers.org/inchi_key/LJQLQCAXBUHEAZ-UWTATZPHSA-J"/>
                  <rdf:li rdf:resource="http://identifiers.org/kegg.compound/C00236"/>
                  <rdf:li rdf:resource="http://identifiers.org/metanetx.chemical/MNXM261"/>
                  <rdf:li rdf:resource="http://identifiers.org/reactome.compound/29800"/>
                  <rdf:li rdf:resource="http://identifiers.org/sabiork/21215"/>
                  <rdf:li rdf:resource="http://identifiers.org/seed.compound/cpd00203"/>
                </rdf:Bag>
              </bqbiol:is>
            </rdf:Description>
          </rdf:RDF>
        </annotation>
      </species>
      <species metaid="M_13m3htdACP_c" sboTerm="SBO:0000247" id="M_13m3htdACP_c" name="13-methyl-3-hydroxy-tetra-decanoyl-ACP" compartment="c" hasOnlySubstanceUnits="true" boundaryCondition="false" constant="false" fbc:chemicalFormula="C26H49N2O9PRS">
        <annotation>
          <rdf:RDF xmlns:rdf="http://www.w3.org/1999/02/22-rdf-syntax-ns#" xmlns:dcterms="http://purl.org/dc/terms/" xmlns:vCard="http://www.w3.org/2001/vcard-rdf/3.0#" xmlns:vCard4="http://www.w3.org/2006/vcard/ns#" xmlns:bqbiol="http://biomodels.net/biology-qualifiers/" xmlns:bqmodel="http://biomodels.net/model-qualifiers/">
            <rdf:Description rdf:about="#M_13m3htdACP_c">
              <bqbiol:is>
                <rdf:Bag>
                  <rdf:li rdf:resource="http://identifiers.org/bigg.metabolite/13m3htdACP"/>
                </rdf:Bag>
              </bqbiol:is>
            </rdf:Description>
          </rdf:RDF>
        </annotation>
      </species>
      <species metaid="M_13m3otdACP_c" sboTerm="SBO:0000247" id="M_13m3otdACP_c" name="13-methyl-3-oxo-tetra-decanoyl-ACP" compartment="c" hasOnlySubstanceUnits="true" boundaryCondition="false" constant="false" fbc:chemicalFormula="C26H47N2O9PRS">
        <annotation>
          <rdf:RDF xmlns:rdf="http://www.w3.org/1999/02/22-rdf-syntax-ns#" xmlns:dcterms="http://purl.org/dc/terms/" xmlns:vCard="http://www.w3.org/2001/vcard-rdf/3.0#" xmlns:vCard4="http://www.w3.org/2006/vcard/ns#" xmlns:bqbiol="http://biomodels.net/biology-qualifiers/" xmlns:bqmodel="http://biomodels.net/model-qualifiers/">
            <rdf:Description rdf:about="#M_13m3otdACP_c">
              <bqbiol:is>
                <rdf:Bag>
                  <rdf:li rdf:resource="http://identifiers.org/bigg.metabolite/13m3otdACP"/>
                </rdf:Bag>
              </bqbiol:is>
            </rdf:Description>
          </rdf:RDF>
        </annotation>
      </species>
      <species metaid="M_13mtdACP_c" sboTerm="SBO:0000247" id="M_13mtdACP_c" name="13-methyl-tetra-decanoyl-ACP" compartment="c" hasOnlySubstanceUnits="true" boundaryCondition="false" constant="false" fbc:chemicalFormula="C26H49N2O8PRS">
        <annotation>
          <rdf:RDF xmlns:rdf="http://www.w3.org/1999/02/22-rdf-syntax-ns#" xmlns:dcterms="http://purl.org/dc/terms/" xmlns:vCard="http://www.w3.org/2001/vcard-rdf/3.0#" xmlns:vCard4="http://www.w3.org/2006/vcard/ns#" xmlns:bqbiol="http://biomodels.net/biology-qualifiers/" xmlns:bqmodel="http://biomodels.net/model-qualifiers/">
            <rdf:Description rdf:about="#M_13mtdACP_c">
              <bqbiol:is>
                <rdf:Bag>
                  <rdf:li rdf:resource="http://identifiers.org/bigg.metabolite/13mtdACP"/>
                </rdf:Bag>
              </bqbiol:is>
            </rdf:Description>
          </rdf:RDF>
        </annotation>
      </species>
      <species metaid="M_13mtdACP_e" sboTerm="SBO:0000247" id="M_13mtdACP_e" name="13-methyl-tetra-decanoyl-ACP" compartment="e" hasOnlySubstanceUnits="true" boundaryCondition="false" constant="false" fbc:chemicalFormula="C26H49N2O8PRS">
        <annotation>
          <rdf:RDF xmlns:rdf="http://www.w3.org/1999/02/22-rdf-syntax-ns#" xmlns:dcterms="http://purl.org/dc/terms/" xmlns:vCard="http://www.w3.org/2001/vcard-rdf/3.0#" xmlns:vCard4="http://www.w3.org/2006/vcard/ns#" xmlns:bqbiol="http://biomodels.net/biology-qualifiers/" xmlns:bqmodel="http://biomodels.net/model-qualifiers/">
            <rdf:Description rdf:about="#M_13mtdACP_e">
              <bqbiol:is>
                <rdf:Bag>
                  <rdf:li rdf:resource="http://identifiers.org/bigg.metabolite/13mtdACP"/>
                </rdf:Bag>
              </bqbiol:is>
            </rdf:Description>
          </rdf:RDF>
        </annotation>
      </species>
      <species metaid="M_13mttd2eACP_c" sboTerm="SBO:0000247" id="M_13mttd2eACP_c" name="13-methyl-trans-tetra-dec-2-enoyl-ACP" compartment="c" hasOnlySubstanceUnits="true" boundaryCondition="false" constant="false" fbc:chemicalFormula="C26H47N2O8PRS">
        <annotation>
          <rdf:RDF xmlns:rdf="http://www.w3.org/1999/02/22-rdf-syntax-ns#" xmlns:dcterms="http://purl.org/dc/terms/" xmlns:vCard="http://www.w3.org/2001/vcard-rdf/3.0#" xmlns:vCard4="http://www.w3.org/2006/vcard/ns#" xmlns:bqbiol="http://biomodels.net/biology-qualifiers/" xmlns:bqmodel="http://biomodels.net/model-qualifiers/">
            <rdf:Description rdf:about="#M_13mttd2eACP_c">
              <bqbiol:is>
                <rdf:Bag>
                  <rdf:li rdf:resource="http://identifiers.org/bigg.metabolite/13mttd2eACP"/>
                </rdf:Bag>
              </bqbiol:is>
            </rdf:Description>
          </rdf:RDF>
        </annotation>
      </species>
      <species metaid="M_14dhncoa_c" sboTerm="SBO:0000247" id="M_14dhncoa_c" name="1,4-dihydroxy-2-napthoyl-CoA" compartment="c" hasOnlySubstanceUnits="true" boundaryCondition="false" constant="false" fbc:charge="-4" fbc:chemicalFormula="C32H38N7O19P3S">
        <annotation>
          <rdf:RDF xmlns:rdf="http://www.w3.org/1999/02/22-rdf-syntax-ns#" xmlns:dcterms="http://purl.org/dc/terms/" xmlns:vCard="http://www.w3.org/2001/vcard-rdf/3.0#" xmlns:vCard4="http://www.w3.org/2006/vcard/ns#" xmlns:bqbiol="http://biomodels.net/biology-qualifiers/" xmlns:bqmodel="http://biomodels.net/model-qualifiers/">
            <rdf:Description rdf:about="#M_14dhncoa_c">
              <bqbiol:is>
                <rdf:Bag>
                  <rdf:li rdf:resource="http://identifiers.org/bigg.metabolite/14dhncoa"/>
                  <rdf:li rdf:resource="http://identifiers.org/metanetx.chemical/MNXM147663"/>
                </rdf:Bag>
              </bqbiol:is>
            </rdf:Description>
          </rdf:RDF>
        </annotation>
      </species>
      <species metaid="M_14m3hdACP_c" sboTerm="SBO:0000247" id="M_14m3hdACP_c" name="14-methyl-3-hydroxy-hexa-decanoyl-ACP" compartment="c" hasOnlySubstanceUnits="true" boundaryCondition="false" constant="false" fbc:chemicalFormula="C28H53N2O9PRS">
        <annotation>
          <rdf:RDF xmlns:rdf="http://www.w3.org/1999/02/22-rdf-syntax-ns#" xmlns:dcterms="http://purl.org/dc/terms/" xmlns:vCard="http://www.w3.org/2001/vcard-rdf/3.0#" xmlns:vCard4="http://www.w3.org/2006/vcard/ns#" xmlns:bqbiol="http://biomodels.net/biology-qualifiers/" xmlns:bqmodel="http://biomodels.net/model-qualifiers/">
            <rdf:Description rdf:about="#M_14m3hdACP_c">
              <bqbiol:is>
                <rdf:Bag>
                  <rdf:li rdf:resource="http://identifiers.org/bigg.metabolite/14m3hdACP"/>
                </rdf:Bag>
              </bqbiol:is>
            </rdf:Description>
          </rdf:RDF>
        </annotation>
      </species>
      <species metaid="M_14m3hpACP_c" sboTerm="SBO:0000247" id="M_14m3hpACP_c" name="14-methyl-3-hydroxy-pentadecanoyl-ACP" compartment="c" hasOnlySubstanceUnits="true" boundaryCondition="false" constant="false" fbc:chemicalFormula="C27H51N2O9PRS">
        <annotation>
          <rdf:RDF xmlns:rdf="http://www.w3.org/1999/02/22-rdf-syntax-ns#" xmlns:dcterms="http://purl.org/dc/terms/" xmlns:vCard="http://www.w3.org/2001/vcard-rdf/3.0#" xmlns:vCard4="http://www.w3.org/2006/vcard/ns#" xmlns:bqbiol="http://biomodels.net/biology-qualifiers/" xmlns:bqmodel="http://biomodels.net/model-qualifiers/">
            <rdf:Description rdf:about="#M_14m3hpACP_c">
              <bqbiol:is>
                <rdf:Bag>
                  <rdf:li rdf:resource="http://identifiers.org/bigg.metabolite/14m3hpACP"/>
                </rdf:Bag>
              </bqbiol:is>
            </rdf:Description>
          </rdf:RDF>
        </annotation>
      </species>
      <species metaid="M_14m3ohdACP_c" sboTerm="SBO:0000247" id="M_14m3ohdACP_c" name="14-methyl-3-oxo-hexa-decanoyl-ACP" compartment="c" hasOnlySubstanceUnits="true" boundaryCondition="false" constant="false" fbc:chemicalFormula="C28H51N2O9PRS">
        <annotation>
          <rdf:RDF xmlns:rdf="http://www.w3.org/1999/02/22-rdf-syntax-ns#" xmlns:dcterms="http://purl.org/dc/terms/" xmlns:vCard="http://www.w3.org/2001/vcard-rdf/3.0#" xmlns:vCard4="http://www.w3.org/2006/vcard/ns#" xmlns:bqbiol="http://biomodels.net/biology-qualifiers/" xmlns:bqmodel="http://biomodels.net/model-qualifiers/">
            <rdf:Description rdf:about="#M_14m3ohdACP_c">
              <bqbiol:is>
                <rdf:Bag>
                  <rdf:li rdf:resource="http://identifiers.org/bigg.metabolite/14m3ohdACP"/>
                </rdf:Bag>
              </bqbiol:is>
            </rdf:Description>
          </rdf:RDF>
        </annotation>
      </species>
      <species metaid="M_14m3opACP_c" sboTerm="SBO:0000247" id="M_14m3opACP_c" name="14-methyl-3-oxo-pentadecanoyl-ACP" compartment="c" hasOnlySubstanceUnits="true" boundaryCondition="false" constant="false" fbc:chemicalFormula="C27H49N2O9PRS">
        <annotation>
          <rdf:RDF xmlns:rdf="http://www.w3.org/1999/02/22-rdf-syntax-ns#" xmlns:dcterms="http://purl.org/dc/terms/" xmlns:vCard="http://www.w3.org/2001/vcard-rdf/3.0#" xmlns:vCard4="http://www.w3.org/2006/vcard/ns#" xmlns:bqbiol="http://biomodels.net/biology-qualifiers/" xmlns:bqmodel="http://biomodels.net/model-qualifiers/">
            <rdf:Description rdf:about="#M_14m3opACP_c">
              <bqbiol:is>
                <rdf:Bag>
                  <rdf:li rdf:resource="http://identifiers.org/bigg.metabolite/14m3opACP"/>
                </rdf:Bag>
              </bqbiol:is>
            </rdf:Description>
          </rdf:RDF>
        </annotation>
      </species>
      <species metaid="M_14mhdACP_c" sboTerm="SBO:0000247" id="M_14mhdACP_c" name="14-methyl-hexa-decanoyl-ACP" compartment="c" hasOnlySubstanceUnits="true" boundaryCondition="false" constant="false" fbc:chemicalFormula="C28H53N2O8PRS">
        <annotation>
          <rdf:RDF xmlns:rdf="http://www.w3.org/1999/02/22-rdf-syntax-ns#" xmlns:dcterms="http://purl.org/dc/terms/" xmlns:vCard="http://www.w3.org/2001/vcard-rdf/3.0#" xmlns:vCard4="http://www.w3.org/2006/vcard/ns#" xmlns:bqbiol="http://biomodels.net/biology-qualifiers/" xmlns:bqmodel="http://biomodels.net/model-qualifiers/">
            <rdf:Description rdf:about="#M_14mhdACP_c">
              <bqbiol:is>
                <rdf:Bag>
                  <rdf:li rdf:resource="http://identifiers.org/bigg.metabolite/14mhdACP"/>
                </rdf:Bag>
              </bqbiol:is>
            </rdf:Description>
          </rdf:RDF>
        </annotation>
      </species>
      <species metaid="M_14mhdACP_e" sboTerm="SBO:0000247" id="M_14mhdACP_e" name="14-methyl-hexa-decanoyl-ACP" compartment="e" hasOnlySubstanceUnits="true" boundaryCondition="false" constant="false" fbc:chemicalFormula="C28H53N2O8PRS">
        <annotation>
          <rdf:RDF xmlns:rdf="http://www.w3.org/1999/02/22-rdf-syntax-ns#" xmlns:dcterms="http://purl.org/dc/terms/" xmlns:vCard="http://www.w3.org/2001/vcard-rdf/3.0#" xmlns:vCard4="http://www.w3.org/2006/vcard/ns#" xmlns:bqbiol="http://biomodels.net/biology-qualifiers/" xmlns:bqmodel="http://biomodels.net/model-qualifiers/">
            <rdf:Description rdf:about="#M_14mhdACP_e">
              <bqbiol:is>
                <rdf:Bag>
                  <rdf:li rdf:resource="http://identifiers.org/bigg.metabolite/14mhdACP"/>
                </rdf:Bag>
              </bqbiol:is>
            </rdf:Description>
          </rdf:RDF>
        </annotation>
      </species>
      <species metaid="M_14mpACP_c" sboTerm="SBO:0000247" id="M_14mpACP_c" name="14-methyl-pentadecanoyl-ACP" compartment="c" hasOnlySubstanceUnits="true" boundaryCondition="false" constant="false" fbc:chemicalFormula="C27H51N2O8PRS">
        <annotation>
          <rdf:RDF xmlns:rdf="http://www.w3.org/1999/02/22-rdf-syntax-ns#" xmlns:dcterms="http://purl.org/dc/terms/" xmlns:vCard="http://www.w3.org/2001/vcard-rdf/3.0#" xmlns:vCard4="http://www.w3.org/2006/vcard/ns#" xmlns:bqbiol="http://biomodels.net/biology-qualifiers/" xmlns:bqmodel="http://biomodels.net/model-qualifiers/">
            <rdf:Description rdf:about="#M_14mpACP_c">
              <bqbiol:is>
                <rdf:Bag>
                  <rdf:li rdf:resource="http://identifiers.org/bigg.metabolite/14mpACP"/>
                </rdf:Bag>
              </bqbiol:is>
            </rdf:Description>
          </rdf:RDF>
        </annotation>
      </species>
      <species metaid="M_14mpACP_e" sboTerm="SBO:0000247" id="M_14mpACP_e" name="14-methyl-pentadecanoyl-ACP" compartment="e" hasOnlySubstanceUnits="true" boundaryCondition="false" constant="false" fbc:chemicalFormula="C27H51N2O8PRS">
        <annotation>
          <rdf:RDF xmlns:rdf="http://www.w3.org/1999/02/22-rdf-syntax-ns#" xmlns:dcterms="http://purl.org/dc/terms/" xmlns:vCard="http://www.w3.org/2001/vcard-rdf/3.0#" xmlns:vCard4="http://www.w3.org/2006/vcard/ns#" xmlns:bqbiol="http://biomodels.net/biology-qualifiers/" xmlns:bqmodel="http://biomodels.net/model-qualifiers/">
            <rdf:Description rdf:about="#M_14mpACP_e">
              <bqbiol:is>
                <rdf:Bag>
                  <rdf:li rdf:resource="http://identifiers.org/bigg.metabolite/14mpACP"/>
                </rdf:Bag>
              </bqbiol:is>
            </rdf:Description>
          </rdf:RDF>
        </annotation>
      </species>
      <species metaid="M_14mthdeACP_c" sboTerm="SBO:0000247" id="M_14mthdeACP_c" name="14-methyl-trans-hexa-dec-2-enoyl-ACP" compartment="c" hasOnlySubstanceUnits="true" boundaryCondition="false" constant="false" fbc:chemicalFormula="C28H51N2O8PRS">
        <annotation>
          <rdf:RDF xmlns:rdf="http://www.w3.org/1999/02/22-rdf-syntax-ns#" xmlns:dcterms="http://purl.org/dc/terms/" xmlns:vCard="http://www.w3.org/2001/vcard-rdf/3.0#" xmlns:vCard4="http://www.w3.org/2006/vcard/ns#" xmlns:bqbiol="http://biomodels.net/biology-qualifiers/" xmlns:bqmodel="http://biomodels.net/model-qualifiers/">
            <rdf:Description rdf:about="#M_14mthdeACP_c">
              <bqbiol:is>
                <rdf:Bag>
                  <rdf:li rdf:resource="http://identifiers.org/bigg.metabolite/14mthdeACP"/>
                </rdf:Bag>
              </bqbiol:is>
            </rdf:Description>
          </rdf:RDF>
        </annotation>
      </species>
      <species metaid="M_14mtp2eACP_c" sboTerm="SBO:0000247" id="M_14mtp2eACP_c" name="14-methyl-trans-pentadec-2-enoyl-ACP" compartment="c" hasOnlySubstanceUnits="true" boundaryCondition="false" constant="false" fbc:chemicalFormula="C27H49N2O8PRS">
        <annotation>
          <rdf:RDF xmlns:rdf="http://www.w3.org/1999/02/22-rdf-syntax-ns#" xmlns:dcterms="http://purl.org/dc/terms/" xmlns:vCard="http://www.w3.org/2001/vcard-rdf/3.0#" xmlns:vCard4="http://www.w3.org/2006/vcard/ns#" xmlns:bqbiol="http://biomodels.net/biology-qualifiers/" xmlns:bqmodel="http://biomodels.net/model-qualifiers/">
            <rdf:Description rdf:about="#M_14mtp2eACP_c">
              <bqbiol:is>
                <rdf:Bag>
                  <rdf:li rdf:resource="http://identifiers.org/bigg.metabolite/14mtp2eACP"/>
                </rdf:Bag>
              </bqbiol:is>
            </rdf:Description>
          </rdf:RDF>
        </annotation>
      </species>
      <species metaid="M_15m3hdACP_c" sboTerm="SBO:0000247" id="M_15m3hdACP_c" name="15-methyl-3-hydroxy-hexa-decanoyl-ACP" compartment="c" hasOnlySubstanceUnits="true" boundaryCondition="false" constant="false" fbc:chemicalFormula="C28H53N2O9PRS">
        <annotation>
          <rdf:RDF xmlns:rdf="http://www.w3.org/1999/02/22-rdf-syntax-ns#" xmlns:dcterms="http://purl.org/dc/terms/" xmlns:vCard="http://www.w3.org/2001/vcard-rdf/3.0#" xmlns:vCard4="http://www.w3.org/2006/vcard/ns#" xmlns:bqbiol="http://biomodels.net/biology-qualifiers/" xmlns:bqmodel="http://biomodels.net/model-qualifiers/">
            <rdf:Description rdf:about="#M_15m3hdACP_c">
              <bqbiol:is>
                <rdf:Bag>
                  <rdf:li rdf:resource="http://identifiers.org/bigg.metabolite/15m3hdACP"/>
                </rdf:Bag>
              </bqbiol:is>
            </rdf:Description>
          </rdf:RDF>
        </annotation>
      </species>
      <species metaid="M_15m3ohdACP_c" sboTerm="SBO:0000247" id="M_15m3ohdACP_c" name="15-methyl-3-oxo-hexa-decanoyl-ACP" compartment="c" hasOnlySubstanceUnits="true" boundaryCondition="false" constant="false" fbc:chemicalFormula="C28H51N2O9PRS">
        <annotation>
          <rdf:RDF xmlns:rdf="http://www.w3.org/1999/02/22-rdf-syntax-ns#" xmlns:dcterms="http://purl.org/dc/terms/" xmlns:vCard="http://www.w3.org/2001/vcard-rdf/3.0#" xmlns:vCard4="http://www.w3.org/2006/vcard/ns#" xmlns:bqbiol="http://biomodels.net/biology-qualifiers/" xmlns:bqmodel="http://biomodels.net/model-qualifiers/">
            <rdf:Description rdf:about="#M_15m3ohdACP_c">
              <bqbiol:is>
                <rdf:Bag>
                  <rdf:li rdf:resource="http://identifiers.org/bigg.metabolite/15m3ohdACP"/>
                </rdf:Bag>
              </bqbiol:is>
            </rdf:Description>
          </rdf:RDF>
        </annotation>
      </species>
      <species metaid="M_15methexeACP_c" sboTerm="SBO:0000247" id="M_15methexeACP_c" name="15-methyl-trans-hexa-dec-2-enoyl-ACP" compartment="c" hasOnlySubstanceUnits="true" boundaryCondition="false" constant="false" fbc:chemicalFormula="C28H51N2O8PRS">
        <annotation>
          <rdf:RDF xmlns:rdf="http://www.w3.org/1999/02/22-rdf-syntax-ns#" xmlns:dcterms="http://purl.org/dc/terms/" xmlns:vCard="http://www.w3.org/2001/vcard-rdf/3.0#" xmlns:vCard4="http://www.w3.org/2006/vcard/ns#" xmlns:bqbiol="http://biomodels.net/biology-qualifiers/" xmlns:bqmodel="http://biomodels.net/model-qualifiers/">
            <rdf:Description rdf:about="#M_15methexeACP_c">
              <bqbiol:is>
                <rdf:Bag>
                  <rdf:li rdf:resource="http://identifiers.org/bigg.metabolite/15methexeACP"/>
                </rdf:Bag>
              </bqbiol:is>
            </rdf:Description>
          </rdf:RDF>
        </annotation>
      </species>
      <species metaid="M_15mhdACP_c" sboTerm="SBO:0000247" id="M_15mhdACP_c" name="15-methyl-hexa-decanoyl-ACP" compartment="c" hasOnlySubstanceUnits="true" boundaryCondition="false" constant="false" fbc:chemicalFormula="C28H53N2O8PRS">
        <annotation>
          <rdf:RDF xmlns:rdf="http://www.w3.org/1999/02/22-rdf-syntax-ns#" xmlns:dcterms="http://purl.org/dc/terms/" xmlns:vCard="http://www.w3.org/2001/vcard-rdf/3.0#" xmlns:vCard4="http://www.w3.org/2006/vcard/ns#" xmlns:bqbiol="http://biomodels.net/biology-qualifiers/" xmlns:bqmodel="http://biomodels.net/model-qualifiers/">
            <rdf:Description rdf:about="#M_15mhdACP_c">
              <bqbiol:is>
                <rdf:Bag>
                  <rdf:li rdf:resource="http://identifiers.org/bigg.metabolite/15mhdACP"/>
                </rdf:Bag>
              </bqbiol:is>
            </rdf:Description>
          </rdf:RDF>
        </annotation>
      </species>
      <species metaid="M_15mhdACP_e" sboTerm="SBO:0000247" id="M_15mhdACP_e" name="15-methyl-hexa-decanoyl-ACP" compartment="e" hasOnlySubstanceUnits="true" boundaryCondition="false" constant="false" fbc:chemicalFormula="C28H53N2O8PRS">
        <annotation>
          <rdf:RDF xmlns:rdf="http://www.w3.org/1999/02/22-rdf-syntax-ns#" xmlns:dcterms="http://purl.org/dc/terms/" xmlns:vCard="http://www.w3.org/2001/vcard-rdf/3.0#" xmlns:vCard4="http://www.w3.org/2006/vcard/ns#" xmlns:bqbiol="http://biomodels.net/biology-qualifiers/" xmlns:bqmodel="http://biomodels.net/model-qualifiers/">
            <rdf:Description rdf:about="#M_15mhdACP_e">
              <bqbiol:is>
                <rdf:Bag>
                  <rdf:li rdf:resource="http://identifiers.org/bigg.metabolite/15mhdACP"/>
                </rdf:Bag>
              </bqbiol:is>
            </rdf:Description>
          </rdf:RDF>
        </annotation>
      </species>
      <species metaid="M_16m3hdACP_c" sboTerm="SBO:0000247" id="M_16m3hdACP_c" name="16-methyl-3-hydroxy-hexa-decanoyl-ACP" compartment="c" hasOnlySubstanceUnits="true" boundaryCondition="false" constant="false" fbc:chemicalFormula="C30H57N2O9PRS">
        <annotation>
          <rdf:RDF xmlns:rdf="http://www.w3.org/1999/02/22-rdf-syntax-ns#" xmlns:dcterms="http://purl.org/dc/terms/" xmlns:vCard="http://www.w3.org/2001/vcard-rdf/3.0#" xmlns:vCard4="http://www.w3.org/2006/vcard/ns#" xmlns:bqbiol="http://biomodels.net/biology-qualifiers/" xmlns:bqmodel="http://biomodels.net/model-qualifiers/">
            <rdf:Description rdf:about="#M_16m3hdACP_c">
              <bqbiol:is>
                <rdf:Bag>
                  <rdf:li rdf:resource="http://identifiers.org/bigg.metabolite/16m3hdACP"/>
                </rdf:Bag>
              </bqbiol:is>
            </rdf:Description>
          </rdf:RDF>
        </annotation>
      </species>
      <species metaid="M_16m3hpACP_c" sboTerm="SBO:0000247" id="M_16m3hpACP_c" name="16-methyl-3-hydroxy-pentadecanoyl-ACP" compartment="c" hasOnlySubstanceUnits="true" boundaryCondition="false" constant="false" fbc:chemicalFormula="C29H55N2O9PRS">
        <annotation>
          <rdf:RDF xmlns:rdf="http://www.w3.org/1999/02/22-rdf-syntax-ns#" xmlns:dcterms="http://purl.org/dc/terms/" xmlns:vCard="http://www.w3.org/2001/vcard-rdf/3.0#" xmlns:vCard4="http://www.w3.org/2006/vcard/ns#" xmlns:bqbiol="http://biomodels.net/biology-qualifiers/" xmlns:bqmodel="http://biomodels.net/model-qualifiers/">
            <rdf:Description rdf:about="#M_16m3hpACP_c">
              <bqbiol:is>
                <rdf:Bag>
                  <rdf:li rdf:resource="http://identifiers.org/bigg.metabolite/16m3hpACP"/>
                </rdf:Bag>
              </bqbiol:is>
            </rdf:Description>
          </rdf:RDF>
        </annotation>
      </species>
      <species metaid="M_16m3ohdACP_c" sboTerm="SBO:0000247" id="M_16m3ohdACP_c" name="16-methyl-3-oxo-hexa-decanoyl-ACP" compartment="c" hasOnlySubstanceUnits="true" boundaryCondition="false" constant="false" fbc:chemicalFormula="C30H55N2O9PRS">
        <annotation>
          <rdf:RDF xmlns:rdf="http://www.w3.org/1999/02/22-rdf-syntax-ns#" xmlns:dcterms="http://purl.org/dc/terms/" xmlns:vCard="http://www.w3.org/2001/vcard-rdf/3.0#" xmlns:vCard4="http://www.w3.org/2006/vcard/ns#" xmlns:bqbiol="http://biomodels.net/biology-qualifiers/" xmlns:bqmodel="http://biomodels.net/model-qualifiers/">
            <rdf:Description rdf:about="#M_16m3ohdACP_c">
              <bqbiol:is>
                <rdf:Bag>
                  <rdf:li rdf:resource="http://identifiers.org/bigg.metabolite/16m3ohdACP"/>
                </rdf:Bag>
              </bqbiol:is>
            </rdf:Description>
          </rdf:RDF>
        </annotation>
      </species>
      <species metaid="M_16m3opACP_c" sboTerm="SBO:0000247" id="M_16m3opACP_c" name="16-methyl-3-oxo-pentadecanoyl-ACP" compartment="c" hasOnlySubstanceUnits="true" boundaryCondition="false" constant="false" fbc:chemicalFormula="C29H53N2O9PRS">
        <annotation>
          <rdf:RDF xmlns:rdf="http://www.w3.org/1999/02/22-rdf-syntax-ns#" xmlns:dcterms="http://purl.org/dc/terms/" xmlns:vCard="http://www.w3.org/2001/vcard-rdf/3.0#" xmlns:vCard4="http://www.w3.org/2006/vcard/ns#" xmlns:bqbiol="http://biomodels.net/biology-qualifiers/" xmlns:bqmodel="http://biomodels.net/model-qualifiers/">
            <rdf:Description rdf:about="#M_16m3opACP_c">
              <bqbiol:is>
                <rdf:Bag>
                  <rdf:li rdf:resource="http://identifiers.org/bigg.metabolite/16m3opACP"/>
                </rdf:Bag>
              </bqbiol:is>
            </rdf:Description>
          </rdf:RDF>
        </annotation>
      </species>
      <species metaid="M_16mhdACP_c" sboTerm="SBO:0000247" id="M_16mhdACP_c" name="16-methyl-hexa-decanoyl-ACP" compartment="c" hasOnlySubstanceUnits="true" boundaryCondition="false" constant="false" fbc:chemicalFormula="C30H57N2O8PRS">
        <annotation>
          <rdf:RDF xmlns:rdf="http://www.w3.org/1999/02/22-rdf-syntax-ns#" xmlns:dcterms="http://purl.org/dc/terms/" xmlns:vCard="http://www.w3.org/2001/vcard-rdf/3.0#" xmlns:vCard4="http://www.w3.org/2006/vcard/ns#" xmlns:bqbiol="http://biomodels.net/biology-qualifiers/" xmlns:bqmodel="http://biomodels.net/model-qualifiers/">
            <rdf:Description rdf:about="#M_16mhdACP_c">
              <bqbiol:is>
                <rdf:Bag>
                  <rdf:li rdf:resource="http://identifiers.org/bigg.metabolite/16mhdACP"/>
                </rdf:Bag>
              </bqbiol:is>
            </rdf:Description>
          </rdf:RDF>
        </annotation>
      </species>
      <species metaid="M_16mhdACP_e" sboTerm="SBO:0000247" id="M_16mhdACP_e" name="16-methyl-hexa-decanoyl-ACP" compartment="e" hasOnlySubstanceUnits="true" boundaryCondition="false" constant="false" fbc:chemicalFormula="C30H57N2O8PRS">
        <annotation>
          <rdf:RDF xmlns:rdf="http://www.w3.org/1999/02/22-rdf-syntax-ns#" xmlns:dcterms="http://purl.org/dc/terms/" xmlns:vCard="http://www.w3.org/2001/vcard-rdf/3.0#" xmlns:vCard4="http://www.w3.org/2006/vcard/ns#" xmlns:bqbiol="http://biomodels.net/biology-qualifiers/" xmlns:bqmodel="http://biomodels.net/model-qualifiers/">
            <rdf:Description rdf:about="#M_16mhdACP_e">
              <bqbiol:is>
                <rdf:Bag>
                  <rdf:li rdf:resource="http://identifiers.org/bigg.metabolite/16mhdACP"/>
                </rdf:Bag>
              </bqbiol:is>
            </rdf:Description>
          </rdf:RDF>
        </annotation>
      </species>
      <species metaid="M_16mpACP_c" sboTerm="SBO:0000247" id="M_16mpACP_c" name="16-methyl-pentadecanoyl-ACP" compartment="c" hasOnlySubstanceUnits="true" boundaryCondition="false" constant="false" fbc:chemicalFormula="C29H55N2O8PRS">
        <annotation>
          <rdf:RDF xmlns:rdf="http://www.w3.org/1999/02/22-rdf-syntax-ns#" xmlns:dcterms="http://purl.org/dc/terms/" xmlns:vCard="http://www.w3.org/2001/vcard-rdf/3.0#" xmlns:vCard4="http://www.w3.org/2006/vcard/ns#" xmlns:bqbiol="http://biomodels.net/biology-qualifiers/" xmlns:bqmodel="http://biomodels.net/model-qualifiers/">
            <rdf:Description rdf:about="#M_16mpACP_c">
              <bqbiol:is>
                <rdf:Bag>
                  <rdf:li rdf:resource="http://identifiers.org/bigg.metabolite/16mpACP"/>
                </rdf:Bag>
              </bqbiol:is>
            </rdf:Description>
          </rdf:RDF>
        </annotation>
      </species>
      <species metaid="M_16mpACP_e" sboTerm="SBO:0000247" id="M_16mpACP_e" name="16-methyl-pentadecanoyl-ACP" compartment="e" hasOnlySubstanceUnits="true" boundaryCondition="false" constant="false" fbc:chemicalFormula="C29H55N2O8PRS">
        <annotation>
          <rdf:RDF xmlns:rdf="http://www.w3.org/1999/02/22-rdf-syntax-ns#" xmlns:dcterms="http://purl.org/dc/terms/" xmlns:vCard="http://www.w3.org/2001/vcard-rdf/3.0#" xmlns:vCard4="http://www.w3.org/2006/vcard/ns#" xmlns:bqbiol="http://biomodels.net/biology-qualifiers/" xmlns:bqmodel="http://biomodels.net/model-qualifiers/">
            <rdf:Description rdf:about="#M_16mpACP_e">
              <bqbiol:is>
                <rdf:Bag>
                  <rdf:li rdf:resource="http://identifiers.org/bigg.metabolite/16mpACP"/>
                </rdf:Bag>
              </bqbiol:is>
            </rdf:Description>
          </rdf:RDF>
        </annotation>
      </species>
      <species metaid="M_16mthdeACP_c" sboTerm="SBO:0000247" id="M_16mthdeACP_c" name="16-methyl-trans-hexa-dec-2-enoyl-ACP" compartment="c" hasOnlySubstanceUnits="true" boundaryCondition="false" constant="false" fbc:chemicalFormula="C30H55N2O8PRS">
        <annotation>
          <rdf:RDF xmlns:rdf="http://www.w3.org/1999/02/22-rdf-syntax-ns#" xmlns:dcterms="http://purl.org/dc/terms/" xmlns:vCard="http://www.w3.org/2001/vcard-rdf/3.0#" xmlns:vCard4="http://www.w3.org/2006/vcard/ns#" xmlns:bqbiol="http://biomodels.net/biology-qualifiers/" xmlns:bqmodel="http://biomodels.net/model-qualifiers/">
            <rdf:Description rdf:about="#M_16mthdeACP_c">
              <bqbiol:is>
                <rdf:Bag>
                  <rdf:li rdf:resource="http://identifiers.org/bigg.metabolite/16mthdeACP"/>
                </rdf:Bag>
              </bqbiol:is>
            </rdf:Description>
          </rdf:RDF>
        </annotation>
      </species>
      <species metaid="M_16mtp2eACP_c" sboTerm="SBO:0000247" id="M_16mtp2eACP_c" name="16-methyl-trans-pentadec-2-enoyl-ACP NAD oxidoreductase A-specific " compartment="c" hasOnlySubstanceUnits="true" boundaryCondition="false" constant="false" fbc:chemicalFormula="C29H53N2O8PRS">
        <annotation>
          <rdf:RDF xmlns:rdf="http://www.w3.org/1999/02/22-rdf-syntax-ns#" xmlns:dcterms="http://purl.org/dc/terms/" xmlns:vCard="http://www.w3.org/2001/vcard-rdf/3.0#" xmlns:vCard4="http://www.w3.org/2006/vcard/ns#" xmlns:bqbiol="http://biomodels.net/biology-qualifiers/" xmlns:bqmodel="http://biomodels.net/model-qualifiers/">
            <rdf:Description rdf:about="#M_16mtp2eACP_c">
              <bqbiol:is>
                <rdf:Bag>
                  <rdf:li rdf:resource="http://identifiers.org/bigg.metabolite/16mtp2eACP"/>
                </rdf:Bag>
              </bqbiol:is>
            </rdf:Description>
          </rdf:RDF>
        </annotation>
      </species>
      <species metaid="M_17m3hdACP_c" sboTerm="SBO:0000247" id="M_17m3hdACP_c" name="17-methyl-3-hydroxy-hexa-decanoyl-ACP" compartment="c" hasOnlySubstanceUnits="true" boundaryCondition="false" constant="false" fbc:chemicalFormula="C30H57N2O9PRS">
        <annotation>
          <rdf:RDF xmlns:rdf="http://www.w3.org/1999/02/22-rdf-syntax-ns#" xmlns:dcterms="http://purl.org/dc/terms/" xmlns:vCard="http://www.w3.org/2001/vcard-rdf/3.0#" xmlns:vCard4="http://www.w3.org/2006/vcard/ns#" xmlns:bqbiol="http://biomodels.net/biology-qualifiers/" xmlns:bqmodel="http://biomodels.net/model-qualifiers/">
            <rdf:Description rdf:about="#M_17m3hdACP_c">
              <bqbiol:is>
                <rdf:Bag>
                  <rdf:li rdf:resource="http://identifiers.org/bigg.metabolite/17m3hdACP"/>
                </rdf:Bag>
              </bqbiol:is>
            </rdf:Description>
          </rdf:RDF>
        </annotation>
      </species>
      <species metaid="M_17m3ohdACP_c" sboTerm="SBO:0000247" id="M_17m3ohdACP_c" name="17-methyl-3-oxo-hexa-decanoyl-ACP" compartment="c" hasOnlySubstanceUnits="true" boundaryCondition="false" constant="false" fbc:chemicalFormula="C30H55N2O9PRS">
        <annotation>
          <rdf:RDF xmlns:rdf="http://www.w3.org/1999/02/22-rdf-syntax-ns#" xmlns:dcterms="http://purl.org/dc/terms/" xmlns:vCard="http://www.w3.org/2001/vcard-rdf/3.0#" xmlns:vCard4="http://www.w3.org/2006/vcard/ns#" xmlns:bqbiol="http://biomodels.net/biology-qualifiers/" xmlns:bqmodel="http://biomodels.net/model-qualifiers/">
            <rdf:Description rdf:about="#M_17m3ohdACP_c">
              <bqbiol:is>
                <rdf:Bag>
                  <rdf:li rdf:resource="http://identifiers.org/bigg.metabolite/17m3ohdACP"/>
                </rdf:Bag>
              </bqbiol:is>
            </rdf:Description>
          </rdf:RDF>
        </annotation>
      </species>
      <species metaid="M_17mhdACP_c" sboTerm="SBO:0000247" id="M_17mhdACP_c" name="17-methyl-hexa-decanoyl-ACP" compartment="c" hasOnlySubstanceUnits="true" boundaryCondition="false" constant="false" fbc:chemicalFormula="C30H57N2O8PRS">
        <annotation>
          <rdf:RDF xmlns:rdf="http://www.w3.org/1999/02/22-rdf-syntax-ns#" xmlns:dcterms="http://purl.org/dc/terms/" xmlns:vCard="http://www.w3.org/2001/vcard-rdf/3.0#" xmlns:vCard4="http://www.w3.org/2006/vcard/ns#" xmlns:bqbiol="http://biomodels.net/biology-qualifiers/" xmlns:bqmodel="http://biomodels.net/model-qualifiers/">
            <rdf:Description rdf:about="#M_17mhdACP_c">
              <bqbiol:is>
                <rdf:Bag>
                  <rdf:li rdf:resource="http://identifiers.org/bigg.metabolite/17mhdACP"/>
                </rdf:Bag>
              </bqbiol:is>
            </rdf:Description>
          </rdf:RDF>
        </annotation>
      </species>
      <species metaid="M_17mhdACP_e" sboTerm="SBO:0000247" id="M_17mhdACP_e" name="17-methyl-hexa-decanoyl-ACP" compartment="e" hasOnlySubstanceUnits="true" boundaryCondition="false" constant="false" fbc:chemicalFormula="C30H57N2O8PRS">
        <annotation>
          <rdf:RDF xmlns:rdf="http://www.w3.org/1999/02/22-rdf-syntax-ns#" xmlns:dcterms="http://purl.org/dc/terms/" xmlns:vCard="http://www.w3.org/2001/vcard-rdf/3.0#" xmlns:vCard4="http://www.w3.org/2006/vcard/ns#" xmlns:bqbiol="http://biomodels.net/biology-qualifiers/" xmlns:bqmodel="http://biomodels.net/model-qualifiers/">
            <rdf:Description rdf:about="#M_17mhdACP_e">
              <bqbiol:is>
                <rdf:Bag>
                  <rdf:li rdf:resource="http://identifiers.org/bigg.metabolite/17mhdACP"/>
                </rdf:Bag>
              </bqbiol:is>
            </rdf:Description>
          </rdf:RDF>
        </annotation>
      </species>
      <species metaid="M_17mthdeACP_c" sboTerm="SBO:0000247" id="M_17mthdeACP_c" name="17-methyl-trans-hexa-dec-2-enoyl-ACP" compartment="c" hasOnlySubstanceUnits="true" boundaryCondition="false" constant="false" fbc:chemicalFormula="C30H55N2O8PRS">
        <annotation>
          <rdf:RDF xmlns:rdf="http://www.w3.org/1999/02/22-rdf-syntax-ns#" xmlns:dcterms="http://purl.org/dc/terms/" xmlns:vCard="http://www.w3.org/2001/vcard-rdf/3.0#" xmlns:vCard4="http://www.w3.org/2006/vcard/ns#" xmlns:bqbiol="http://biomodels.net/biology-qualifiers/" xmlns:bqmodel="http://biomodels.net/model-qualifiers/">
            <rdf:Description rdf:about="#M_17mthdeACP_c">
              <bqbiol:is>
                <rdf:Bag>
                  <rdf:li rdf:resource="http://identifiers.org/bigg.metabolite/17mthdeACP"/>
                </rdf:Bag>
              </bqbiol:is>
            </rdf:Description>
          </rdf:RDF>
        </annotation>
      </species>
      <species metaid="M_1ag3p_c" sboTerm="SBO:0000247" id="M_1ag3p_c" name="1-Acyl-sn-glycerol 3-phosphate" compartment="c" hasOnlySubstanceUnits="true" boundaryCondition="false" constant="false" fbc:chemicalFormula="C28H54NO9P">
        <annotation>
          <rdf:RDF xmlns:rdf="http://www.w3.org/1999/02/22-rdf-syntax-ns#" xmlns:dcterms="http://purl.org/dc/terms/" xmlns:vCard="http://www.w3.org/2001/vcard-rdf/3.0#" xmlns:vCard4="http://www.w3.org/2006/vcard/ns#" xmlns:bqbiol="http://biomodels.net/biology-qualifiers/" xmlns:bqmodel="http://biomodels.net/model-qualifiers/">
            <rdf:Description rdf:about="#M_1ag3p_c">
              <bqbiol:is>
                <rdf:Bag>
                  <rdf:li rdf:resource="http://identifiers.org/bigg.metabolite/1ag3p"/>
                </rdf:Bag>
              </bqbiol:is>
            </rdf:Description>
          </rdf:RDF>
        </annotation>
      </species>
      <species metaid="M_1agpe181_c" sboTerm="SBO:0000247" id="M_1agpe181_c" name="1-Acyl-sn-glycero-3-phosphoethanolamine (n-C18:1)" compartment="c" hasOnlySubstanceUnits="true" boundaryCondition="false" constant="false" fbc:chemicalFormula="C23H46NO7P1">
        <annotation>
          <rdf:RDF xmlns:rdf="http://www.w3.org/1999/02/22-rdf-syntax-ns#" xmlns:dcterms="http://purl.org/dc/terms/" xmlns:vCard="http://www.w3.org/2001/vcard-rdf/3.0#" xmlns:vCard4="http://www.w3.org/2006/vcard/ns#" xmlns:bqbiol="http://biomodels.net/biology-qualifiers/" xmlns:bqmodel="http://biomodels.net/model-qualifiers/">
            <rdf:Description rdf:about="#M_1agpe181_c">
              <bqbiol:is>
                <rdf:Bag>
                  <rdf:li rdf:resource="http://identifiers.org/bigg.metabolite/1agpe181"/>
                  <rdf:li rdf:resource="http://identifiers.org/metanetx.chemical/MNXM9584"/>
                </rdf:Bag>
              </bqbiol:is>
            </rdf:Description>
          </rdf:RDF>
        </annotation>
      </species>
      <species metaid="M_1agpg181_c" sboTerm="SBO:0000247" id="M_1agpg181_c" name="1-Acyl-sn-glycero-3-phosphoglycerol (n-C18:1)" compartment="c" hasOnlySubstanceUnits="true" boundaryCondition="false" constant="false" fbc:charge="-1" fbc:chemicalFormula="C24H46O9P">
        <annotation>
          <rdf:RDF xmlns:rdf="http://www.w3.org/1999/02/22-rdf-syntax-ns#" xmlns:dcterms="http://purl.org/dc/terms/" xmlns:vCard="http://www.w3.org/2001/vcard-rdf/3.0#" xmlns:vCard4="http://www.w3.org/2006/vcard/ns#" xmlns:bqbiol="http://biomodels.net/biology-qualifiers/" xmlns:bqmodel="http://biomodels.net/model-qualifiers/">
            <rdf:Description rdf:about="#M_1agpg181_c">
              <bqbiol:is>
                <rdf:Bag>
                  <rdf:li rdf:resource="http://identifiers.org/bigg.metabolite/1agpg181"/>
                  <rdf:li rdf:resource="http://identifiers.org/biocyc/META:CPD-8365"/>
                  <rdf:li rdf:resource="http://identifiers.org/chebi/CHEBI:72828"/>
                  <rdf:li rdf:resource="http://identifiers.org/chebi/CHEBI:72952"/>
                  <rdf:li rdf:resource="http://identifiers.org/inchi_key/FQQQKGAFQIIGLQ-SNZQZGEVSA-M"/>
                  <rdf:li rdf:resource="http://identifiers.org/lipidmaps/LMGP04050006"/>
                  <rdf:li rdf:resource="http://identifiers.org/metanetx.chemical/MNXM73868"/>
                  <rdf:li rdf:resource="http://identifiers.org/seed.compound/cpd25202"/>
                  <rdf:li rdf:resource="http://identifiers.org/slm/000000847"/>
                </rdf:Bag>
              </bqbiol:is>
            </rdf:Description>
          </rdf:RDF>
        </annotation>
      </species>
      <species metaid="M_1gCELLWALL2_c" sboTerm="SBO:0000247" id="M_1gCELLWALL2_c" compartment="c" hasOnlySubstanceUnits="true" boundaryCondition="false" constant="false">
        <annotation>
          <rdf:RDF xmlns:rdf="http://www.w3.org/1999/02/22-rdf-syntax-ns#" xmlns:dcterms="http://purl.org/dc/terms/" xmlns:vCard="http://www.w3.org/2001/vcard-rdf/3.0#" xmlns:vCard4="http://www.w3.org/2006/vcard/ns#" xmlns:bqbiol="http://biomodels.net/biology-qualifiers/" xmlns:bqmodel="http://biomodels.net/model-qualifiers/">
            <rdf:Description rdf:about="#M_1gCELLWALL2_c">
              <bqbiol:is>
                <rdf:Bag>
                  <rdf:li rdf:resource="http://identifiers.org/bigg.metabolite/1gCELLWALL2"/>
                </rdf:Bag>
              </bqbiol:is>
            </rdf:Description>
          </rdf:RDF>
        </annotation>
      </species>
      <species metaid="M_1gCELLWALL_c" sboTerm="SBO:0000247" id="M_1gCELLWALL_c" compartment="c" hasOnlySubstanceUnits="true" boundaryCondition="false" constant="false">
        <annotation>
          <rdf:RDF xmlns:rdf="http://www.w3.org/1999/02/22-rdf-syntax-ns#" xmlns:dcterms="http://purl.org/dc/terms/" xmlns:vCard="http://www.w3.org/2001/vcard-rdf/3.0#" xmlns:vCard4="http://www.w3.org/2006/vcard/ns#" xmlns:bqbiol="http://biomodels.net/biology-qualifiers/" xmlns:bqmodel="http://biomodels.net/model-qualifiers/">
            <rdf:Description rdf:about="#M_1gCELLWALL_c">
              <bqbiol:is>
                <rdf:Bag>
                  <rdf:li rdf:resource="http://identifiers.org/bigg.metabolite/1gCELLWALL"/>
                </rdf:Bag>
              </bqbiol:is>
            </rdf:Description>
          </rdf:RDF>
        </annotation>
      </species>
      <species metaid="M_1gDNA2_c" sboTerm="SBO:0000247" id="M_1gDNA2_c" compartment="c" hasOnlySubstanceUnits="true" boundaryCondition="false" constant="false">
        <annotation>
          <rdf:RDF xmlns:rdf="http://www.w3.org/1999/02/22-rdf-syntax-ns#" xmlns:dcterms="http://purl.org/dc/terms/" xmlns:vCard="http://www.w3.org/2001/vcard-rdf/3.0#" xmlns:vCard4="http://www.w3.org/2006/vcard/ns#" xmlns:bqbiol="http://biomodels.net/biology-qualifiers/" xmlns:bqmodel="http://biomodels.net/model-qualifiers/">
            <rdf:Description rdf:about="#M_1gDNA2_c">
              <bqbiol:is>
                <rdf:Bag>
                  <rdf:li rdf:resource="http://identifiers.org/bigg.metabolite/1gDNA2"/>
                </rdf:Bag>
              </bqbiol:is>
            </rdf:Description>
          </rdf:RDF>
        </annotation>
      </species>
      <species metaid="M_1gDNA_c" sboTerm="SBO:0000247" id="M_1gDNA_c" compartment="c" hasOnlySubstanceUnits="true" boundaryCondition="false" constant="false">
        <annotation>
          <rdf:RDF xmlns:rdf="http://www.w3.org/1999/02/22-rdf-syntax-ns#" xmlns:dcterms="http://purl.org/dc/terms/" xmlns:vCard="http://www.w3.org/2001/vcard-rdf/3.0#" xmlns:vCard4="http://www.w3.org/2006/vcard/ns#" xmlns:bqbiol="http://biomodels.net/biology-qualifiers/" xmlns:bqmodel="http://biomodels.net/model-qualifiers/">
            <rdf:Description rdf:about="#M_1gDNA_c">
              <bqbiol:is>
                <rdf:Bag>
                  <rdf:li rdf:resource="http://identifiers.org/bigg.metabolite/1gDNA"/>
                </rdf:Bag>
              </bqbiol:is>
            </rdf:Description>
          </rdf:RDF>
        </annotation>
      </species>
      <species metaid="M_1gLIPIDS2_c" sboTerm="SBO:0000247" id="M_1gLIPIDS2_c" compartment="c" hasOnlySubstanceUnits="true" boundaryCondition="false" constant="false">
        <annotation>
          <rdf:RDF xmlns:rdf="http://www.w3.org/1999/02/22-rdf-syntax-ns#" xmlns:dcterms="http://purl.org/dc/terms/" xmlns:vCard="http://www.w3.org/2001/vcard-rdf/3.0#" xmlns:vCard4="http://www.w3.org/2006/vcard/ns#" xmlns:bqbiol="http://biomodels.net/biology-qualifiers/" xmlns:bqmodel="http://biomodels.net/model-qualifiers/">
            <rdf:Description rdf:about="#M_1gLIPIDS2_c">
              <bqbiol:is>
                <rdf:Bag>
                  <rdf:li rdf:resource="http://identifiers.org/bigg.metabolite/1gLIPIDS2"/>
                </rdf:Bag>
              </bqbiol:is>
            </rdf:Description>
          </rdf:RDF>
        </annotation>
      </species>
      <species metaid="M_1gLIPIDS_c" sboTerm="SBO:0000247" id="M_1gLIPIDS_c" compartment="c" hasOnlySubstanceUnits="true" boundaryCondition="false" constant="false">
        <annotation>
          <rdf:RDF xmlns:rdf="http://www.w3.org/1999/02/22-rdf-syntax-ns#" xmlns:dcterms="http://purl.org/dc/terms/" xmlns:vCard="http://www.w3.org/2001/vcard-rdf/3.0#" xmlns:vCard4="http://www.w3.org/2006/vcard/ns#" xmlns:bqbiol="http://biomodels.net/biology-qualifiers/" xmlns:bqmodel="http://biomodels.net/model-qualifiers/">
            <rdf:Description rdf:about="#M_1gLIPIDS_c">
              <bqbiol:is>
                <rdf:Bag>
                  <rdf:li rdf:resource="http://identifiers.org/bigg.metabolite/1gLIPIDS"/>
                </rdf:Bag>
              </bqbiol:is>
            </rdf:Description>
          </rdf:RDF>
        </annotation>
      </species>
      <species metaid="M_1gLIPIDSr_c" sboTerm="SBO:0000247" id="M_1gLIPIDSr_c" compartment="c" hasOnlySubstanceUnits="true" boundaryCondition="false" constant="false">
        <annotation>
          <rdf:RDF xmlns:rdf="http://www.w3.org/1999/02/22-rdf-syntax-ns#" xmlns:dcterms="http://purl.org/dc/terms/" xmlns:vCard="http://www.w3.org/2001/vcard-rdf/3.0#" xmlns:vCard4="http://www.w3.org/2006/vcard/ns#" xmlns:bqbiol="http://biomodels.net/biology-qualifiers/" xmlns:bqmodel="http://biomodels.net/model-qualifiers/">
            <rdf:Description rdf:about="#M_1gLIPIDSr_c">
              <bqbiol:is>
                <rdf:Bag>
                  <rdf:li rdf:resource="http://identifiers.org/bigg.metabolite/1gLIPIDSr"/>
                </rdf:Bag>
              </bqbiol:is>
            </rdf:Description>
          </rdf:RDF>
        </annotation>
      </species>
      <species metaid="M_1gMeasuredSolutes2_c" sboTerm="SBO:0000247" id="M_1gMeasuredSolutes2_c" compartment="c" hasOnlySubstanceUnits="true" boundaryCondition="false" constant="false">
        <annotation>
          <rdf:RDF xmlns:rdf="http://www.w3.org/1999/02/22-rdf-syntax-ns#" xmlns:dcterms="http://purl.org/dc/terms/" xmlns:vCard="http://www.w3.org/2001/vcard-rdf/3.0#" xmlns:vCard4="http://www.w3.org/2006/vcard/ns#" xmlns:bqbiol="http://biomodels.net/biology-qualifiers/" xmlns:bqmodel="http://biomodels.net/model-qualifiers/">
            <rdf:Description rdf:about="#M_1gMeasuredSolutes2_c">
              <bqbiol:is>
                <rdf:Bag>
                  <rdf:li rdf:resource="http://identifiers.org/bigg.metabolite/1gMeasuredSolutes2"/>
                </rdf:Bag>
              </bqbiol:is>
            </rdf:Description>
          </rdf:RDF>
        </annotation>
      </species>
      <species metaid="M_1gMeasuredSolutes_c" sboTerm="SBO:0000247" id="M_1gMeasuredSolutes_c" compartment="c" hasOnlySubstanceUnits="true" boundaryCondition="false" constant="false">
        <annotation>
          <rdf:RDF xmlns:rdf="http://www.w3.org/1999/02/22-rdf-syntax-ns#" xmlns:dcterms="http://purl.org/dc/terms/" xmlns:vCard="http://www.w3.org/2001/vcard-rdf/3.0#" xmlns:vCard4="http://www.w3.org/2006/vcard/ns#" xmlns:bqbiol="http://biomodels.net/biology-qualifiers/" xmlns:bqmodel="http://biomodels.net/model-qualifiers/">
            <rdf:Description rdf:about="#M_1gMeasuredSolutes_c">
              <bqbiol:is>
                <rdf:Bag>
                  <rdf:li rdf:resource="http://identifiers.org/bigg.metabolite/1gMeasuredSolutes"/>
                </rdf:Bag>
              </bqbiol:is>
            </rdf:Description>
          </rdf:RDF>
        </annotation>
      </species>
      <species metaid="M_1gOtherSolutes2_c" sboTerm="SBO:0000247" id="M_1gOtherSolutes2_c" compartment="c" hasOnlySubstanceUnits="true" boundaryCondition="false" constant="false">
        <annotation>
          <rdf:RDF xmlns:rdf="http://www.w3.org/1999/02/22-rdf-syntax-ns#" xmlns:dcterms="http://purl.org/dc/terms/" xmlns:vCard="http://www.w3.org/2001/vcard-rdf/3.0#" xmlns:vCard4="http://www.w3.org/2006/vcard/ns#" xmlns:bqbiol="http://biomodels.net/biology-qualifiers/" xmlns:bqmodel="http://biomodels.net/model-qualifiers/">
            <rdf:Description rdf:about="#M_1gOtherSolutes2_c">
              <bqbiol:is>
                <rdf:Bag>
                  <rdf:li rdf:resource="http://identifiers.org/bigg.metabolite/1gOtherSolutes2"/>
                </rdf:Bag>
              </bqbiol:is>
            </rdf:Description>
          </rdf:RDF>
        </annotation>
      </species>
      <species metaid="M_1gOtherSolutes_r_c" sboTerm="SBO:0000247" id="M_1gOtherSolutes_r_c" compartment="c" hasOnlySubstanceUnits="true" boundaryCondition="false" constant="false">
        <annotation>
          <rdf:RDF xmlns:rdf="http://www.w3.org/1999/02/22-rdf-syntax-ns#" xmlns:dcterms="http://purl.org/dc/terms/" xmlns:vCard="http://www.w3.org/2001/vcard-rdf/3.0#" xmlns:vCard4="http://www.w3.org/2006/vcard/ns#" xmlns:bqbiol="http://biomodels.net/biology-qualifiers/" xmlns:bqmodel="http://biomodels.net/model-qualifiers/">
            <rdf:Description rdf:about="#M_1gOtherSolutes_r_c">
              <bqbiol:is>
                <rdf:Bag>
                  <rdf:li rdf:resource="http://identifiers.org/bigg.metabolite/1gOtherSolutes_r"/>
                </rdf:Bag>
              </bqbiol:is>
            </rdf:Description>
          </rdf:RDF>
        </annotation>
      </species>
      <species metaid="M_1gPROTEIN2_c" sboTerm="SBO:0000247" id="M_1gPROTEIN2_c" compartment="c" hasOnlySubstanceUnits="true" boundaryCondition="false" constant="false">
        <annotation>
          <rdf:RDF xmlns:rdf="http://www.w3.org/1999/02/22-rdf-syntax-ns#" xmlns:dcterms="http://purl.org/dc/terms/" xmlns:vCard="http://www.w3.org/2001/vcard-rdf/3.0#" xmlns:vCard4="http://www.w3.org/2006/vcard/ns#" xmlns:bqbiol="http://biomodels.net/biology-qualifiers/" xmlns:bqmodel="http://biomodels.net/model-qualifiers/">
            <rdf:Description rdf:about="#M_1gPROTEIN2_c">
              <bqbiol:is>
                <rdf:Bag>
                  <rdf:li rdf:resource="http://identifiers.org/bigg.metabolite/1gPROTEIN2"/>
                </rdf:Bag>
              </bqbiol:is>
            </rdf:Description>
          </rdf:RDF>
        </annotation>
      </species>
      <species metaid="M_1gPROTEIN_c" sboTerm="SBO:0000247" id="M_1gPROTEIN_c" compartment="c" hasOnlySubstanceUnits="true" boundaryCondition="false" constant="false">
        <annotation>
          <rdf:RDF xmlns:rdf="http://www.w3.org/1999/02/22-rdf-syntax-ns#" xmlns:dcterms="http://purl.org/dc/terms/" xmlns:vCard="http://www.w3.org/2001/vcard-rdf/3.0#" xmlns:vCard4="http://www.w3.org/2006/vcard/ns#" xmlns:bqbiol="http://biomodels.net/biology-qualifiers/" xmlns:bqmodel="http://biomodels.net/model-qualifiers/">
            <rdf:Description rdf:about="#M_1gPROTEIN_c">
              <bqbiol:is>
                <rdf:Bag>
                  <rdf:li rdf:resource="http://identifiers.org/bigg.metabolite/1gPROTEIN"/>
                </rdf:Bag>
              </bqbiol:is>
            </rdf:Description>
          </rdf:RDF>
        </annotation>
      </species>
      <species metaid="M_1gRNA2_c" sboTerm="SBO:0000247" id="M_1gRNA2_c" compartment="c" hasOnlySubstanceUnits="true" boundaryCondition="false" constant="false">
        <annotation>
          <rdf:RDF xmlns:rdf="http://www.w3.org/1999/02/22-rdf-syntax-ns#" xmlns:dcterms="http://purl.org/dc/terms/" xmlns:vCard="http://www.w3.org/2001/vcard-rdf/3.0#" xmlns:vCard4="http://www.w3.org/2006/vcard/ns#" xmlns:bqbiol="http://biomodels.net/biology-qualifiers/" xmlns:bqmodel="http://biomodels.net/model-qualifiers/">
            <rdf:Description rdf:about="#M_1gRNA2_c">
              <bqbiol:is>
                <rdf:Bag>
                  <rdf:li rdf:resource="http://identifiers.org/bigg.metabolite/1gRNA2"/>
                </rdf:Bag>
              </bqbiol:is>
            </rdf:Description>
          </rdf:RDF>
        </annotation>
      </species>
      <species metaid="M_1gRNA_c" sboTerm="SBO:0000247" id="M_1gRNA_c" compartment="c" hasOnlySubstanceUnits="true" boundaryCondition="false" constant="false">
        <annotation>
          <rdf:RDF xmlns:rdf="http://www.w3.org/1999/02/22-rdf-syntax-ns#" xmlns:dcterms="http://purl.org/dc/terms/" xmlns:vCard="http://www.w3.org/2001/vcard-rdf/3.0#" xmlns:vCard4="http://www.w3.org/2006/vcard/ns#" xmlns:bqbiol="http://biomodels.net/biology-qualifiers/" xmlns:bqmodel="http://biomodels.net/model-qualifiers/">
            <rdf:Description rdf:about="#M_1gRNA_c">
              <bqbiol:is>
                <rdf:Bag>
                  <rdf:li rdf:resource="http://identifiers.org/bigg.metabolite/1gRNA"/>
                </rdf:Bag>
              </bqbiol:is>
            </rdf:Description>
          </rdf:RDF>
        </annotation>
      </species>
      <species metaid="M_1gUnmeasuredSolutes_c" sboTerm="SBO:0000247" id="M_1gUnmeasuredSolutes_c" compartment="c" hasOnlySubstanceUnits="true" boundaryCondition="false" constant="false">
        <annotation>
          <rdf:RDF xmlns:rdf="http://www.w3.org/1999/02/22-rdf-syntax-ns#" xmlns:dcterms="http://purl.org/dc/terms/" xmlns:vCard="http://www.w3.org/2001/vcard-rdf/3.0#" xmlns:vCard4="http://www.w3.org/2006/vcard/ns#" xmlns:bqbiol="http://biomodels.net/biology-qualifiers/" xmlns:bqmodel="http://biomodels.net/model-qualifiers/">
            <rdf:Description rdf:about="#M_1gUnmeasuredSolutes_c">
              <bqbiol:is>
                <rdf:Bag>
                  <rdf:li rdf:resource="http://identifiers.org/bigg.metabolite/1gUnmeasuredSolutes"/>
                </rdf:Bag>
              </bqbiol:is>
            </rdf:Description>
          </rdf:RDF>
        </annotation>
      </species>
      <species metaid="M_1h2nap_c" sboTerm="SBO:0000247" id="M_1h2nap_c" name="1-Hydroxy-2-naphthoate" compartment="c" hasOnlySubstanceUnits="true" boundaryCondition="false" constant="false" fbc:charge="-1">
        <annotation>
          <rdf:RDF xmlns:rdf="http://www.w3.org/1999/02/22-rdf-syntax-ns#" xmlns:dcterms="http://purl.org/dc/terms/" xmlns:vCard="http://www.w3.org/2001/vcard-rdf/3.0#" xmlns:vCard4="http://www.w3.org/2006/vcard/ns#" xmlns:bqbiol="http://biomodels.net/biology-qualifiers/" xmlns:bqmodel="http://biomodels.net/model-qualifiers/">
            <rdf:Description rdf:about="#M_1h2nap_c">
              <bqbiol:is>
                <rdf:Bag>
                  <rdf:li rdf:resource="http://identifiers.org/bigg.metabolite/1h2nap"/>
                </rdf:Bag>
              </bqbiol:is>
            </rdf:Description>
          </rdf:RDF>
        </annotation>
      </species>
      <species metaid="M_1p3h5c_c" sboTerm="SBO:0000247" id="M_1p3h5c_c" name="L 1 Pyrroline 3 hydroxy 5 carboxylate C5H6NO3" compartment="c" hasOnlySubstanceUnits="true" boundaryCondition="false" constant="false" fbc:charge="-1" fbc:chemicalFormula="C5H6NO3">
        <annotation>
          <rdf:RDF xmlns:rdf="http://www.w3.org/1999/02/22-rdf-syntax-ns#" xmlns:dcterms="http://purl.org/dc/terms/" xmlns:vCard="http://www.w3.org/2001/vcard-rdf/3.0#" xmlns:vCard4="http://www.w3.org/2006/vcard/ns#" xmlns:bqbiol="http://biomodels.net/biology-qualifiers/" xmlns:bqmodel="http://biomodels.net/model-qualifiers/">
            <rdf:Description rdf:about="#M_1p3h5c_c">
              <bqbiol:is>
                <rdf:Bag>
                  <rdf:li rdf:resource="http://identifiers.org/bigg.metabolite/1p3h5c"/>
                  <rdf:li rdf:resource="http://identifiers.org/biocyc/META:PYRROLINE-HYDROXY-CARBOXYLATE"/>
                  <rdf:li rdf:resource="http://identifiers.org/chebi/CHEBI:6151"/>
                  <rdf:li rdf:resource="http://identifiers.org/chebi/CHEBI:62612"/>
                  <rdf:li rdf:resource="http://identifiers.org/hmdb/HMDB62585"/>
                  <rdf:li rdf:resource="http://identifiers.org/inchi_key/WFOFKRKDDKGRIK-DMTCNVIQSA-M"/>
                  <rdf:li rdf:resource="http://identifiers.org/kegg.compound/C04281"/>
                  <rdf:li rdf:resource="http://identifiers.org/metanetx.chemical/MNXM114091"/>
                  <rdf:li rdf:resource="http://identifiers.org/seed.compound/cpd02625"/>
                </rdf:Bag>
              </bqbiol:is>
            </rdf:Description>
          </rdf:RDF>
        </annotation>
      </species>
      <species metaid="M_1pyr5c_c" sboTerm="SBO:0000247" id="M_1pyr5c_c" name="1-Pyrroline-5-carboxylate" compartment="c" hasOnlySubstanceUnits="true" boundaryCondition="false" constant="false" fbc:charge="-1" fbc:chemicalFormula="C5H6NO2">
        <annotation>
          <rdf:RDF xmlns:rdf="http://www.w3.org/1999/02/22-rdf-syntax-ns#" xmlns:dcterms="http://purl.org/dc/terms/" xmlns:vCard="http://www.w3.org/2001/vcard-rdf/3.0#" xmlns:vCard4="http://www.w3.org/2006/vcard/ns#" xmlns:bqbiol="http://biomodels.net/biology-qualifiers/" xmlns:bqmodel="http://biomodels.net/model-qualifiers/">
            <rdf:Description rdf:about="#M_1pyr5c_c">
              <bqbiol:is>
                <rdf:Bag>
                  <rdf:li rdf:resource="http://identifiers.org/bigg.metabolite/1pyr5c"/>
                  <rdf:li rdf:resource="http://identifiers.org/biocyc/META:L-DELTA1-PYRROLINE_5-CARBOXYLATE"/>
                  <rdf:li rdf:resource="http://identifiers.org/chebi/CHEBI:11297"/>
                  <rdf:li rdf:resource="http://identifiers.org/chebi/CHEBI:26458"/>
                  <rdf:li rdf:resource="http://identifiers.org/chebi/CHEBI:18727"/>
                  <rdf:li rdf:resource="http://identifiers.org/chebi/CHEBI:371"/>
                  <rdf:li rdf:resource="http://identifiers.org/chebi/CHEBI:15893"/>
                  <rdf:li rdf:resource="http://identifiers.org/chebi/CHEBI:29066"/>
                  <rdf:li rdf:resource="http://identifiers.org/chebi/CHEBI:11689"/>
                  <rdf:li rdf:resource="http://identifiers.org/chebi/CHEBI:1372"/>
                  <rdf:li rdf:resource="http://identifiers.org/chebi/CHEBI:17388"/>
                  <rdf:li rdf:resource="http://identifiers.org/chebi/CHEBI:12409"/>
                  <rdf:li rdf:resource="http://identifiers.org/chebi/CHEBI:19873"/>
                  <rdf:li rdf:resource="http://identifiers.org/chebi/CHEBI:19095"/>
                  <rdf:li rdf:resource="http://identifiers.org/hmdb/HMDB01301"/>
                  <rdf:li rdf:resource="http://identifiers.org/hmdb/HMDB02240"/>
                  <rdf:li rdf:resource="http://identifiers.org/inchi_key/DWAKNKKXGALPNW-UHFFFAOYSA-M"/>
                  <rdf:li rdf:resource="http://identifiers.org/kegg.compound/C03912"/>
                  <rdf:li rdf:resource="http://identifiers.org/kegg.compound/C04322"/>
                  <rdf:li rdf:resource="http://identifiers.org/metanetx.chemical/MNXM1617"/>
                  <rdf:li rdf:resource="http://identifiers.org/reactome.compound/113590"/>
                  <rdf:li rdf:resource="http://identifiers.org/reactome.compound/35305"/>
                  <rdf:li rdf:resource="http://identifiers.org/sabiork/6942"/>
                  <rdf:li rdf:resource="http://identifiers.org/sabiork/7234"/>
                  <rdf:li rdf:resource="http://identifiers.org/seed.compound/cpd29655"/>
                  <rdf:li rdf:resource="http://identifiers.org/seed.compound/cpd02651"/>
                  <rdf:li rdf:resource="http://identifiers.org/seed.compound/cpd02431"/>
                </rdf:Bag>
              </bqbiol:is>
            </rdf:Description>
          </rdf:RDF>
        </annotation>
      </species>
      <species metaid="M_1tdecg3p_c" sboTerm="SBO:0000247" id="M_1tdecg3p_c" name="1-tetradecanoyl-sn-glycerol 3-phosphate" compartment="c" hasOnlySubstanceUnits="true" boundaryCondition="false" constant="false" fbc:charge="-2" fbc:chemicalFormula="C17H33O7P1">
        <annotation>
          <rdf:RDF xmlns:rdf="http://www.w3.org/1999/02/22-rdf-syntax-ns#" xmlns:dcterms="http://purl.org/dc/terms/" xmlns:vCard="http://www.w3.org/2001/vcard-rdf/3.0#" xmlns:vCard4="http://www.w3.org/2006/vcard/ns#" xmlns:bqbiol="http://biomodels.net/biology-qualifiers/" xmlns:bqmodel="http://biomodels.net/model-qualifiers/">
            <rdf:Description rdf:about="#M_1tdecg3p_c">
              <bqbiol:is>
                <rdf:Bag>
                  <rdf:li rdf:resource="http://identifiers.org/bigg.metabolite/1tdecg3p"/>
                  <rdf:li rdf:resource="http://identifiers.org/biocyc/META:CPD-18379"/>
                  <rdf:li rdf:resource="http://identifiers.org/chebi/CHEBI:62833"/>
                  <rdf:li rdf:resource="http://identifiers.org/chebi/CHEBI:72683"/>
                  <rdf:li rdf:resource="http://identifiers.org/hmdb/HMDB62321"/>
                  <rdf:li rdf:resource="http://identifiers.org/inchi_key/FAZBDRGXCKPVJU-MRXNPFEDSA-L"/>
                  <rdf:li rdf:resource="http://identifiers.org/lipidmaps/LMGP10050007"/>
                  <rdf:li rdf:resource="http://identifiers.org/metanetx.chemical/MNXM3426"/>
                  <rdf:li rdf:resource="http://identifiers.org/reactome.compound/8878649"/>
                  <rdf:li rdf:resource="http://identifiers.org/sabiork/26679"/>
                  <rdf:li rdf:resource="http://identifiers.org/seed.compound/cpd15331"/>
                  <rdf:li rdf:resource="http://identifiers.org/slm/000000647"/>
                </rdf:Bag>
              </bqbiol:is>
            </rdf:Description>
          </rdf:RDF>
        </annotation>
      </species>
      <species metaid="M_23camp_c" sboTerm="SBO:0000247" id="M_23camp_c" name="2&apos;,3&apos;-Cyclic AMP" compartment="c" hasOnlySubstanceUnits="true" boundaryCondition="false" constant="false" fbc:charge="-1" fbc:chemicalFormula="C10H11N5O6P">
        <annotation>
          <rdf:RDF xmlns:rdf="http://www.w3.org/1999/02/22-rdf-syntax-ns#" xmlns:dcterms="http://purl.org/dc/terms/" xmlns:vCard="http://www.w3.org/2001/vcard-rdf/3.0#" xmlns:vCard4="http://www.w3.org/2006/vcard/ns#" xmlns:bqbiol="http://biomodels.net/biology-qualifiers/" xmlns:bqmodel="http://biomodels.net/model-qualifiers/">
            <rdf:Description rdf:about="#M_23camp_c">
              <bqbiol:is>
                <rdf:Bag>
                  <rdf:li rdf:resource="http://identifiers.org/bigg.metabolite/23camp"/>
                  <rdf:li rdf:resource="http://identifiers.org/biocyc/META:CPD-3707"/>
                  <rdf:li rdf:resource="http://identifiers.org/chebi/CHEBI:823"/>
                  <rdf:li rdf:resource="http://identifiers.org/chebi/CHEBI:60879"/>
                  <rdf:li rdf:resource="http://identifiers.org/chebi/CHEBI:19212"/>
                  <rdf:li rdf:resource="http://identifiers.org/chebi/CHEBI:40469"/>
                  <rdf:li rdf:resource="http://identifiers.org/chebi/CHEBI:27844"/>
                  <rdf:li rdf:resource="http://identifiers.org/inchi_key/KMYWVDDIPVNLME-KQYNXXCUSA-M"/>
                  <rdf:li rdf:resource="http://identifiers.org/kegg.compound/C02353"/>
                  <rdf:li rdf:resource="http://identifiers.org/metanetx.chemical/MNXM2598"/>
                  <rdf:li rdf:resource="http://identifiers.org/sabiork/1882"/>
                  <rdf:li rdf:resource="http://identifiers.org/seed.compound/cpd01570"/>
                </rdf:Bag>
              </bqbiol:is>
            </rdf:Description>
          </rdf:RDF>
        </annotation>
      </species>
      <species metaid="M_23ccmp_c" sboTerm="SBO:0000247" id="M_23ccmp_c" name="2&apos;,3&apos;-Cyclic CMP" compartment="c" hasOnlySubstanceUnits="true" boundaryCondition="false" constant="false" fbc:charge="-1" fbc:chemicalFormula="C9H11N3O7P">
        <annotation>
          <rdf:RDF xmlns:rdf="http://www.w3.org/1999/02/22-rdf-syntax-ns#" xmlns:dcterms="http://purl.org/dc/terms/" xmlns:vCard="http://www.w3.org/2001/vcard-rdf/3.0#" xmlns:vCard4="http://www.w3.org/2006/vcard/ns#" xmlns:bqbiol="http://biomodels.net/biology-qualifiers/" xmlns:bqmodel="http://biomodels.net/model-qualifiers/">
            <rdf:Description rdf:about="#M_23ccmp_c">
              <bqbiol:is>
                <rdf:Bag>
                  <rdf:li rdf:resource="http://identifiers.org/bigg.metabolite/23ccmp"/>
                  <rdf:li rdf:resource="http://identifiers.org/biocyc/META:CPD-3713"/>
                  <rdf:li rdf:resource="http://identifiers.org/chebi/CHEBI:824"/>
                  <rdf:li rdf:resource="http://identifiers.org/chebi/CHEBI:60877"/>
                  <rdf:li rdf:resource="http://identifiers.org/chebi/CHEBI:27652"/>
                  <rdf:li rdf:resource="http://identifiers.org/chebi/CHEBI:19213"/>
                  <rdf:li rdf:resource="http://identifiers.org/inchi_key/NMPZCCZXCOMSDQ-XVFCMESISA-M"/>
                  <rdf:li rdf:resource="http://identifiers.org/kegg.compound/C02354"/>
                  <rdf:li rdf:resource="http://identifiers.org/metanetx.chemical/MNXM3148"/>
                  <rdf:li rdf:resource="http://identifiers.org/sabiork/2406"/>
                  <rdf:li rdf:resource="http://identifiers.org/seed.compound/cpd01571"/>
                </rdf:Bag>
              </bqbiol:is>
            </rdf:Description>
          </rdf:RDF>
        </annotation>
      </species>
      <species metaid="M_23ccmp_e" sboTerm="SBO:0000247" id="M_23ccmp_e" name="2&apos;,3&apos;-Cyclic CMP" compartment="e" hasOnlySubstanceUnits="true" boundaryCondition="false" constant="false" fbc:charge="-1" fbc:chemicalFormula="C9H11N3O7P">
        <annotation>
          <rdf:RDF xmlns:rdf="http://www.w3.org/1999/02/22-rdf-syntax-ns#" xmlns:dcterms="http://purl.org/dc/terms/" xmlns:vCard="http://www.w3.org/2001/vcard-rdf/3.0#" xmlns:vCard4="http://www.w3.org/2006/vcard/ns#" xmlns:bqbiol="http://biomodels.net/biology-qualifiers/" xmlns:bqmodel="http://biomodels.net/model-qualifiers/">
            <rdf:Description rdf:about="#M_23ccmp_e">
              <bqbiol:is>
                <rdf:Bag>
                  <rdf:li rdf:resource="http://identifiers.org/bigg.metabolite/23ccmp"/>
                  <rdf:li rdf:resource="http://identifiers.org/biocyc/META:CPD-3713"/>
                  <rdf:li rdf:resource="http://identifiers.org/chebi/CHEBI:824"/>
                  <rdf:li rdf:resource="http://identifiers.org/chebi/CHEBI:60877"/>
                  <rdf:li rdf:resource="http://identifiers.org/chebi/CHEBI:27652"/>
                  <rdf:li rdf:resource="http://identifiers.org/chebi/CHEBI:19213"/>
                  <rdf:li rdf:resource="http://identifiers.org/inchi_key/NMPZCCZXCOMSDQ-XVFCMESISA-M"/>
                  <rdf:li rdf:resource="http://identifiers.org/kegg.compound/C02354"/>
                  <rdf:li rdf:resource="http://identifiers.org/metanetx.chemical/MNXM3148"/>
                  <rdf:li rdf:resource="http://identifiers.org/sabiork/2406"/>
                  <rdf:li rdf:resource="http://identifiers.org/seed.compound/cpd01571"/>
                </rdf:Bag>
              </bqbiol:is>
            </rdf:Description>
          </rdf:RDF>
        </annotation>
      </species>
      <species metaid="M_23cgmp_c" sboTerm="SBO:0000247" id="M_23cgmp_c" name="2&apos;,3&apos;-Cyclic GMP" compartment="c" hasOnlySubstanceUnits="true" boundaryCondition="false" constant="false" fbc:charge="-1" fbc:chemicalFormula="C10H11N5O7P">
        <annotation>
          <rdf:RDF xmlns:rdf="http://www.w3.org/1999/02/22-rdf-syntax-ns#" xmlns:dcterms="http://purl.org/dc/terms/" xmlns:vCard="http://www.w3.org/2001/vcard-rdf/3.0#" xmlns:vCard4="http://www.w3.org/2006/vcard/ns#" xmlns:bqbiol="http://biomodels.net/biology-qualifiers/" xmlns:bqmodel="http://biomodels.net/model-qualifiers/">
            <rdf:Description rdf:about="#M_23cgmp_c">
              <bqbiol:is>
                <rdf:Bag>
                  <rdf:li rdf:resource="http://identifiers.org/bigg.metabolite/23cgmp"/>
                  <rdf:li rdf:resource="http://identifiers.org/biocyc/META:CPD-3709"/>
                  <rdf:li rdf:resource="http://identifiers.org/chebi/CHEBI:28181"/>
                  <rdf:li rdf:resource="http://identifiers.org/chebi/CHEBI:19214"/>
                  <rdf:li rdf:resource="http://identifiers.org/chebi/CHEBI:60837"/>
                  <rdf:li rdf:resource="http://identifiers.org/chebi/CHEBI:825"/>
                  <rdf:li rdf:resource="http://identifiers.org/inchi_key/UASRYODFRYWBRC-UUOKFMHZSA-M"/>
                  <rdf:li rdf:resource="http://identifiers.org/kegg.compound/C06194"/>
                  <rdf:li rdf:resource="http://identifiers.org/metanetx.chemical/MNXM3149"/>
                  <rdf:li rdf:resource="http://identifiers.org/sabiork/1900"/>
                  <rdf:li rdf:resource="http://identifiers.org/seed.compound/cpd03702"/>
                </rdf:Bag>
              </bqbiol:is>
            </rdf:Description>
          </rdf:RDF>
        </annotation>
      </species>
      <species metaid="M_23cump_c" sboTerm="SBO:0000247" id="M_23cump_c" name="2&apos;,3&apos;-Cyclic UMP" compartment="c" hasOnlySubstanceUnits="true" boundaryCondition="false" constant="false" fbc:charge="-1" fbc:chemicalFormula="C9H10N2O8P">
        <annotation>
          <rdf:RDF xmlns:rdf="http://www.w3.org/1999/02/22-rdf-syntax-ns#" xmlns:dcterms="http://purl.org/dc/terms/" xmlns:vCard="http://www.w3.org/2001/vcard-rdf/3.0#" xmlns:vCard4="http://www.w3.org/2006/vcard/ns#" xmlns:bqbiol="http://biomodels.net/biology-qualifiers/" xmlns:bqmodel="http://biomodels.net/model-qualifiers/">
            <rdf:Description rdf:about="#M_23cump_c">
              <bqbiol:is>
                <rdf:Bag>
                  <rdf:li rdf:resource="http://identifiers.org/bigg.metabolite/23cump"/>
                  <rdf:li rdf:resource="http://identifiers.org/biocyc/META:CPD-3725"/>
                  <rdf:li rdf:resource="http://identifiers.org/chebi/CHEBI:28637"/>
                  <rdf:li rdf:resource="http://identifiers.org/chebi/CHEBI:826"/>
                  <rdf:li rdf:resource="http://identifiers.org/chebi/CHEBI:60873"/>
                  <rdf:li rdf:resource="http://identifiers.org/chebi/CHEBI:19215"/>
                  <rdf:li rdf:resource="http://identifiers.org/hmdb/HMDB11640"/>
                  <rdf:li rdf:resource="http://identifiers.org/inchi_key/HWDMHJDYMFRXOX-XVFCMESISA-M"/>
                  <rdf:li rdf:resource="http://identifiers.org/kegg.compound/C02355"/>
                  <rdf:li rdf:resource="http://identifiers.org/metanetx.chemical/MNXM3150"/>
                  <rdf:li rdf:resource="http://identifiers.org/sabiork/2407"/>
                  <rdf:li rdf:resource="http://identifiers.org/seed.compound/cpd01572"/>
                </rdf:Bag>
              </bqbiol:is>
            </rdf:Description>
          </rdf:RDF>
        </annotation>
      </species>
      <species metaid="M_23dappa_c" sboTerm="SBO:0000247" id="M_23dappa_c" name="2,3-diaminopropionate" compartment="c" hasOnlySubstanceUnits="true" boundaryCondition="false" constant="false" fbc:chemicalFormula="C3H9N2O2">
        <annotation>
          <rdf:RDF xmlns:rdf="http://www.w3.org/1999/02/22-rdf-syntax-ns#" xmlns:dcterms="http://purl.org/dc/terms/" xmlns:vCard="http://www.w3.org/2001/vcard-rdf/3.0#" xmlns:vCard4="http://www.w3.org/2006/vcard/ns#" xmlns:bqbiol="http://biomodels.net/biology-qualifiers/" xmlns:bqmodel="http://biomodels.net/model-qualifiers/">
            <rdf:Description rdf:about="#M_23dappa_c">
              <bqbiol:is>
                <rdf:Bag>
                  <rdf:li rdf:resource="http://identifiers.org/bigg.metabolite/23dappa"/>
                  <rdf:li rdf:resource="http://identifiers.org/biocyc/META:L-23-DIAMINOPROPANOATE"/>
                  <rdf:li rdf:resource="http://identifiers.org/biocyc/META:23-Diaminopropanoate"/>
                  <rdf:li rdf:resource="http://identifiers.org/chebi/CHEBI:19309"/>
                  <rdf:li rdf:resource="http://identifiers.org/chebi/CHEBI:16303"/>
                  <rdf:li rdf:resource="http://identifiers.org/chebi/CHEBI:18383"/>
                  <rdf:li rdf:resource="http://identifiers.org/chebi/CHEBI:11419"/>
                  <rdf:li rdf:resource="http://identifiers.org/chebi/CHEBI:84374"/>
                  <rdf:li rdf:resource="http://identifiers.org/chebi/CHEBI:42159"/>
                  <rdf:li rdf:resource="http://identifiers.org/chebi/CHEBI:58468"/>
                  <rdf:li rdf:resource="http://identifiers.org/chebi/CHEBI:6153"/>
                  <rdf:li rdf:resource="http://identifiers.org/chebi/CHEBI:876"/>
                  <rdf:li rdf:resource="http://identifiers.org/chebi/CHEBI:42164"/>
                  <rdf:li rdf:resource="http://identifiers.org/chebi/CHEBI:13043"/>
                  <rdf:li rdf:resource="http://identifiers.org/chebi/CHEBI:49983"/>
                  <rdf:li rdf:resource="http://identifiers.org/chebi/CHEBI:57721"/>
                  <rdf:li rdf:resource="http://identifiers.org/chebi/CHEBI:21190"/>
                  <rdf:li rdf:resource="http://identifiers.org/hmdb/HMDB02006"/>
                  <rdf:li rdf:resource="http://identifiers.org/inchi_key/PECYZEOJVXMISF-REOHCLBHSA-N"/>
                  <rdf:li rdf:resource="http://identifiers.org/kegg.compound/C06393"/>
                  <rdf:li rdf:resource="http://identifiers.org/kegg.compound/C03401"/>
                  <rdf:li rdf:resource="http://identifiers.org/lipidmaps/LMFA01100051"/>
                  <rdf:li rdf:resource="http://identifiers.org/metanetx.chemical/MNXM91374"/>
                  <rdf:li rdf:resource="http://identifiers.org/sabiork/8608"/>
                  <rdf:li rdf:resource="http://identifiers.org/sabiork/6603"/>
                  <rdf:li rdf:resource="http://identifiers.org/seed.compound/cpd02150"/>
                  <rdf:li rdf:resource="http://identifiers.org/seed.compound/cpd21925"/>
                  <rdf:li rdf:resource="http://identifiers.org/seed.compound/cpd03828"/>
                </rdf:Bag>
              </bqbiol:is>
            </rdf:Description>
          </rdf:RDF>
        </annotation>
      </species>
      <species metaid="M_23ddhb_c" sboTerm="SBO:0000247" id="M_23ddhb_c" name="2,3-Dihydro-2,3-dihydroxybenzoate" compartment="c" hasOnlySubstanceUnits="true" boundaryCondition="false" constant="false" fbc:charge="-1" fbc:chemicalFormula="C7H7O4">
        <annotation>
          <rdf:RDF xmlns:rdf="http://www.w3.org/1999/02/22-rdf-syntax-ns#" xmlns:dcterms="http://purl.org/dc/terms/" xmlns:vCard="http://www.w3.org/2001/vcard-rdf/3.0#" xmlns:vCard4="http://www.w3.org/2006/vcard/ns#" xmlns:bqbiol="http://biomodels.net/biology-qualifiers/" xmlns:bqmodel="http://biomodels.net/model-qualifiers/">
            <rdf:Description rdf:about="#M_23ddhb_c">
              <bqbiol:is>
                <rdf:Bag>
                  <rdf:li rdf:resource="http://identifiers.org/bigg.metabolite/23ddhb"/>
                  <rdf:li rdf:resource="http://identifiers.org/biocyc/META:DIHYDRO-DIOH-BENZOATE"/>
                  <rdf:li rdf:resource="http://identifiers.org/chebi/CHEBI:11420"/>
                  <rdf:li rdf:resource="http://identifiers.org/chebi/CHEBI:19311"/>
                  <rdf:li rdf:resource="http://identifiers.org/chebi/CHEBI:57576"/>
                  <rdf:li rdf:resource="http://identifiers.org/chebi/CHEBI:58764"/>
                  <rdf:li rdf:resource="http://identifiers.org/chebi/CHEBI:15941"/>
                  <rdf:li rdf:resource="http://identifiers.org/chebi/CHEBI:48968"/>
                  <rdf:li rdf:resource="http://identifiers.org/chebi/CHEBI:11423"/>
                  <rdf:li rdf:resource="http://identifiers.org/chebi/CHEBI:877"/>
                  <rdf:li rdf:resource="http://identifiers.org/inchi_key/INCSWYKICIYAHB-WDSKDSINSA-M"/>
                  <rdf:li rdf:resource="http://identifiers.org/kegg.compound/C04171"/>
                  <rdf:li rdf:resource="http://identifiers.org/metanetx.chemical/MNXM114261"/>
                  <rdf:li rdf:resource="http://identifiers.org/sabiork/7130"/>
                  <rdf:li rdf:resource="http://identifiers.org/seed.compound/cpd02566"/>
                  <rdf:li rdf:resource="http://identifiers.org/seed.compound/cpd29666"/>
                </rdf:Bag>
              </bqbiol:is>
            </rdf:Description>
          </rdf:RDF>
        </annotation>
      </species>
      <species metaid="M_23dhdp_c" sboTerm="SBO:0000247" id="M_23dhdp_c" name="2,3-Dihydrodipicolinate" compartment="c" hasOnlySubstanceUnits="true" boundaryCondition="false" constant="false" fbc:charge="-2" fbc:chemicalFormula="C7H5NO4">
        <annotation>
          <rdf:RDF xmlns:rdf="http://www.w3.org/1999/02/22-rdf-syntax-ns#" xmlns:dcterms="http://purl.org/dc/terms/" xmlns:vCard="http://www.w3.org/2001/vcard-rdf/3.0#" xmlns:vCard4="http://www.w3.org/2006/vcard/ns#" xmlns:bqbiol="http://biomodels.net/biology-qualifiers/" xmlns:bqmodel="http://biomodels.net/model-qualifiers/">
            <rdf:Description rdf:about="#M_23dhdp_c">
              <bqbiol:is>
                <rdf:Bag>
                  <rdf:li rdf:resource="http://identifiers.org/bigg.metabolite/23dhdp"/>
                  <rdf:li rdf:resource="http://identifiers.org/biocyc/META:2-3-DIHYDRODIPICOLINATE"/>
                  <rdf:li rdf:resource="http://identifiers.org/chebi/CHEBI:18042"/>
                  <rdf:li rdf:resource="http://identifiers.org/chebi/CHEBI:23739"/>
                  <rdf:li rdf:resource="http://identifiers.org/chebi/CHEBI:878"/>
                  <rdf:li rdf:resource="http://identifiers.org/chebi/CHEBI:48052"/>
                  <rdf:li rdf:resource="http://identifiers.org/chebi/CHEBI:30620"/>
                  <rdf:li rdf:resource="http://identifiers.org/chebi/CHEBI:19312"/>
                  <rdf:li rdf:resource="http://identifiers.org/chebi/CHEBI:29048"/>
                  <rdf:li rdf:resource="http://identifiers.org/chebi/CHEBI:11421"/>
                  <rdf:li rdf:resource="http://identifiers.org/hmdb/HMDB12247"/>
                  <rdf:li rdf:resource="http://identifiers.org/inchi_key/UWOCFOFVIBZJGH-YFKPBYRVSA-L"/>
                  <rdf:li rdf:resource="http://identifiers.org/kegg.compound/C03340"/>
                  <rdf:li rdf:resource="http://identifiers.org/metanetx.chemical/MNXM807"/>
                  <rdf:li rdf:resource="http://identifiers.org/sabiork/6562"/>
                  <rdf:li rdf:resource="http://identifiers.org/seed.compound/cpd02120"/>
                </rdf:Bag>
              </bqbiol:is>
            </rdf:Description>
          </rdf:RDF>
        </annotation>
      </species>
      <species metaid="M_23dhmb_c" sboTerm="SBO:0000247" id="M_23dhmb_c" name="(R)-2,3-Dihydroxy-3-methylbutanoate" compartment="c" hasOnlySubstanceUnits="true" boundaryCondition="false" constant="false" fbc:chemicalFormula="C5H9O4">
        <annotation>
          <rdf:RDF xmlns:rdf="http://www.w3.org/1999/02/22-rdf-syntax-ns#" xmlns:dcterms="http://purl.org/dc/terms/" xmlns:vCard="http://www.w3.org/2001/vcard-rdf/3.0#" xmlns:vCard4="http://www.w3.org/2006/vcard/ns#" xmlns:bqbiol="http://biomodels.net/biology-qualifiers/" xmlns:bqmodel="http://biomodels.net/model-qualifiers/">
            <rdf:Description rdf:about="#M_23dhmb_c">
              <bqbiol:is>
                <rdf:Bag>
                  <rdf:li rdf:resource="http://identifiers.org/bigg.metabolite/23dhmb"/>
                  <rdf:li rdf:resource="http://identifiers.org/biocyc/META:CPD-13357"/>
                  <rdf:li rdf:resource="http://identifiers.org/chebi/CHEBI:10966"/>
                  <rdf:li rdf:resource="http://identifiers.org/chebi/CHEBI:18645"/>
                  <rdf:li rdf:resource="http://identifiers.org/chebi/CHEBI:49072"/>
                  <rdf:li rdf:resource="http://identifiers.org/chebi/CHEBI:15684"/>
                  <rdf:li rdf:resource="http://identifiers.org/chebi/CHEBI:305"/>
                  <rdf:li rdf:resource="http://identifiers.org/hmdb/HMDB12141"/>
                  <rdf:li rdf:resource="http://identifiers.org/inchi_key/JTEYKUFKXGDTEU-VKHMYHEASA-M"/>
                  <rdf:li rdf:resource="http://identifiers.org/kegg.compound/C04272"/>
                  <rdf:li rdf:resource="http://identifiers.org/lipidmaps/LMFA01050453"/>
                  <rdf:li rdf:resource="http://identifiers.org/metanetx.chemical/MNXM114097"/>
                  <rdf:li rdf:resource="http://identifiers.org/seed.compound/cpd19030"/>
                </rdf:Bag>
              </bqbiol:is>
            </rdf:Description>
          </rdf:RDF>
        </annotation>
      </species>
      <species metaid="M_23dhmp_c" sboTerm="SBO:0000247" id="M_23dhmp_c" name="(R)-2,3-Dihydroxy-3-methylpentanoate" compartment="c" hasOnlySubstanceUnits="true" boundaryCondition="false" constant="false" fbc:charge="-1" fbc:chemicalFormula="C6H11O4">
        <annotation>
          <rdf:RDF xmlns:rdf="http://www.w3.org/1999/02/22-rdf-syntax-ns#" xmlns:dcterms="http://purl.org/dc/terms/" xmlns:vCard="http://www.w3.org/2001/vcard-rdf/3.0#" xmlns:vCard4="http://www.w3.org/2006/vcard/ns#" xmlns:bqbiol="http://biomodels.net/biology-qualifiers/" xmlns:bqmodel="http://biomodels.net/model-qualifiers/">
            <rdf:Description rdf:about="#M_23dhmp_c">
              <bqbiol:is>
                <rdf:Bag>
                  <rdf:li rdf:resource="http://identifiers.org/bigg.metabolite/23dhmp"/>
                  <rdf:li rdf:resource="http://identifiers.org/biocyc/META:1-KETO-2-METHYLVALERATE"/>
                  <rdf:li rdf:resource="http://identifiers.org/chebi/CHEBI:18646"/>
                  <rdf:li rdf:resource="http://identifiers.org/chebi/CHEBI:49258"/>
                  <rdf:li rdf:resource="http://identifiers.org/chebi/CHEBI:306"/>
                  <rdf:li rdf:resource="http://identifiers.org/chebi/CHEBI:27512"/>
                  <rdf:li rdf:resource="http://identifiers.org/hmdb/HMDB12140"/>
                  <rdf:li rdf:resource="http://identifiers.org/inchi_key/PDGXJDXVGMHUIR-UJURSFKZSA-M"/>
                  <rdf:li rdf:resource="http://identifiers.org/kegg.compound/C06007"/>
                  <rdf:li rdf:resource="http://identifiers.org/lipidmaps/LMFA01050452"/>
                  <rdf:li rdf:resource="http://identifiers.org/metanetx.chemical/MNXM1202"/>
                  <rdf:li rdf:resource="http://identifiers.org/seed.compound/cpd19046"/>
                </rdf:Bag>
              </bqbiol:is>
            </rdf:Description>
          </rdf:RDF>
        </annotation>
      </species>
      <species metaid="M_25aics_c" sboTerm="SBO:0000247" id="M_25aics_c" name="(S)-2-[5-Amino-1-(5-phospho-D-ribosyl)imidazole-4-carboxamido]succinate" compartment="c" hasOnlySubstanceUnits="true" boundaryCondition="false" constant="false" fbc:charge="-4" fbc:chemicalFormula="C13H15N4O12P">
        <annotation>
          <rdf:RDF xmlns:rdf="http://www.w3.org/1999/02/22-rdf-syntax-ns#" xmlns:dcterms="http://purl.org/dc/terms/" xmlns:vCard="http://www.w3.org/2001/vcard-rdf/3.0#" xmlns:vCard4="http://www.w3.org/2006/vcard/ns#" xmlns:bqbiol="http://biomodels.net/biology-qualifiers/" xmlns:bqmodel="http://biomodels.net/model-qualifiers/">
            <rdf:Description rdf:about="#M_25aics_c">
              <bqbiol:is>
                <rdf:Bag>
                  <rdf:li rdf:resource="http://identifiers.org/bigg.metabolite/25aics"/>
                  <rdf:li rdf:resource="http://identifiers.org/biocyc/META:P-RIBOSYL-4-SUCCCARB-AMINOIMIDAZOLE"/>
                  <rdf:li rdf:resource="http://identifiers.org/chebi/CHEBI:78110"/>
                  <rdf:li rdf:resource="http://identifiers.org/chebi/CHEBI:18319"/>
                  <rdf:li rdf:resource="http://identifiers.org/chebi/CHEBI:58443"/>
                  <rdf:li rdf:resource="http://identifiers.org/chebi/CHEBI:11028"/>
                  <rdf:li rdf:resource="http://identifiers.org/chebi/CHEBI:18965"/>
                  <rdf:li rdf:resource="http://identifiers.org/chebi/CHEBI:572"/>
                  <rdf:li rdf:resource="http://identifiers.org/hmdb/HMDB00797"/>
                  <rdf:li rdf:resource="http://identifiers.org/hmdb/HMDB06274"/>
                  <rdf:li rdf:resource="http://identifiers.org/inchi_key/NAQGHJTUZRHGAC-ZZZDFHIKSA-J"/>
                  <rdf:li rdf:resource="http://identifiers.org/kegg.compound/C04823"/>
                  <rdf:li rdf:resource="http://identifiers.org/metanetx.chemical/MNXM607"/>
                  <rdf:li rdf:resource="http://identifiers.org/reactome.compound/111399"/>
                  <rdf:li rdf:resource="http://identifiers.org/sabiork/1893"/>
                  <rdf:li rdf:resource="http://identifiers.org/seed.compound/cpd19032"/>
                </rdf:Bag>
              </bqbiol:is>
            </rdf:Description>
          </rdf:RDF>
        </annotation>
      </species>
      <species metaid="M_25dhpp_c" sboTerm="SBO:0000247" id="M_25dhpp_c" name="2 5 Diamino 6 hydroxy 4  5  phosphoribosylamino  pyrimidine C9H14N5O8P" compartment="c" hasOnlySubstanceUnits="true" boundaryCondition="false" constant="false" fbc:charge="-1" fbc:chemicalFormula="C9H14N5O8P">
        <annotation>
          <rdf:RDF xmlns:rdf="http://www.w3.org/1999/02/22-rdf-syntax-ns#" xmlns:dcterms="http://purl.org/dc/terms/" xmlns:vCard="http://www.w3.org/2001/vcard-rdf/3.0#" xmlns:vCard4="http://www.w3.org/2006/vcard/ns#" xmlns:bqbiol="http://biomodels.net/biology-qualifiers/" xmlns:bqmodel="http://biomodels.net/model-qualifiers/">
            <rdf:Description rdf:about="#M_25dhpp_c">
              <bqbiol:is>
                <rdf:Bag>
                  <rdf:li rdf:resource="http://identifiers.org/bigg.metabolite/25dhpp"/>
                  <rdf:li rdf:resource="http://identifiers.org/metanetx.chemical/MNXM90906"/>
                </rdf:Bag>
              </bqbiol:is>
            </rdf:Description>
          </rdf:RDF>
        </annotation>
      </species>
      <species metaid="M_26dap_LL_c" sboTerm="SBO:0000247" id="M_26dap_LL_c" name="LL-2,6-Diaminoheptanedioate" compartment="c" hasOnlySubstanceUnits="true" boundaryCondition="false" constant="false" fbc:chemicalFormula="C7H14N2O4">
        <annotation>
          <rdf:RDF xmlns:rdf="http://www.w3.org/1999/02/22-rdf-syntax-ns#" xmlns:dcterms="http://purl.org/dc/terms/" xmlns:vCard="http://www.w3.org/2001/vcard-rdf/3.0#" xmlns:vCard4="http://www.w3.org/2006/vcard/ns#" xmlns:bqbiol="http://biomodels.net/biology-qualifiers/" xmlns:bqmodel="http://biomodels.net/model-qualifiers/">
            <rdf:Description rdf:about="#M_26dap_LL_c">
              <bqbiol:is>
                <rdf:Bag>
                  <rdf:li rdf:resource="http://identifiers.org/bigg.metabolite/26dap_LL"/>
                  <rdf:li rdf:resource="http://identifiers.org/biocyc/META:LL-DIAMINOPIMELATE"/>
                  <rdf:li rdf:resource="http://identifiers.org/chebi/CHEBI:21428"/>
                  <rdf:li rdf:resource="http://identifiers.org/chebi/CHEBI:6341"/>
                  <rdf:li rdf:resource="http://identifiers.org/chebi/CHEBI:21429"/>
                  <rdf:li rdf:resource="http://identifiers.org/chebi/CHEBI:16026"/>
                  <rdf:li rdf:resource="http://identifiers.org/chebi/CHEBI:57609"/>
                  <rdf:li rdf:resource="http://identifiers.org/chebi/CHEBI:13192"/>
                  <rdf:li rdf:resource="http://identifiers.org/chebi/CHEBI:47031"/>
                  <rdf:li rdf:resource="http://identifiers.org/hmdb/HMDB01370"/>
                  <rdf:li rdf:resource="http://identifiers.org/inchi_key/GMKMEZVLHJARHF-WHFBIAKZSA-N"/>
                  <rdf:li rdf:resource="http://identifiers.org/kegg.compound/C00666"/>
                  <rdf:li rdf:resource="http://identifiers.org/lipidmaps/LMFA01170102"/>
                  <rdf:li rdf:resource="http://identifiers.org/metanetx.chemical/MNXM644"/>
                  <rdf:li rdf:resource="http://identifiers.org/sabiork/5171"/>
                  <rdf:li rdf:resource="http://identifiers.org/seed.compound/cpd00504"/>
                </rdf:Bag>
              </bqbiol:is>
            </rdf:Description>
          </rdf:RDF>
        </annotation>
      </species>
      <species metaid="M_26dap__M_c" sboTerm="SBO:0000247" id="M_26dap__M_c" name="Meso-2,6-Diaminoheptanedioate" compartment="c" hasOnlySubstanceUnits="true" boundaryCondition="false" constant="false" fbc:chemicalFormula="C7H14N2O4">
        <annotation>
          <rdf:RDF xmlns:rdf="http://www.w3.org/1999/02/22-rdf-syntax-ns#" xmlns:dcterms="http://purl.org/dc/terms/" xmlns:vCard="http://www.w3.org/2001/vcard-rdf/3.0#" xmlns:vCard4="http://www.w3.org/2006/vcard/ns#" xmlns:bqbiol="http://biomodels.net/biology-qualifiers/" xmlns:bqmodel="http://biomodels.net/model-qualifiers/">
            <rdf:Description rdf:about="#M_26dap__M_c">
              <bqbiol:is>
                <rdf:Bag>
                  <rdf:li rdf:resource="http://identifiers.org/bigg.metabolite/26dap__M"/>
                  <rdf:li rdf:resource="http://identifiers.org/biocyc/META:MESO-DIAMINOPIMELATE"/>
                  <rdf:li rdf:resource="http://identifiers.org/chebi/CHEBI:40838"/>
                  <rdf:li rdf:resource="http://identifiers.org/chebi/CHEBI:12823"/>
                  <rdf:li rdf:resource="http://identifiers.org/chebi/CHEBI:30308"/>
                  <rdf:li rdf:resource="http://identifiers.org/chebi/CHEBI:57791"/>
                  <rdf:li rdf:resource="http://identifiers.org/chebi/CHEBI:10598"/>
                  <rdf:li rdf:resource="http://identifiers.org/chebi/CHEBI:25203"/>
                  <rdf:li rdf:resource="http://identifiers.org/chebi/CHEBI:12825"/>
                  <rdf:li rdf:resource="http://identifiers.org/chebi/CHEBI:12822"/>
                  <rdf:li rdf:resource="http://identifiers.org/chebi/CHEBI:25204"/>
                  <rdf:li rdf:resource="http://identifiers.org/chebi/CHEBI:16488"/>
                  <rdf:li rdf:resource="http://identifiers.org/inchi_key/GMKMEZVLHJARHF-SYDPRGILSA-N"/>
                  <rdf:li rdf:resource="http://identifiers.org/kegg.compound/C00680"/>
                  <rdf:li rdf:resource="http://identifiers.org/metanetx.chemical/MNXM529"/>
                  <rdf:li rdf:resource="http://identifiers.org/seed.compound/cpd00516"/>
                </rdf:Bag>
              </bqbiol:is>
            </rdf:Description>
          </rdf:RDF>
        </annotation>
      </species>
      <species metaid="M_26dap__M_e" sboTerm="SBO:0000247" id="M_26dap__M_e" name="Meso-2,6-Diaminoheptanedioate" compartment="e" hasOnlySubstanceUnits="true" boundaryCondition="false" constant="false" fbc:chemicalFormula="C7H14N2O4">
        <annotation>
          <rdf:RDF xmlns:rdf="http://www.w3.org/1999/02/22-rdf-syntax-ns#" xmlns:dcterms="http://purl.org/dc/terms/" xmlns:vCard="http://www.w3.org/2001/vcard-rdf/3.0#" xmlns:vCard4="http://www.w3.org/2006/vcard/ns#" xmlns:bqbiol="http://biomodels.net/biology-qualifiers/" xmlns:bqmodel="http://biomodels.net/model-qualifiers/">
            <rdf:Description rdf:about="#M_26dap__M_e">
              <bqbiol:is>
                <rdf:Bag>
                  <rdf:li rdf:resource="http://identifiers.org/bigg.metabolite/26dap__M"/>
                  <rdf:li rdf:resource="http://identifiers.org/biocyc/META:MESO-DIAMINOPIMELATE"/>
                  <rdf:li rdf:resource="http://identifiers.org/chebi/CHEBI:40838"/>
                  <rdf:li rdf:resource="http://identifiers.org/chebi/CHEBI:12823"/>
                  <rdf:li rdf:resource="http://identifiers.org/chebi/CHEBI:30308"/>
                  <rdf:li rdf:resource="http://identifiers.org/chebi/CHEBI:57791"/>
                  <rdf:li rdf:resource="http://identifiers.org/chebi/CHEBI:10598"/>
                  <rdf:li rdf:resource="http://identifiers.org/chebi/CHEBI:25203"/>
                  <rdf:li rdf:resource="http://identifiers.org/chebi/CHEBI:12825"/>
                  <rdf:li rdf:resource="http://identifiers.org/chebi/CHEBI:12822"/>
                  <rdf:li rdf:resource="http://identifiers.org/chebi/CHEBI:25204"/>
                  <rdf:li rdf:resource="http://identifiers.org/chebi/CHEBI:16488"/>
                  <rdf:li rdf:resource="http://identifiers.org/inchi_key/GMKMEZVLHJARHF-SYDPRGILSA-N"/>
                  <rdf:li rdf:resource="http://identifiers.org/kegg.compound/C00680"/>
                  <rdf:li rdf:resource="http://identifiers.org/metanetx.chemical/MNXM529"/>
                  <rdf:li rdf:resource="http://identifiers.org/seed.compound/cpd00516"/>
                </rdf:Bag>
              </bqbiol:is>
            </rdf:Description>
          </rdf:RDF>
        </annotation>
      </species>
      <species metaid="M_2agpe141_c" sboTerm="SBO:0000247" id="M_2agpe141_c" name="2-Acyl-sn-glycero-3-phosphoethanolamine (n-C14:1)" compartment="c" hasOnlySubstanceUnits="true" boundaryCondition="false" constant="false" fbc:chemicalFormula="C19H38NO7P1">
        <annotation>
          <rdf:RDF xmlns:rdf="http://www.w3.org/1999/02/22-rdf-syntax-ns#" xmlns:dcterms="http://purl.org/dc/terms/" xmlns:vCard="http://www.w3.org/2001/vcard-rdf/3.0#" xmlns:vCard4="http://www.w3.org/2006/vcard/ns#" xmlns:bqbiol="http://biomodels.net/biology-qualifiers/" xmlns:bqmodel="http://biomodels.net/model-qualifiers/">
            <rdf:Description rdf:about="#M_2agpe141_c">
              <bqbiol:is>
                <rdf:Bag>
                  <rdf:li rdf:resource="http://identifiers.org/bigg.metabolite/2agpe141"/>
                  <rdf:li rdf:resource="http://identifiers.org/metanetx.chemical/MNXM3447"/>
                </rdf:Bag>
              </bqbiol:is>
            </rdf:Description>
          </rdf:RDF>
        </annotation>
      </species>
      <species metaid="M_2agpg160_c" sboTerm="SBO:0000247" id="M_2agpg160_c" name="2-Acyl-sn-glycero-3-phosphoglycerol (n-C16:0)" compartment="c" hasOnlySubstanceUnits="true" boundaryCondition="false" constant="false" fbc:charge="-1" fbc:chemicalFormula="C22H44O9P1">
        <annotation>
          <rdf:RDF xmlns:rdf="http://www.w3.org/1999/02/22-rdf-syntax-ns#" xmlns:dcterms="http://purl.org/dc/terms/" xmlns:vCard="http://www.w3.org/2001/vcard-rdf/3.0#" xmlns:vCard4="http://www.w3.org/2006/vcard/ns#" xmlns:bqbiol="http://biomodels.net/biology-qualifiers/" xmlns:bqmodel="http://biomodels.net/model-qualifiers/">
            <rdf:Description rdf:about="#M_2agpg160_c">
              <bqbiol:is>
                <rdf:Bag>
                  <rdf:li rdf:resource="http://identifiers.org/bigg.metabolite/2agpg160"/>
                  <rdf:li rdf:resource="http://identifiers.org/biocyc/META:CPD-8363"/>
                  <rdf:li rdf:resource="http://identifiers.org/inchi_key/ODJYINYQGFIIRK-UHFFFAOYSA-M"/>
                  <rdf:li rdf:resource="http://identifiers.org/metanetx.chemical/MNXM34740"/>
                  <rdf:li rdf:resource="http://identifiers.org/seed.compound/cpd25200"/>
                  <rdf:li rdf:resource="http://identifiers.org/slm/000046415"/>
                </rdf:Bag>
              </bqbiol:is>
            </rdf:Description>
          </rdf:RDF>
        </annotation>
      </species>
      <species metaid="M_2ahbut_c" sboTerm="SBO:0000247" id="M_2ahbut_c" name="(S)-2-Aceto-2-hydroxybutanoate" compartment="c" hasOnlySubstanceUnits="true" boundaryCondition="false" constant="false" fbc:charge="-1" fbc:chemicalFormula="C6H9O4">
        <annotation>
          <rdf:RDF xmlns:rdf="http://www.w3.org/1999/02/22-rdf-syntax-ns#" xmlns:dcterms="http://purl.org/dc/terms/" xmlns:vCard="http://www.w3.org/2001/vcard-rdf/3.0#" xmlns:vCard4="http://www.w3.org/2006/vcard/ns#" xmlns:bqbiol="http://biomodels.net/biology-qualifiers/" xmlns:bqmodel="http://biomodels.net/model-qualifiers/">
            <rdf:Description rdf:about="#M_2ahbut_c">
              <bqbiol:is>
                <rdf:Bag>
                  <rdf:li rdf:resource="http://identifiers.org/bigg.metabolite/2ahbut"/>
                  <rdf:li rdf:resource="http://identifiers.org/biocyc/META:2-ACETO-2-HYDROXY-BUTYRATE"/>
                  <rdf:li rdf:resource="http://identifiers.org/chebi/CHEBI:27681"/>
                  <rdf:li rdf:resource="http://identifiers.org/chebi/CHEBI:49256"/>
                  <rdf:li rdf:resource="http://identifiers.org/chebi/CHEBI:18730"/>
                  <rdf:li rdf:resource="http://identifiers.org/chebi/CHEBI:373"/>
                  <rdf:li rdf:resource="http://identifiers.org/hmdb/HMDB06854"/>
                  <rdf:li rdf:resource="http://identifiers.org/hmdb/HMDB06900"/>
                  <rdf:li rdf:resource="http://identifiers.org/inchi_key/VUQLHQFKACOHNZ-LURJTMIESA-M"/>
                  <rdf:li rdf:resource="http://identifiers.org/kegg.compound/C06006"/>
                  <rdf:li rdf:resource="http://identifiers.org/lipidmaps/LMFA01050383"/>
                  <rdf:li rdf:resource="http://identifiers.org/metanetx.chemical/MNXM114220"/>
                  <rdf:li rdf:resource="http://identifiers.org/sabiork/2852"/>
                  <rdf:li rdf:resource="http://identifiers.org/seed.compound/cpd19045"/>
                </rdf:Bag>
              </bqbiol:is>
            </rdf:Description>
          </rdf:RDF>
        </annotation>
      </species>
      <species metaid="M_2aobut_c" sboTerm="SBO:0000247" id="M_2aobut_c" name="L-2-Amino-3-oxobutanoate" compartment="c" hasOnlySubstanceUnits="true" boundaryCondition="false" constant="false" fbc:chemicalFormula="C4H7NO3">
        <annotation>
          <rdf:RDF xmlns:rdf="http://www.w3.org/1999/02/22-rdf-syntax-ns#" xmlns:dcterms="http://purl.org/dc/terms/" xmlns:vCard="http://www.w3.org/2001/vcard-rdf/3.0#" xmlns:vCard4="http://www.w3.org/2006/vcard/ns#" xmlns:bqbiol="http://biomodels.net/biology-qualifiers/" xmlns:bqmodel="http://biomodels.net/model-qualifiers/">
            <rdf:Description rdf:about="#M_2aobut_c">
              <bqbiol:is>
                <rdf:Bag>
                  <rdf:li rdf:resource="http://identifiers.org/bigg.metabolite/2aobut"/>
                  <rdf:li rdf:resource="http://identifiers.org/biocyc/META:AMINO-OXOBUT"/>
                  <rdf:li rdf:resource="http://identifiers.org/chebi/CHEBI:6156"/>
                  <rdf:li rdf:resource="http://identifiers.org/chebi/CHEBI:78948"/>
                  <rdf:li rdf:resource="http://identifiers.org/chebi/CHEBI:35229"/>
                  <rdf:li rdf:resource="http://identifiers.org/chebi/CHEBI:40668"/>
                  <rdf:li rdf:resource="http://identifiers.org/chebi/CHEBI:21195"/>
                  <rdf:li rdf:resource="http://identifiers.org/chebi/CHEBI:13048"/>
                  <rdf:li rdf:resource="http://identifiers.org/chebi/CHEBI:40673"/>
                  <rdf:li rdf:resource="http://identifiers.org/chebi/CHEBI:16944"/>
                  <rdf:li rdf:resource="http://identifiers.org/hmdb/HMDB06454"/>
                  <rdf:li rdf:resource="http://identifiers.org/inchi_key/SAUCHDKDCUROAO-VKHMYHEASA-N"/>
                  <rdf:li rdf:resource="http://identifiers.org/kegg.compound/C03508"/>
                  <rdf:li rdf:resource="http://identifiers.org/lipidmaps/LMFA01060172"/>
                  <rdf:li rdf:resource="http://identifiers.org/metanetx.chemical/MNXM114087"/>
                  <rdf:li rdf:resource="http://identifiers.org/reactome.compound/6798652"/>
                  <rdf:li rdf:resource="http://identifiers.org/sabiork/6672"/>
                  <rdf:li rdf:resource="http://identifiers.org/seed.compound/cpd02211"/>
                </rdf:Bag>
              </bqbiol:is>
            </rdf:Description>
          </rdf:RDF>
        </annotation>
      </species>
      <species metaid="M_2bdgsglyc_e" sboTerm="SBO:0000247" id="M_2bdgsglyc_e" name="2-beta-D-Glucosyl-sn-glycerol" compartment="e" hasOnlySubstanceUnits="true" boundaryCondition="false" constant="false">
        <annotation>
          <rdf:RDF xmlns:rdf="http://www.w3.org/1999/02/22-rdf-syntax-ns#" xmlns:dcterms="http://purl.org/dc/terms/" xmlns:vCard="http://www.w3.org/2001/vcard-rdf/3.0#" xmlns:vCard4="http://www.w3.org/2006/vcard/ns#" xmlns:bqbiol="http://biomodels.net/biology-qualifiers/" xmlns:bqmodel="http://biomodels.net/model-qualifiers/">
            <rdf:Description rdf:about="#M_2bdgsglyc_e">
              <bqbiol:is>
                <rdf:Bag>
                  <rdf:li rdf:resource="http://identifiers.org/bigg.metabolite/2bdgsglyc"/>
                </rdf:Bag>
              </bqbiol:is>
            </rdf:Description>
          </rdf:RDF>
        </annotation>
      </species>
      <species metaid="M_2cpr5p_c" sboTerm="SBO:0000247" id="M_2cpr5p_c" name="1-(2-Carboxyphenylamino)-1-deoxy-D-ribulose 5-phosphate" compartment="c" hasOnlySubstanceUnits="true" boundaryCondition="false" constant="false" fbc:charge="-3" fbc:chemicalFormula="C12H13NO9P">
        <annotation>
          <rdf:RDF xmlns:rdf="http://www.w3.org/1999/02/22-rdf-syntax-ns#" xmlns:dcterms="http://purl.org/dc/terms/" xmlns:vCard="http://www.w3.org/2001/vcard-rdf/3.0#" xmlns:vCard4="http://www.w3.org/2006/vcard/ns#" xmlns:bqbiol="http://biomodels.net/biology-qualifiers/" xmlns:bqmodel="http://biomodels.net/model-qualifiers/">
            <rdf:Description rdf:about="#M_2cpr5p_c">
              <bqbiol:is>
                <rdf:Bag>
                  <rdf:li rdf:resource="http://identifiers.org/bigg.metabolite/2cpr5p"/>
                  <rdf:li rdf:resource="http://identifiers.org/biocyc/META:CARBOXYPHENYLAMINO-DEOXYRIBULOSE-P"/>
                  <rdf:li rdf:resource="http://identifiers.org/chebi/CHEBI:11186"/>
                  <rdf:li rdf:resource="http://identifiers.org/chebi/CHEBI:566"/>
                  <rdf:li rdf:resource="http://identifiers.org/chebi/CHEBI:18959"/>
                  <rdf:li rdf:resource="http://identifiers.org/chebi/CHEBI:565"/>
                  <rdf:li rdf:resource="http://identifiers.org/chebi/CHEBI:29112"/>
                  <rdf:li rdf:resource="http://identifiers.org/chebi/CHEBI:58613"/>
                  <rdf:li rdf:resource="http://identifiers.org/chebi/CHEBI:28625"/>
                  <rdf:li rdf:resource="http://identifiers.org/inchi_key/QKMBYNRMPRKVTO-MNOVXSKESA-K"/>
                  <rdf:li rdf:resource="http://identifiers.org/kegg.compound/C01302"/>
                  <rdf:li rdf:resource="http://identifiers.org/metanetx.chemical/MNXM1455"/>
                  <rdf:li rdf:resource="http://identifiers.org/seed.compound/cpd00956"/>
                </rdf:Bag>
              </bqbiol:is>
            </rdf:Description>
          </rdf:RDF>
        </annotation>
      </species>
      <species metaid="M_2dda7p_c" sboTerm="SBO:0000247" id="M_2dda7p_c" name="2-Dehydro-3-deoxy-D-arabino-heptonate 7-phosphate" compartment="c" hasOnlySubstanceUnits="true" boundaryCondition="false" constant="false" fbc:charge="-3" fbc:chemicalFormula="C7H10O10P">
        <annotation>
          <rdf:RDF xmlns:rdf="http://www.w3.org/1999/02/22-rdf-syntax-ns#" xmlns:dcterms="http://purl.org/dc/terms/" xmlns:vCard="http://www.w3.org/2001/vcard-rdf/3.0#" xmlns:vCard4="http://www.w3.org/2006/vcard/ns#" xmlns:bqbiol="http://biomodels.net/biology-qualifiers/" xmlns:bqmodel="http://biomodels.net/model-qualifiers/">
            <rdf:Description rdf:about="#M_2dda7p_c">
              <bqbiol:is>
                <rdf:Bag>
                  <rdf:li rdf:resource="http://identifiers.org/bigg.metabolite/2dda7p"/>
                  <rdf:li rdf:resource="http://identifiers.org/biocyc/META:3-DEOXY-D-ARABINO-HEPTULOSONATE-7-P"/>
                  <rdf:li rdf:resource="http://identifiers.org/chebi/CHEBI:1053"/>
                  <rdf:li rdf:resource="http://identifiers.org/chebi/CHEBI:18150"/>
                  <rdf:li rdf:resource="http://identifiers.org/chebi/CHEBI:11544"/>
                  <rdf:li rdf:resource="http://identifiers.org/chebi/CHEBI:11785"/>
                  <rdf:li rdf:resource="http://identifiers.org/chebi/CHEBI:19523"/>
                  <rdf:li rdf:resource="http://identifiers.org/chebi/CHEBI:58394"/>
                  <rdf:li rdf:resource="http://identifiers.org/chebi/CHEBI:20003"/>
                  <rdf:li rdf:resource="http://identifiers.org/chebi/CHEBI:11786"/>
                  <rdf:li rdf:resource="http://identifiers.org/chebi/CHEBI:29477"/>
                  <rdf:li rdf:resource="http://identifiers.org/inchi_key/PJWIPEXIFFQAQZ-PUFIMZNGSA-K"/>
                  <rdf:li rdf:resource="http://identifiers.org/kegg.compound/C04691"/>
                  <rdf:li rdf:resource="http://identifiers.org/metanetx.chemical/MNXM1219"/>
                  <rdf:li rdf:resource="http://identifiers.org/reactome.compound/964909"/>
                  <rdf:li rdf:resource="http://identifiers.org/sabiork/1828"/>
                  <rdf:li rdf:resource="http://identifiers.org/seed.compound/cpd02857"/>
                </rdf:Bag>
              </bqbiol:is>
            </rdf:Description>
          </rdf:RDF>
        </annotation>
      </species>
      <species metaid="M_2ddg6p_c" sboTerm="SBO:0000247" id="M_2ddg6p_c" name="2-Dehydro-3-deoxy-D-gluconate 6-phosphate" compartment="c" hasOnlySubstanceUnits="true" boundaryCondition="false" constant="false" fbc:charge="-3" fbc:chemicalFormula="C6H8O9P">
        <annotation>
          <rdf:RDF xmlns:rdf="http://www.w3.org/1999/02/22-rdf-syntax-ns#" xmlns:dcterms="http://purl.org/dc/terms/" xmlns:vCard="http://www.w3.org/2001/vcard-rdf/3.0#" xmlns:vCard4="http://www.w3.org/2006/vcard/ns#" xmlns:bqbiol="http://biomodels.net/biology-qualifiers/" xmlns:bqmodel="http://biomodels.net/model-qualifiers/">
            <rdf:Description rdf:about="#M_2ddg6p_c">
              <bqbiol:is>
                <rdf:Bag>
                  <rdf:li rdf:resource="http://identifiers.org/bigg.metabolite/2ddg6p"/>
                  <rdf:li rdf:resource="http://identifiers.org/biocyc/META:2-KETO-3-DEOXY-6-P-GLUCONATE"/>
                  <rdf:li rdf:resource="http://identifiers.org/chebi/CHEBI:57569"/>
                  <rdf:li rdf:resource="http://identifiers.org/chebi/CHEBI:11551"/>
                  <rdf:li rdf:resource="http://identifiers.org/chebi/CHEBI:15925"/>
                  <rdf:li rdf:resource="http://identifiers.org/chebi/CHEBI:11543"/>
                  <rdf:li rdf:resource="http://identifiers.org/chebi/CHEBI:1051"/>
                  <rdf:li rdf:resource="http://identifiers.org/chebi/CHEBI:12227"/>
                  <rdf:li rdf:resource="http://identifiers.org/chebi/CHEBI:19522"/>
                  <rdf:li rdf:resource="http://identifiers.org/hmdb/HMDB01376"/>
                  <rdf:li rdf:resource="http://identifiers.org/inchi_key/OVPRPPOVAXRCED-WVZVXSGGSA-K"/>
                  <rdf:li rdf:resource="http://identifiers.org/kegg.compound/C04442"/>
                  <rdf:li rdf:resource="http://identifiers.org/metanetx.chemical/MNXM649"/>
                  <rdf:li rdf:resource="http://identifiers.org/seed.compound/cpd02711"/>
                </rdf:Bag>
              </bqbiol:is>
            </rdf:Description>
          </rdf:RDF>
        </annotation>
      </species>
      <species metaid="M_2ddglcn_c" sboTerm="SBO:0000247" id="M_2ddglcn_c" name="2-Dehydro-3-deoxy-D-gluconate" compartment="c" hasOnlySubstanceUnits="true" boundaryCondition="false" constant="false" fbc:charge="-1" fbc:chemicalFormula="C6H9O6">
        <annotation>
          <rdf:RDF xmlns:rdf="http://www.w3.org/1999/02/22-rdf-syntax-ns#" xmlns:dcterms="http://purl.org/dc/terms/" xmlns:vCard="http://www.w3.org/2001/vcard-rdf/3.0#" xmlns:vCard4="http://www.w3.org/2006/vcard/ns#" xmlns:bqbiol="http://biomodels.net/biology-qualifiers/" xmlns:bqmodel="http://biomodels.net/model-qualifiers/">
            <rdf:Description rdf:about="#M_2ddglcn_c">
              <bqbiol:is>
                <rdf:Bag>
                  <rdf:li rdf:resource="http://identifiers.org/bigg.metabolite/2ddglcn"/>
                  <rdf:li rdf:resource="http://identifiers.org/biocyc/META:2-DEHYDRO-3-DEOXY-D-GLUCONATE"/>
                  <rdf:li rdf:resource="http://identifiers.org/chebi/CHEBI:1059"/>
                  <rdf:li rdf:resource="http://identifiers.org/chebi/CHEBI:11550"/>
                  <rdf:li rdf:resource="http://identifiers.org/chebi/CHEBI:19530"/>
                  <rdf:li rdf:resource="http://identifiers.org/chebi/CHEBI:17032"/>
                  <rdf:li rdf:resource="http://identifiers.org/chebi/CHEBI:57990"/>
                  <rdf:li rdf:resource="http://identifiers.org/inchi_key/WPAMZTWLKIDIOP-WVZVXSGGSA-M"/>
                  <rdf:li rdf:resource="http://identifiers.org/kegg.compound/C00204"/>
                  <rdf:li rdf:resource="http://identifiers.org/lipidmaps/LMFA01050475"/>
                  <rdf:li rdf:resource="http://identifiers.org/metanetx.chemical/MNXM440"/>
                  <rdf:li rdf:resource="http://identifiers.org/sabiork/1973"/>
                  <rdf:li rdf:resource="http://identifiers.org/sabiork/21127"/>
                  <rdf:li rdf:resource="http://identifiers.org/seed.compound/cpd00176"/>
                </rdf:Bag>
              </bqbiol:is>
            </rdf:Description>
          </rdf:RDF>
        </annotation>
      </species>
      <species metaid="M_2dhp_c" sboTerm="SBO:0000247" id="M_2dhp_c" name="2-Dehydropantoate" compartment="c" hasOnlySubstanceUnits="true" boundaryCondition="false" constant="false" fbc:charge="-1" fbc:chemicalFormula="C6H9O4">
        <annotation>
          <rdf:RDF xmlns:rdf="http://www.w3.org/1999/02/22-rdf-syntax-ns#" xmlns:dcterms="http://purl.org/dc/terms/" xmlns:vCard="http://www.w3.org/2001/vcard-rdf/3.0#" xmlns:vCard4="http://www.w3.org/2006/vcard/ns#" xmlns:bqbiol="http://biomodels.net/biology-qualifiers/" xmlns:bqmodel="http://biomodels.net/model-qualifiers/">
            <rdf:Description rdf:about="#M_2dhp_c">
              <bqbiol:is>
                <rdf:Bag>
                  <rdf:li rdf:resource="http://identifiers.org/bigg.metabolite/2dhp"/>
                  <rdf:li rdf:resource="http://identifiers.org/biocyc/META:2-DEHYDROPANTOATE"/>
                  <rdf:li rdf:resource="http://identifiers.org/chebi/CHEBI:1071"/>
                  <rdf:li rdf:resource="http://identifiers.org/chebi/CHEBI:11561"/>
                  <rdf:li rdf:resource="http://identifiers.org/chebi/CHEBI:19545"/>
                  <rdf:li rdf:resource="http://identifiers.org/chebi/CHEBI:17094"/>
                  <rdf:li rdf:resource="http://identifiers.org/inchi_key/PKVVTUWHANFMQC-UHFFFAOYSA-M"/>
                  <rdf:li rdf:resource="http://identifiers.org/kegg.compound/C00966"/>
                  <rdf:li rdf:resource="http://identifiers.org/metanetx.chemical/MNXM959"/>
                  <rdf:li rdf:resource="http://identifiers.org/sabiork/5342"/>
                  <rdf:li rdf:resource="http://identifiers.org/seed.compound/cpd00712"/>
                </rdf:Bag>
              </bqbiol:is>
            </rdf:Description>
          </rdf:RDF>
        </annotation>
      </species>
      <species metaid="M_2dmmq7_c" sboTerm="SBO:0000247" id="M_2dmmq7_c" name="2 Demethylmenaquinone 7 C45H62O2" compartment="c" hasOnlySubstanceUnits="true" boundaryCondition="false" constant="false" fbc:charge="-2" fbc:chemicalFormula="C45H62O2">
        <annotation>
          <rdf:RDF xmlns:rdf="http://www.w3.org/1999/02/22-rdf-syntax-ns#" xmlns:dcterms="http://purl.org/dc/terms/" xmlns:vCard="http://www.w3.org/2001/vcard-rdf/3.0#" xmlns:vCard4="http://www.w3.org/2006/vcard/ns#" xmlns:bqbiol="http://biomodels.net/biology-qualifiers/" xmlns:bqmodel="http://biomodels.net/model-qualifiers/">
            <rdf:Description rdf:about="#M_2dmmq7_c">
              <bqbiol:is>
                <rdf:Bag>
                  <rdf:li rdf:resource="http://identifiers.org/bigg.metabolite/2dmmq7"/>
                  <rdf:li rdf:resource="http://identifiers.org/metanetx.chemical/MNXM164125"/>
                  <rdf:li rdf:resource="http://identifiers.org/seed.compound/cpd29732"/>
                </rdf:Bag>
              </bqbiol:is>
            </rdf:Description>
          </rdf:RDF>
        </annotation>
      </species>
      <species metaid="M_2dr1p_c" sboTerm="SBO:0000247" id="M_2dr1p_c" name="2-Deoxy-D-ribose 1-phosphate" compartment="c" hasOnlySubstanceUnits="true" boundaryCondition="false" constant="false" fbc:charge="-2" fbc:chemicalFormula="C5H9O7P">
        <annotation>
          <rdf:RDF xmlns:rdf="http://www.w3.org/1999/02/22-rdf-syntax-ns#" xmlns:dcterms="http://purl.org/dc/terms/" xmlns:vCard="http://www.w3.org/2001/vcard-rdf/3.0#" xmlns:vCard4="http://www.w3.org/2006/vcard/ns#" xmlns:bqbiol="http://biomodels.net/biology-qualifiers/" xmlns:bqmodel="http://biomodels.net/model-qualifiers/">
            <rdf:Description rdf:about="#M_2dr1p_c">
              <bqbiol:is>
                <rdf:Bag>
                  <rdf:li rdf:resource="http://identifiers.org/bigg.metabolite/2dr1p"/>
                  <rdf:li rdf:resource="http://identifiers.org/biocyc/META:DEOXY-D-RIBOSE-1-PHOSPHATE"/>
                  <rdf:li rdf:resource="http://identifiers.org/chebi/CHEBI:28542"/>
                  <rdf:li rdf:resource="http://identifiers.org/chebi/CHEBI:1081"/>
                  <rdf:li rdf:resource="http://identifiers.org/chebi/CHEBI:11563"/>
                  <rdf:li rdf:resource="http://identifiers.org/chebi/CHEBI:19558"/>
                  <rdf:li rdf:resource="http://identifiers.org/chebi/CHEBI:58576"/>
                  <rdf:li rdf:resource="http://identifiers.org/chebi/CHEBI:57259"/>
                  <rdf:li rdf:resource="http://identifiers.org/hmdb/HMDB01351"/>
                  <rdf:li rdf:resource="http://identifiers.org/inchi_key/KBDKAJNTYKVSEK-VPENINKCSA-L"/>
                  <rdf:li rdf:resource="http://identifiers.org/kegg.compound/C00672"/>
                  <rdf:li rdf:resource="http://identifiers.org/metanetx.chemical/MNXM789"/>
                  <rdf:li rdf:resource="http://identifiers.org/reactome.compound/112032"/>
                  <rdf:li rdf:resource="http://identifiers.org/sabiork/1345"/>
                  <rdf:li rdf:resource="http://identifiers.org/seed.compound/cpd00509"/>
                  <rdf:li rdf:resource="http://identifiers.org/seed.compound/cpd26845"/>
                </rdf:Bag>
              </bqbiol:is>
            </rdf:Description>
          </rdf:RDF>
        </annotation>
      </species>
      <species metaid="M_2dr5p_c" sboTerm="SBO:0000247" id="M_2dr5p_c" name="2-Deoxy-D-ribose 5-phosphate" compartment="c" hasOnlySubstanceUnits="true" boundaryCondition="false" constant="false" fbc:charge="-2" fbc:chemicalFormula="C5H9O7P">
        <annotation>
          <rdf:RDF xmlns:rdf="http://www.w3.org/1999/02/22-rdf-syntax-ns#" xmlns:dcterms="http://purl.org/dc/terms/" xmlns:vCard="http://www.w3.org/2001/vcard-rdf/3.0#" xmlns:vCard4="http://www.w3.org/2006/vcard/ns#" xmlns:bqbiol="http://biomodels.net/biology-qualifiers/" xmlns:bqmodel="http://biomodels.net/model-qualifiers/">
            <rdf:Description rdf:about="#M_2dr5p_c">
              <bqbiol:is>
                <rdf:Bag>
                  <rdf:li rdf:resource="http://identifiers.org/bigg.metabolite/2dr5p"/>
                  <rdf:li rdf:resource="http://identifiers.org/biocyc/META:DEOXY-RIBOSE-5P"/>
                  <rdf:li rdf:resource="http://identifiers.org/chebi/CHEBI:40516"/>
                  <rdf:li rdf:resource="http://identifiers.org/chebi/CHEBI:16132"/>
                  <rdf:li rdf:resource="http://identifiers.org/chebi/CHEBI:40921"/>
                  <rdf:li rdf:resource="http://identifiers.org/chebi/CHEBI:55513"/>
                  <rdf:li rdf:resource="http://identifiers.org/chebi/CHEBI:57651"/>
                  <rdf:li rdf:resource="http://identifiers.org/chebi/CHEBI:19559"/>
                  <rdf:li rdf:resource="http://identifiers.org/chebi/CHEBI:40923"/>
                  <rdf:li rdf:resource="http://identifiers.org/chebi/CHEBI:62877"/>
                  <rdf:li rdf:resource="http://identifiers.org/chebi/CHEBI:11566"/>
                  <rdf:li rdf:resource="http://identifiers.org/chebi/CHEBI:1082"/>
                  <rdf:li rdf:resource="http://identifiers.org/chebi/CHEBI:42055"/>
                  <rdf:li rdf:resource="http://identifiers.org/hmdb/HMDB01031"/>
                  <rdf:li rdf:resource="http://identifiers.org/inchi_key/ALQNUOMIEBHXQG-CRCLSJGQSA-L"/>
                  <rdf:li rdf:resource="http://identifiers.org/kegg.compound/C00673"/>
                  <rdf:li rdf:resource="http://identifiers.org/metanetx.chemical/MNXM2179"/>
                  <rdf:li rdf:resource="http://identifiers.org/reactome.compound/6787328"/>
                  <rdf:li rdf:resource="http://identifiers.org/sabiork/1346"/>
                  <rdf:li rdf:resource="http://identifiers.org/seed.compound/cpd26846"/>
                  <rdf:li rdf:resource="http://identifiers.org/seed.compound/cpd00510"/>
                </rdf:Bag>
              </bqbiol:is>
            </rdf:Description>
          </rdf:RDF>
        </annotation>
      </species>
      <species metaid="M_2fe1s_c" sboTerm="SBO:0000247" id="M_2fe1s_c" name="[2Fe-1S] desulfurated iron-sulfur cluster" compartment="c" hasOnlySubstanceUnits="true" boundaryCondition="false" constant="false" fbc:chemicalFormula="SFe2">
        <annotation>
          <rdf:RDF xmlns:rdf="http://www.w3.org/1999/02/22-rdf-syntax-ns#" xmlns:dcterms="http://purl.org/dc/terms/" xmlns:vCard="http://www.w3.org/2001/vcard-rdf/3.0#" xmlns:vCard4="http://www.w3.org/2006/vcard/ns#" xmlns:bqbiol="http://biomodels.net/biology-qualifiers/" xmlns:bqmodel="http://biomodels.net/model-qualifiers/">
            <rdf:Description rdf:about="#M_2fe1s_c">
              <bqbiol:is>
                <rdf:Bag>
                  <rdf:li rdf:resource="http://identifiers.org/bigg.metabolite/2fe1s"/>
                  <rdf:li rdf:resource="http://identifiers.org/metanetx.chemical/MNXM147395"/>
                </rdf:Bag>
              </bqbiol:is>
            </rdf:Description>
          </rdf:RDF>
        </annotation>
      </species>
      <species metaid="M_2fe2s_c" sboTerm="SBO:0000247" id="M_2fe2s_c" name="[2Fe-2S] iron-sulfur cluster" compartment="c" hasOnlySubstanceUnits="true" boundaryCondition="false" constant="false" fbc:chemicalFormula="S2Fe2">
        <annotation>
          <rdf:RDF xmlns:rdf="http://www.w3.org/1999/02/22-rdf-syntax-ns#" xmlns:dcterms="http://purl.org/dc/terms/" xmlns:vCard="http://www.w3.org/2001/vcard-rdf/3.0#" xmlns:vCard4="http://www.w3.org/2006/vcard/ns#" xmlns:bqbiol="http://biomodels.net/biology-qualifiers/" xmlns:bqmodel="http://biomodels.net/model-qualifiers/">
            <rdf:Description rdf:about="#M_2fe2s_c">
              <bqbiol:is>
                <rdf:Bag>
                  <rdf:li rdf:resource="http://identifiers.org/bigg.metabolite/2fe2s"/>
                  <rdf:li rdf:resource="http://identifiers.org/chebi/CHEBI:21134"/>
                  <rdf:li rdf:resource="http://identifiers.org/chebi/CHEBI:64605"/>
                  <rdf:li rdf:resource="http://identifiers.org/chebi/CHEBI:49600"/>
                  <rdf:li rdf:resource="http://identifiers.org/chebi/CHEBI:49601"/>
                  <rdf:li rdf:resource="http://identifiers.org/metanetx.chemical/MNXM151647"/>
                  <rdf:li rdf:resource="http://identifiers.org/seed.compound/cpd24604"/>
                </rdf:Bag>
              </bqbiol:is>
            </rdf:Description>
          </rdf:RDF>
        </annotation>
      </species>
      <species metaid="M_2h3oppan_c" sboTerm="SBO:0000247" id="M_2h3oppan_c" name="2-Hydroxy-3-oxopropanoate" compartment="c" hasOnlySubstanceUnits="true" boundaryCondition="false" constant="false" fbc:charge="-1" fbc:chemicalFormula="C3H3O4">
        <annotation>
          <rdf:RDF xmlns:rdf="http://www.w3.org/1999/02/22-rdf-syntax-ns#" xmlns:dcterms="http://purl.org/dc/terms/" xmlns:vCard="http://www.w3.org/2001/vcard-rdf/3.0#" xmlns:vCard4="http://www.w3.org/2006/vcard/ns#" xmlns:bqbiol="http://biomodels.net/biology-qualifiers/" xmlns:bqmodel="http://biomodels.net/model-qualifiers/">
            <rdf:Description rdf:about="#M_2h3oppan_c">
              <bqbiol:is>
                <rdf:Bag>
                  <rdf:li rdf:resource="http://identifiers.org/bigg.metabolite/2h3oppan"/>
                  <rdf:li rdf:resource="http://identifiers.org/biocyc/META:TARTRONATE-S-ALD"/>
                  <rdf:li rdf:resource="http://identifiers.org/chebi/CHEBI:57978"/>
                  <rdf:li rdf:resource="http://identifiers.org/chebi/CHEBI:11583"/>
                  <rdf:li rdf:resource="http://identifiers.org/chebi/CHEBI:16992"/>
                  <rdf:li rdf:resource="http://identifiers.org/chebi/CHEBI:19605"/>
                  <rdf:li rdf:resource="http://identifiers.org/chebi/CHEBI:1123"/>
                  <rdf:li rdf:resource="http://identifiers.org/chebi/CHEBI:15194"/>
                  <rdf:li rdf:resource="http://identifiers.org/envipath/650babc9-9d68-4b73-9332-11972ca26f7b/compound/8d90d1ea-105d-4bc4-aa70-509cf924dde0"/>
                  <rdf:li rdf:resource="http://identifiers.org/envipath/5882df9c-dae1-4d80-a40e-db4724271456/compound/41dfb598-597f-4cf0-9667-c2b6573aef5c"/>
                  <rdf:li rdf:resource="http://identifiers.org/hmdb/HMDB06781"/>
                  <rdf:li rdf:resource="http://identifiers.org/hmdb/HMDB06938"/>
                  <rdf:li rdf:resource="http://identifiers.org/inchi_key/QWBAFPFNGRFSFB-UHFFFAOYSA-M"/>
                  <rdf:li rdf:resource="http://identifiers.org/kegg.compound/C01146"/>
                  <rdf:li rdf:resource="http://identifiers.org/metanetx.chemical/MNXM475"/>
                  <rdf:li rdf:resource="http://identifiers.org/seed.compound/cpd00843"/>
                </rdf:Bag>
              </bqbiol:is>
            </rdf:Description>
          </rdf:RDF>
        </annotation>
      </species>
      <species metaid="M_2hmc_c" sboTerm="SBO:0000247" id="M_2hmc_c" name="2-Hydroxymuconate" compartment="c" hasOnlySubstanceUnits="true" boundaryCondition="false" constant="false" fbc:charge="-2" fbc:chemicalFormula="C6H4O5">
        <annotation>
          <rdf:RDF xmlns:rdf="http://www.w3.org/1999/02/22-rdf-syntax-ns#" xmlns:dcterms="http://purl.org/dc/terms/" xmlns:vCard="http://www.w3.org/2001/vcard-rdf/3.0#" xmlns:vCard4="http://www.w3.org/2006/vcard/ns#" xmlns:bqbiol="http://biomodels.net/biology-qualifiers/" xmlns:bqmodel="http://biomodels.net/model-qualifiers/">
            <rdf:Description rdf:about="#M_2hmc_c">
              <bqbiol:is>
                <rdf:Bag>
                  <rdf:li rdf:resource="http://identifiers.org/bigg.metabolite/2hmc"/>
                  <rdf:li rdf:resource="http://identifiers.org/biocyc/META:CPD-13339"/>
                  <rdf:li rdf:resource="http://identifiers.org/chebi/CHEBI:28080"/>
                  <rdf:li rdf:resource="http://identifiers.org/chebi/CHEBI:53146"/>
                  <rdf:li rdf:resource="http://identifiers.org/chebi/CHEBI:1167"/>
                  <rdf:li rdf:resource="http://identifiers.org/chebi/CHEBI:19652"/>
                  <rdf:li rdf:resource="http://identifiers.org/chebi/CHEBI:64037"/>
                  <rdf:li rdf:resource="http://identifiers.org/chebi/CHEBI:64016"/>
                  <rdf:li rdf:resource="http://identifiers.org/envipath/32de3cf4-e3e6-4168-956e-32fa5ddb0ce1/compound/571b2ca8-e29a-4496-9a09-5b3174ad9019"/>
                  <rdf:li rdf:resource="http://identifiers.org/inchi_key/JBEBGTMCZIGUTK-TZFCGSKZSA-L"/>
                  <rdf:li rdf:resource="http://identifiers.org/kegg.compound/C02501"/>
                  <rdf:li rdf:resource="http://identifiers.org/metanetx.chemical/MNXM162276"/>
                  <rdf:li rdf:resource="http://identifiers.org/sabiork/2424"/>
                  <rdf:li rdf:resource="http://identifiers.org/seed.compound/cpd23837"/>
                  <rdf:li rdf:resource="http://identifiers.org/seed.compound/cpd01644"/>
                </rdf:Bag>
              </bqbiol:is>
            </rdf:Description>
          </rdf:RDF>
        </annotation>
      </species>
      <species metaid="M_2hmcnsad_c" sboTerm="SBO:0000247" id="M_2hmcnsad_c" name="2-Hydroxymuconate semialdehyde" compartment="c" hasOnlySubstanceUnits="true" boundaryCondition="false" constant="false" fbc:charge="-1" fbc:chemicalFormula="C6H6O4">
        <annotation>
          <rdf:RDF xmlns:rdf="http://www.w3.org/1999/02/22-rdf-syntax-ns#" xmlns:dcterms="http://purl.org/dc/terms/" xmlns:vCard="http://www.w3.org/2001/vcard-rdf/3.0#" xmlns:vCard4="http://www.w3.org/2006/vcard/ns#" xmlns:bqbiol="http://biomodels.net/biology-qualifiers/" xmlns:bqmodel="http://biomodels.net/model-qualifiers/">
            <rdf:Description rdf:about="#M_2hmcnsad_c">
              <bqbiol:is>
                <rdf:Bag>
                  <rdf:li rdf:resource="http://identifiers.org/bigg.metabolite/2hmcnsad"/>
                  <rdf:li rdf:resource="http://identifiers.org/biocyc/META:HYDROXYMUCONATE-SALD"/>
                  <rdf:li rdf:resource="http://identifiers.org/chebi/CHEBI:58068"/>
                  <rdf:li rdf:resource="http://identifiers.org/chebi/CHEBI:67110"/>
                  <rdf:li rdf:resource="http://identifiers.org/chebi/CHEBI:71207"/>
                  <rdf:li rdf:resource="http://identifiers.org/chebi/CHEBI:71198"/>
                  <rdf:li rdf:resource="http://identifiers.org/chebi/CHEBI:1168"/>
                  <rdf:li rdf:resource="http://identifiers.org/chebi/CHEBI:19653"/>
                  <rdf:li rdf:resource="http://identifiers.org/chebi/CHEBI:11599"/>
                  <rdf:li rdf:resource="http://identifiers.org/chebi/CHEBI:17236"/>
                  <rdf:li rdf:resource="http://identifiers.org/chebi/CHEBI:66943"/>
                  <rdf:li rdf:resource="http://identifiers.org/envipath/32de3cf4-e3e6-4168-956e-32fa5ddb0ce1/compound/7575cdb2-a3cb-4014-812f-5951c80a3f7e"/>
                  <rdf:li rdf:resource="http://identifiers.org/inchi_key/KGLCZTRXNNGESL-WFTYEQLWSA-M"/>
                  <rdf:li rdf:resource="http://identifiers.org/kegg.compound/C00682"/>
                  <rdf:li rdf:resource="http://identifiers.org/lipidmaps/LMFA01030970"/>
                  <rdf:li rdf:resource="http://identifiers.org/lipidmaps/LMFA01030926"/>
                  <rdf:li rdf:resource="http://identifiers.org/metanetx.chemical/MNXM1102"/>
                  <rdf:li rdf:resource="http://identifiers.org/sabiork/5179"/>
                  <rdf:li rdf:resource="http://identifiers.org/sabiork/27641"/>
                  <rdf:li rdf:resource="http://identifiers.org/seed.compound/cpd00518"/>
                </rdf:Bag>
              </bqbiol:is>
            </rdf:Description>
          </rdf:RDF>
        </annotation>
      </species>
      <species metaid="M_2hymeph_c" sboTerm="SBO:0000247" id="M_2hymeph_c" name="2-(Hydroxymethyl)phenol" compartment="c" hasOnlySubstanceUnits="true" boundaryCondition="false" constant="false" fbc:chemicalFormula="C7H8O2">
        <annotation>
          <rdf:RDF xmlns:rdf="http://www.w3.org/1999/02/22-rdf-syntax-ns#" xmlns:dcterms="http://purl.org/dc/terms/" xmlns:vCard="http://www.w3.org/2001/vcard-rdf/3.0#" xmlns:vCard4="http://www.w3.org/2006/vcard/ns#" xmlns:bqbiol="http://biomodels.net/biology-qualifiers/" xmlns:bqmodel="http://biomodels.net/model-qualifiers/">
            <rdf:Description rdf:about="#M_2hymeph_c">
              <bqbiol:is>
                <rdf:Bag>
                  <rdf:li rdf:resource="http://identifiers.org/bigg.metabolite/2hymeph"/>
                  <rdf:li rdf:resource="http://identifiers.org/biocyc/META:CPD-173"/>
                  <rdf:li rdf:resource="http://identifiers.org/chebi/CHEBI:974"/>
                  <rdf:li rdf:resource="http://identifiers.org/chebi/CHEBI:15059"/>
                  <rdf:li rdf:resource="http://identifiers.org/chebi/CHEBI:16464"/>
                  <rdf:li rdf:resource="http://identifiers.org/chebi/CHEBI:9004"/>
                  <rdf:li rdf:resource="http://identifiers.org/chebi/CHEBI:26592"/>
                  <rdf:li rdf:resource="http://identifiers.org/envipath/650babc9-9d68-4b73-9332-11972ca26f7b/compound/3935c8e4-2be9-4f36-8bb2-8e2b2180cfa7"/>
                  <rdf:li rdf:resource="http://identifiers.org/hmdb/HMDB59709"/>
                  <rdf:li rdf:resource="http://identifiers.org/inchi_key/CQRYARSYNCAZFO-UHFFFAOYSA-N"/>
                  <rdf:li rdf:resource="http://identifiers.org/kegg.compound/C02323"/>
                  <rdf:li rdf:resource="http://identifiers.org/kegg.drug/D05790"/>
                  <rdf:li rdf:resource="http://identifiers.org/metanetx.chemical/MNXM1855"/>
                  <rdf:li rdf:resource="http://identifiers.org/sabiork/6141"/>
                  <rdf:li rdf:resource="http://identifiers.org/seed.compound/cpd01553"/>
                </rdf:Bag>
              </bqbiol:is>
            </rdf:Description>
          </rdf:RDF>
        </annotation>
      </species>
      <species metaid="M_2ip3os_c" sboTerm="SBO:0000247" id="M_2ip3os_c" name="(2S)-2-isopropyl-3-oxosuccinate" compartment="c" hasOnlySubstanceUnits="true" boundaryCondition="false" constant="false" fbc:charge="-2" fbc:chemicalFormula="C7H8O5">
        <annotation>
          <rdf:RDF xmlns:rdf="http://www.w3.org/1999/02/22-rdf-syntax-ns#" xmlns:dcterms="http://purl.org/dc/terms/" xmlns:vCard="http://www.w3.org/2001/vcard-rdf/3.0#" xmlns:vCard4="http://www.w3.org/2006/vcard/ns#" xmlns:bqbiol="http://biomodels.net/biology-qualifiers/" xmlns:bqmodel="http://biomodels.net/model-qualifiers/">
            <rdf:Description rdf:about="#M_2ip3os_c">
              <bqbiol:is>
                <rdf:Bag>
                  <rdf:li rdf:resource="http://identifiers.org/bigg.metabolite/2ip3os"/>
                </rdf:Bag>
              </bqbiol:is>
            </rdf:Description>
          </rdf:RDF>
        </annotation>
      </species>
      <species metaid="M_2ippm_c" sboTerm="SBO:0000247" id="M_2ippm_c" name="2-Isopropylmaleate" compartment="c" hasOnlySubstanceUnits="true" boundaryCondition="false" constant="false" fbc:charge="-2" fbc:chemicalFormula="C7H8O4">
        <annotation>
          <rdf:RDF xmlns:rdf="http://www.w3.org/1999/02/22-rdf-syntax-ns#" xmlns:dcterms="http://purl.org/dc/terms/" xmlns:vCard="http://www.w3.org/2001/vcard-rdf/3.0#" xmlns:vCard4="http://www.w3.org/2006/vcard/ns#" xmlns:bqbiol="http://biomodels.net/biology-qualifiers/" xmlns:bqmodel="http://biomodels.net/model-qualifiers/">
            <rdf:Description rdf:about="#M_2ippm_c">
              <bqbiol:is>
                <rdf:Bag>
                  <rdf:li rdf:resource="http://identifiers.org/bigg.metabolite/2ippm"/>
                  <rdf:li rdf:resource="http://identifiers.org/biocyc/META:CPD-9451"/>
                  <rdf:li rdf:resource="http://identifiers.org/chebi/CHEBI:17275"/>
                  <rdf:li rdf:resource="http://identifiers.org/chebi/CHEBI:19668"/>
                  <rdf:li rdf:resource="http://identifiers.org/chebi/CHEBI:11604"/>
                  <rdf:li rdf:resource="http://identifiers.org/chebi/CHEBI:58085"/>
                  <rdf:li rdf:resource="http://identifiers.org/chebi/CHEBI:1179"/>
                  <rdf:li rdf:resource="http://identifiers.org/hmdb/HMDB12241"/>
                  <rdf:li rdf:resource="http://identifiers.org/inchi_key/NJMGRJLQRLFQQX-HYXAFXHYSA-L"/>
                  <rdf:li rdf:resource="http://identifiers.org/kegg.compound/C02631"/>
                  <rdf:li rdf:resource="http://identifiers.org/metanetx.chemical/MNXM1706"/>
                  <rdf:li rdf:resource="http://identifiers.org/sabiork/2472"/>
                  <rdf:li rdf:resource="http://identifiers.org/seed.compound/cpd01710"/>
                </rdf:Bag>
              </bqbiol:is>
            </rdf:Description>
          </rdf:RDF>
        </annotation>
      </species>
      <species metaid="M_2maacoa_c" sboTerm="SBO:0000247" id="M_2maacoa_c" name="2-Methyl-3-acetoacetyl-CoA" compartment="c" hasOnlySubstanceUnits="true" boundaryCondition="false" constant="false" fbc:charge="-4" fbc:chemicalFormula="C26H38N7O18P3S">
        <annotation>
          <rdf:RDF xmlns:rdf="http://www.w3.org/1999/02/22-rdf-syntax-ns#" xmlns:dcterms="http://purl.org/dc/terms/" xmlns:vCard="http://www.w3.org/2001/vcard-rdf/3.0#" xmlns:vCard4="http://www.w3.org/2006/vcard/ns#" xmlns:bqbiol="http://biomodels.net/biology-qualifiers/" xmlns:bqmodel="http://biomodels.net/model-qualifiers/">
            <rdf:Description rdf:about="#M_2maacoa_c">
              <bqbiol:is>
                <rdf:Bag>
                  <rdf:li rdf:resource="http://identifiers.org/bigg.metabolite/2maacoa"/>
                  <rdf:li rdf:resource="http://identifiers.org/biocyc/META:2-METHYL-ACETO-ACETYL-COA"/>
                  <rdf:li rdf:resource="http://identifiers.org/chebi/CHEBI:11613"/>
                  <rdf:li rdf:resource="http://identifiers.org/chebi/CHEBI:1195"/>
                  <rdf:li rdf:resource="http://identifiers.org/chebi/CHEBI:19687"/>
                  <rdf:li rdf:resource="http://identifiers.org/chebi/CHEBI:15476"/>
                  <rdf:li rdf:resource="http://identifiers.org/chebi/CHEBI:57335"/>
                  <rdf:li rdf:resource="http://identifiers.org/hmdb/HMDB01157"/>
                  <rdf:li rdf:resource="http://identifiers.org/inchi_key/NHNODHRSCRALBF-NQNBQJKNSA-J"/>
                  <rdf:li rdf:resource="http://identifiers.org/kegg.compound/C03344"/>
                  <rdf:li rdf:resource="http://identifiers.org/lipidmaps/LMFA07050189"/>
                  <rdf:li rdf:resource="http://identifiers.org/metanetx.chemical/MNXM524"/>
                  <rdf:li rdf:resource="http://identifiers.org/reactome.compound/70836"/>
                  <rdf:li rdf:resource="http://identifiers.org/sabiork/6566"/>
                  <rdf:li rdf:resource="http://identifiers.org/seed.compound/cpd02124"/>
                </rdf:Bag>
              </bqbiol:is>
            </rdf:Description>
          </rdf:RDF>
        </annotation>
      </species>
      <species metaid="M_2mahmp_c" sboTerm="SBO:0000247" id="M_2mahmp_c" name="2-Methyl-4-amino-5-hydroxymethylpyrimidine diphosphate" compartment="c" hasOnlySubstanceUnits="true" boundaryCondition="false" constant="false" fbc:charge="-3" fbc:chemicalFormula="C6H8N3O7P2">
        <annotation>
          <rdf:RDF xmlns:rdf="http://www.w3.org/1999/02/22-rdf-syntax-ns#" xmlns:dcterms="http://purl.org/dc/terms/" xmlns:vCard="http://www.w3.org/2001/vcard-rdf/3.0#" xmlns:vCard4="http://www.w3.org/2006/vcard/ns#" xmlns:bqbiol="http://biomodels.net/biology-qualifiers/" xmlns:bqmodel="http://biomodels.net/model-qualifiers/">
            <rdf:Description rdf:about="#M_2mahmp_c">
              <bqbiol:is>
                <rdf:Bag>
                  <rdf:li rdf:resource="http://identifiers.org/bigg.metabolite/2mahmp"/>
                  <rdf:li rdf:resource="http://identifiers.org/biocyc/META:AMINO-HYDROXYMETHYL-METHYLPYRIMIDINE-PP"/>
                  <rdf:li rdf:resource="http://identifiers.org/chebi/CHEBI:16629"/>
                  <rdf:li rdf:resource="http://identifiers.org/chebi/CHEBI:29079"/>
                  <rdf:li rdf:resource="http://identifiers.org/chebi/CHEBI:19684"/>
                  <rdf:li rdf:resource="http://identifiers.org/chebi/CHEBI:20308"/>
                  <rdf:li rdf:resource="http://identifiers.org/chebi/CHEBI:11612"/>
                  <rdf:li rdf:resource="http://identifiers.org/chebi/CHEBI:57841"/>
                  <rdf:li rdf:resource="http://identifiers.org/chebi/CHEBI:11953"/>
                  <rdf:li rdf:resource="http://identifiers.org/chebi/CHEBI:1194"/>
                  <rdf:li rdf:resource="http://identifiers.org/inchi_key/AGQJQCFEPUVXNK-UHFFFAOYSA-K"/>
                  <rdf:li rdf:resource="http://identifiers.org/kegg.compound/C04752"/>
                  <rdf:li rdf:resource="http://identifiers.org/metanetx.chemical/MNXM1135"/>
                  <rdf:li rdf:resource="http://identifiers.org/sabiork/1832"/>
                  <rdf:li rdf:resource="http://identifiers.org/seed.compound/cpd02894"/>
                </rdf:Bag>
              </bqbiol:is>
            </rdf:Description>
          </rdf:RDF>
        </annotation>
      </species>
      <species metaid="M_2mb2coa_c" sboTerm="SBO:0000247" id="M_2mb2coa_c" name="Trans-2-Methylbut-2-enoyl-CoA" compartment="c" hasOnlySubstanceUnits="true" boundaryCondition="false" constant="false" fbc:charge="-4" fbc:chemicalFormula="C26H38N7O17P3S">
        <annotation>
          <rdf:RDF xmlns:rdf="http://www.w3.org/1999/02/22-rdf-syntax-ns#" xmlns:dcterms="http://purl.org/dc/terms/" xmlns:vCard="http://www.w3.org/2001/vcard-rdf/3.0#" xmlns:vCard4="http://www.w3.org/2006/vcard/ns#" xmlns:bqbiol="http://biomodels.net/biology-qualifiers/" xmlns:bqmodel="http://biomodels.net/model-qualifiers/">
            <rdf:Description rdf:about="#M_2mb2coa_c">
              <bqbiol:is>
                <rdf:Bag>
                  <rdf:li rdf:resource="http://identifiers.org/bigg.metabolite/2mb2coa"/>
                  <rdf:li rdf:resource="http://identifiers.org/biocyc/META:CPD-1083"/>
                  <rdf:li rdf:resource="http://identifiers.org/chebi/CHEBI:1199"/>
                  <rdf:li rdf:resource="http://identifiers.org/chebi/CHEBI:57260"/>
                  <rdf:li rdf:resource="http://identifiers.org/chebi/CHEBI:1204"/>
                  <rdf:li rdf:resource="http://identifiers.org/chebi/CHEBI:11614"/>
                  <rdf:li rdf:resource="http://identifiers.org/chebi/CHEBI:15478"/>
                  <rdf:li rdf:resource="http://identifiers.org/chebi/CHEBI:19691"/>
                  <rdf:li rdf:resource="http://identifiers.org/chebi/CHEBI:10949"/>
                  <rdf:li rdf:resource="http://identifiers.org/chebi/CHEBI:57337"/>
                  <rdf:li rdf:resource="http://identifiers.org/chebi/CHEBI:11619"/>
                  <rdf:li rdf:resource="http://identifiers.org/chebi/CHEBI:19697"/>
                  <rdf:li rdf:resource="http://identifiers.org/hmdb/HMDB62753"/>
                  <rdf:li rdf:resource="http://identifiers.org/hmdb/HMDB02371"/>
                  <rdf:li rdf:resource="http://identifiers.org/hmdb/HMDB06871"/>
                  <rdf:li rdf:resource="http://identifiers.org/hmdb/HMDB00993"/>
                  <rdf:li rdf:resource="http://identifiers.org/hmdb/HMDB02054"/>
                  <rdf:li rdf:resource="http://identifiers.org/inchi_key/PMWATMXOQQZNBX-DKBZLLMOSA-J"/>
                  <rdf:li rdf:resource="http://identifiers.org/kegg.compound/C03345"/>
                  <rdf:li rdf:resource="http://identifiers.org/lipidmaps/LMFA07050191"/>
                  <rdf:li rdf:resource="http://identifiers.org/lipidmaps/LMFA07050374"/>
                  <rdf:li rdf:resource="http://identifiers.org/metanetx.chemical/MNXM609"/>
                  <rdf:li rdf:resource="http://identifiers.org/reactome.compound/70799"/>
                  <rdf:li rdf:resource="http://identifiers.org/sabiork/6567"/>
                  <rdf:li rdf:resource="http://identifiers.org/seed.compound/cpd29594"/>
                  <rdf:li rdf:resource="http://identifiers.org/seed.compound/cpd02125"/>
                </rdf:Bag>
              </bqbiol:is>
            </rdf:Description>
          </rdf:RDF>
        </annotation>
      </species>
      <species metaid="M_2mbcoa_c" sboTerm="SBO:0000247" id="M_2mbcoa_c" name="2-Methylbutanoyl-CoA" compartment="c" hasOnlySubstanceUnits="true" boundaryCondition="false" constant="false" fbc:chemicalFormula="C26H40N7O17P3S">
        <annotation>
          <rdf:RDF xmlns:rdf="http://www.w3.org/1999/02/22-rdf-syntax-ns#" xmlns:dcterms="http://purl.org/dc/terms/" xmlns:vCard="http://www.w3.org/2001/vcard-rdf/3.0#" xmlns:vCard4="http://www.w3.org/2006/vcard/ns#" xmlns:bqbiol="http://biomodels.net/biology-qualifiers/" xmlns:bqmodel="http://biomodels.net/model-qualifiers/">
            <rdf:Description rdf:about="#M_2mbcoa_c">
              <bqbiol:is>
                <rdf:Bag>
                  <rdf:li rdf:resource="http://identifiers.org/bigg.metabolite/2mbcoa"/>
                  <rdf:li rdf:resource="http://identifiers.org/biocyc/META:2-METHYL-BUTYRYL-COA"/>
                  <rdf:li rdf:resource="http://identifiers.org/chebi/CHEBI:11616"/>
                  <rdf:li rdf:resource="http://identifiers.org/chebi/CHEBI:57336"/>
                  <rdf:li rdf:resource="http://identifiers.org/chebi/CHEBI:1201"/>
                  <rdf:li rdf:resource="http://identifiers.org/chebi/CHEBI:19693"/>
                  <rdf:li rdf:resource="http://identifiers.org/chebi/CHEBI:15477"/>
                  <rdf:li rdf:resource="http://identifiers.org/hmdb/HMDB01041"/>
                  <rdf:li rdf:resource="http://identifiers.org/hmdb/HMDB02021"/>
                  <rdf:li rdf:resource="http://identifiers.org/hmdb/HMDB02253"/>
                  <rdf:li rdf:resource="http://identifiers.org/hmdb/HMDB02191"/>
                  <rdf:li rdf:resource="http://identifiers.org/inchi_key/LYNVNYDEQMMNMZ-XGXNYEOVSA-J"/>
                  <rdf:li rdf:resource="http://identifiers.org/kegg.compound/C01033"/>
                  <rdf:li rdf:resource="http://identifiers.org/lipidmaps/LMFA07050190"/>
                  <rdf:li rdf:resource="http://identifiers.org/metanetx.chemical/MNXM569"/>
                  <rdf:li rdf:resource="http://identifiers.org/reactome.compound/70718"/>
                  <rdf:li rdf:resource="http://identifiers.org/sabiork/2221"/>
                  <rdf:li rdf:resource="http://identifiers.org/seed.compound/cpd00760"/>
                </rdf:Bag>
              </bqbiol:is>
            </rdf:Description>
          </rdf:RDF>
        </annotation>
      </species>
      <species metaid="M_2mbdhl_c" sboTerm="SBO:0000247" id="M_2mbdhl_c" name="S-(2-Methylbutanoyl)-dihydrolipoamide" compartment="c" hasOnlySubstanceUnits="true" boundaryCondition="false" constant="false" fbc:chemicalFormula="C13H25NO2S2">
        <annotation>
          <rdf:RDF xmlns:rdf="http://www.w3.org/1999/02/22-rdf-syntax-ns#" xmlns:dcterms="http://purl.org/dc/terms/" xmlns:vCard="http://www.w3.org/2001/vcard-rdf/3.0#" xmlns:vCard4="http://www.w3.org/2006/vcard/ns#" xmlns:bqbiol="http://biomodels.net/biology-qualifiers/" xmlns:bqmodel="http://biomodels.net/model-qualifiers/">
            <rdf:Description rdf:about="#M_2mbdhl_c">
              <bqbiol:is>
                <rdf:Bag>
                  <rdf:li rdf:resource="http://identifiers.org/bigg.metabolite/2mbdhl"/>
                  <rdf:li rdf:resource="http://identifiers.org/biocyc/META:CPD-941"/>
                  <rdf:li rdf:resource="http://identifiers.org/chebi/CHEBI:22012"/>
                  <rdf:li rdf:resource="http://identifiers.org/chebi/CHEBI:8929"/>
                  <rdf:li rdf:resource="http://identifiers.org/chebi/CHEBI:28692"/>
                  <rdf:li rdf:resource="http://identifiers.org/hmdb/HMDB06869"/>
                  <rdf:li rdf:resource="http://identifiers.org/inchi_key/UFNCWFSSEGPJNL-UHFFFAOYSA-N"/>
                  <rdf:li rdf:resource="http://identifiers.org/kegg.compound/C05118"/>
                  <rdf:li rdf:resource="http://identifiers.org/metanetx.chemical/MNXM9096"/>
                  <rdf:li rdf:resource="http://identifiers.org/seed.compound/cpd03045"/>
                </rdf:Bag>
              </bqbiol:is>
            </rdf:Description>
          </rdf:RDF>
        </annotation>
      </species>
      <species metaid="M_2mbutACP_c" sboTerm="SBO:0000247" id="M_2mbutACP_c" name="2-methylbutyryl-ACP" compartment="c" hasOnlySubstanceUnits="true" boundaryCondition="false" constant="false" fbc:chemicalFormula="C16H29N2O8PRS">
        <annotation>
          <rdf:RDF xmlns:rdf="http://www.w3.org/1999/02/22-rdf-syntax-ns#" xmlns:dcterms="http://purl.org/dc/terms/" xmlns:vCard="http://www.w3.org/2001/vcard-rdf/3.0#" xmlns:vCard4="http://www.w3.org/2006/vcard/ns#" xmlns:bqbiol="http://biomodels.net/biology-qualifiers/" xmlns:bqmodel="http://biomodels.net/model-qualifiers/">
            <rdf:Description rdf:about="#M_2mbutACP_c">
              <bqbiol:is>
                <rdf:Bag>
                  <rdf:li rdf:resource="http://identifiers.org/bigg.metabolite/2mbutACP"/>
                </rdf:Bag>
              </bqbiol:is>
            </rdf:Description>
          </rdf:RDF>
        </annotation>
      </species>
      <species metaid="M_2me4p_c" sboTerm="SBO:0000247" id="M_2me4p_c" name="2-C-methyl-D-erythritol 4-phosphate" compartment="c" hasOnlySubstanceUnits="true" boundaryCondition="false" constant="false" fbc:charge="-2" fbc:chemicalFormula="C5H11O7P">
        <annotation>
          <rdf:RDF xmlns:rdf="http://www.w3.org/1999/02/22-rdf-syntax-ns#" xmlns:dcterms="http://purl.org/dc/terms/" xmlns:vCard="http://www.w3.org/2001/vcard-rdf/3.0#" xmlns:vCard4="http://www.w3.org/2006/vcard/ns#" xmlns:bqbiol="http://biomodels.net/biology-qualifiers/" xmlns:bqmodel="http://biomodels.net/model-qualifiers/">
            <rdf:Description rdf:about="#M_2me4p_c">
              <bqbiol:is>
                <rdf:Bag>
                  <rdf:li rdf:resource="http://identifiers.org/bigg.metabolite/2me4p"/>
                  <rdf:li rdf:resource="http://identifiers.org/biocyc/META:2-C-METHYL-D-ERYTHRITOL-4-PHOSPHATE"/>
                  <rdf:li rdf:resource="http://identifiers.org/chebi/CHEBI:58262"/>
                  <rdf:li rdf:resource="http://identifiers.org/chebi/CHEBI:17764"/>
                  <rdf:li rdf:resource="http://identifiers.org/chebi/CHEBI:11483"/>
                  <rdf:li rdf:resource="http://identifiers.org/chebi/CHEBI:1030"/>
                  <rdf:li rdf:resource="http://identifiers.org/inchi_key/XMWHRVNVKDKBRG-UHNVWZDZSA-L"/>
                  <rdf:li rdf:resource="http://identifiers.org/kegg.compound/C11434"/>
                  <rdf:li rdf:resource="http://identifiers.org/metanetx.chemical/MNXM1626"/>
                  <rdf:li rdf:resource="http://identifiers.org/sabiork/13501"/>
                  <rdf:li rdf:resource="http://identifiers.org/seed.compound/cpd08286"/>
                </rdf:Bag>
              </bqbiol:is>
            </rdf:Description>
          </rdf:RDF>
        </annotation>
      </species>
      <species metaid="M_2mehbtpp_c" sboTerm="SBO:0000247" id="M_2mehbtpp_c" name="2-Methyl-1-hydroxybutyl-TPP" compartment="c" hasOnlySubstanceUnits="true" boundaryCondition="false" constant="false" fbc:charge="-1">
        <annotation>
          <rdf:RDF xmlns:rdf="http://www.w3.org/1999/02/22-rdf-syntax-ns#" xmlns:dcterms="http://purl.org/dc/terms/" xmlns:vCard="http://www.w3.org/2001/vcard-rdf/3.0#" xmlns:vCard4="http://www.w3.org/2006/vcard/ns#" xmlns:bqbiol="http://biomodels.net/biology-qualifiers/" xmlns:bqmodel="http://biomodels.net/model-qualifiers/">
            <rdf:Description rdf:about="#M_2mehbtpp_c">
              <bqbiol:is>
                <rdf:Bag>
                  <rdf:li rdf:resource="http://identifiers.org/bigg.metabolite/2mehbtpp"/>
                </rdf:Bag>
              </bqbiol:is>
            </rdf:Description>
          </rdf:RDF>
        </annotation>
      </species>
      <species metaid="M_2mehtpp_c" sboTerm="SBO:0000247" id="M_2mehtpp_c" name="2-Methyl-1-hydroxypropyl-TPP" compartment="c" hasOnlySubstanceUnits="true" boundaryCondition="false" constant="false" fbc:chemicalFormula="C16H24N4O8P2S">
        <annotation>
          <rdf:RDF xmlns:rdf="http://www.w3.org/1999/02/22-rdf-syntax-ns#" xmlns:dcterms="http://purl.org/dc/terms/" xmlns:vCard="http://www.w3.org/2001/vcard-rdf/3.0#" xmlns:vCard4="http://www.w3.org/2006/vcard/ns#" xmlns:bqbiol="http://biomodels.net/biology-qualifiers/" xmlns:bqmodel="http://biomodels.net/model-qualifiers/">
            <rdf:Description rdf:about="#M_2mehtpp_c">
              <bqbiol:is>
                <rdf:Bag>
                  <rdf:li rdf:resource="http://identifiers.org/bigg.metabolite/2mehtpp"/>
                </rdf:Bag>
              </bqbiol:is>
            </rdf:Description>
          </rdf:RDF>
        </annotation>
      </species>
      <species metaid="M_2mp2coa_c" sboTerm="SBO:0000247" id="M_2mp2coa_c" name="2-Methylprop-2-enoyl-CoA" compartment="c" hasOnlySubstanceUnits="true" boundaryCondition="false" constant="false" fbc:charge="-4" fbc:chemicalFormula="C25H36N7O17P3S">
        <annotation>
          <rdf:RDF xmlns:rdf="http://www.w3.org/1999/02/22-rdf-syntax-ns#" xmlns:dcterms="http://purl.org/dc/terms/" xmlns:vCard="http://www.w3.org/2001/vcard-rdf/3.0#" xmlns:vCard4="http://www.w3.org/2006/vcard/ns#" xmlns:bqbiol="http://biomodels.net/biology-qualifiers/" xmlns:bqmodel="http://biomodels.net/model-qualifiers/">
            <rdf:Description rdf:about="#M_2mp2coa_c">
              <bqbiol:is>
                <rdf:Bag>
                  <rdf:li rdf:resource="http://identifiers.org/bigg.metabolite/2mp2coa"/>
                  <rdf:li rdf:resource="http://identifiers.org/biocyc/META:METHACRYLYL-COA"/>
                  <rdf:li rdf:resource="http://identifiers.org/chebi/CHEBI:27754"/>
                  <rdf:li rdf:resource="http://identifiers.org/chebi/CHEBI:62500"/>
                  <rdf:li rdf:resource="http://identifiers.org/chebi/CHEBI:1208"/>
                  <rdf:li rdf:resource="http://identifiers.org/chebi/CHEBI:19706"/>
                  <rdf:li rdf:resource="http://identifiers.org/hmdb/HMDB01011"/>
                  <rdf:li rdf:resource="http://identifiers.org/inchi_key/NPALUEYCDZWBOV-NDZSKPAWSA-J"/>
                  <rdf:li rdf:resource="http://identifiers.org/kegg.compound/C03460"/>
                  <rdf:li rdf:resource="http://identifiers.org/lipidmaps/LMFA07050350"/>
                  <rdf:li rdf:resource="http://identifiers.org/metanetx.chemical/MNXM947"/>
                  <rdf:li rdf:resource="http://identifiers.org/reactome.compound/70858"/>
                  <rdf:li rdf:resource="http://identifiers.org/sabiork/6641"/>
                  <rdf:li rdf:resource="http://identifiers.org/seed.compound/cpd02187"/>
                </rdf:Bag>
              </bqbiol:is>
            </rdf:Description>
          </rdf:RDF>
        </annotation>
      </species>
      <species metaid="M_2mpdhl_c" sboTerm="SBO:0000247" id="M_2mpdhl_c" name="S-(2-Methylpropanoyl)-dihydrolipoamide" compartment="c" hasOnlySubstanceUnits="true" boundaryCondition="false" constant="false" fbc:chemicalFormula="C12H23NO2S2">
        <annotation>
          <rdf:RDF xmlns:rdf="http://www.w3.org/1999/02/22-rdf-syntax-ns#" xmlns:dcterms="http://purl.org/dc/terms/" xmlns:vCard="http://www.w3.org/2001/vcard-rdf/3.0#" xmlns:vCard4="http://www.w3.org/2006/vcard/ns#" xmlns:bqbiol="http://biomodels.net/biology-qualifiers/" xmlns:bqmodel="http://biomodels.net/model-qualifiers/">
            <rdf:Description rdf:about="#M_2mpdhl_c">
              <bqbiol:is>
                <rdf:Bag>
                  <rdf:li rdf:resource="http://identifiers.org/bigg.metabolite/2mpdhl"/>
                  <rdf:li rdf:resource="http://identifiers.org/biocyc/META:CPD-281"/>
                  <rdf:li rdf:resource="http://identifiers.org/chebi/CHEBI:12733"/>
                  <rdf:li rdf:resource="http://identifiers.org/chebi/CHEBI:22013"/>
                  <rdf:li rdf:resource="http://identifiers.org/chebi/CHEBI:17577"/>
                  <rdf:li rdf:resource="http://identifiers.org/chebi/CHEBI:8930"/>
                  <rdf:li rdf:resource="http://identifiers.org/hmdb/HMDB06868"/>
                  <rdf:li rdf:resource="http://identifiers.org/inchi_key/UEFURMXXHJCLJP-UHFFFAOYSA-N"/>
                  <rdf:li rdf:resource="http://identifiers.org/kegg.compound/C04424"/>
                  <rdf:li rdf:resource="http://identifiers.org/lipidmaps/LMFA08010022"/>
                  <rdf:li rdf:resource="http://identifiers.org/metanetx.chemical/MNXM7749"/>
                  <rdf:li rdf:resource="http://identifiers.org/sabiork/7303"/>
                  <rdf:li rdf:resource="http://identifiers.org/seed.compound/cpd02700"/>
                </rdf:Bag>
              </bqbiol:is>
            </rdf:Description>
          </rdf:RDF>
        </annotation>
      </species>
      <species metaid="M_2o3mpt_c" sboTerm="SBO:0000247" id="M_2o3mpt_c" name=" R  2 Oxo 3 methylpentanoate C6H9O3" compartment="c" hasOnlySubstanceUnits="true" boundaryCondition="false" constant="false" fbc:charge="-1" fbc:chemicalFormula="C6H9O3">
        <annotation>
          <rdf:RDF xmlns:rdf="http://www.w3.org/1999/02/22-rdf-syntax-ns#" xmlns:dcterms="http://purl.org/dc/terms/" xmlns:vCard="http://www.w3.org/2001/vcard-rdf/3.0#" xmlns:vCard4="http://www.w3.org/2006/vcard/ns#" xmlns:bqbiol="http://biomodels.net/biology-qualifiers/" xmlns:bqmodel="http://biomodels.net/model-qualifiers/">
            <rdf:Description rdf:about="#M_2o3mpt_c">
              <bqbiol:is>
                <rdf:Bag>
                  <rdf:li rdf:resource="http://identifiers.org/bigg.metabolite/2o3mpt"/>
                  <rdf:li rdf:resource="http://identifiers.org/chebi/CHEBI:316"/>
                  <rdf:li rdf:resource="http://identifiers.org/chebi/CHEBI:18656"/>
                  <rdf:li rdf:resource="http://identifiers.org/chebi/CHEBI:28379"/>
                  <rdf:li rdf:resource="http://identifiers.org/inchi_key/JVQYSWDUAOAHFM-SCSAIBSYSA-M"/>
                  <rdf:li rdf:resource="http://identifiers.org/kegg.compound/C06008"/>
                  <rdf:li rdf:resource="http://identifiers.org/lipidmaps/LMFA01020280"/>
                  <rdf:li rdf:resource="http://identifiers.org/metanetx.chemical/MNXM94056"/>
                  <rdf:li rdf:resource="http://identifiers.org/sabiork/2854"/>
                  <rdf:li rdf:resource="http://identifiers.org/seed.compound/cpd03577"/>
                </rdf:Bag>
              </bqbiol:is>
            </rdf:Description>
          </rdf:RDF>
        </annotation>
      </species>
      <species metaid="M_2obut_c" sboTerm="SBO:0000247" id="M_2obut_c" name="2-Oxobutanoate" compartment="c" hasOnlySubstanceUnits="true" boundaryCondition="false" constant="false" fbc:charge="-1" fbc:chemicalFormula="C4H5O3">
        <annotation>
          <rdf:RDF xmlns:rdf="http://www.w3.org/1999/02/22-rdf-syntax-ns#" xmlns:dcterms="http://purl.org/dc/terms/" xmlns:vCard="http://www.w3.org/2001/vcard-rdf/3.0#" xmlns:vCard4="http://www.w3.org/2006/vcard/ns#" xmlns:bqbiol="http://biomodels.net/biology-qualifiers/" xmlns:bqmodel="http://biomodels.net/model-qualifiers/">
            <rdf:Description rdf:about="#M_2obut_c">
              <bqbiol:is>
                <rdf:Bag>
                  <rdf:li rdf:resource="http://identifiers.org/bigg.metabolite/2obut"/>
                  <rdf:li rdf:resource="http://identifiers.org/biocyc/META:2-OXOBUTANOATE"/>
                  <rdf:li rdf:resource="http://identifiers.org/chebi/CHEBI:1250"/>
                  <rdf:li rdf:resource="http://identifiers.org/chebi/CHEBI:16763"/>
                  <rdf:li rdf:resource="http://identifiers.org/chebi/CHEBI:19741"/>
                  <rdf:li rdf:resource="http://identifiers.org/chebi/CHEBI:30831"/>
                  <rdf:li rdf:resource="http://identifiers.org/chebi/CHEBI:11636"/>
                  <rdf:li rdf:resource="http://identifiers.org/chebi/CHEBI:39748"/>
                  <rdf:li rdf:resource="http://identifiers.org/chebi/CHEBI:19743"/>
                  <rdf:li rdf:resource="http://identifiers.org/envipath/32de3cf4-e3e6-4168-956e-32fa5ddb0ce1/compound/1d8dba15-23b7-4916-91ba-3b00be5e4e8b"/>
                  <rdf:li rdf:resource="http://identifiers.org/envipath/650babc9-9d68-4b73-9332-11972ca26f7b/compound/86a149cf-c031-463b-aa33-253fcbde268f"/>
                  <rdf:li rdf:resource="http://identifiers.org/hmdb/HMDB00005"/>
                  <rdf:li rdf:resource="http://identifiers.org/hmdb/HMDB06544"/>
                  <rdf:li rdf:resource="http://identifiers.org/inchi_key/TYEYBOSBBBHJIV-UHFFFAOYSA-M"/>
                  <rdf:li rdf:resource="http://identifiers.org/kegg.compound/C00109"/>
                  <rdf:li rdf:resource="http://identifiers.org/lipidmaps/LMFA01060002"/>
                  <rdf:li rdf:resource="http://identifiers.org/metanetx.chemical/MNXM159"/>
                  <rdf:li rdf:resource="http://identifiers.org/reactome.compound/936714"/>
                  <rdf:li rdf:resource="http://identifiers.org/sabiork/1934"/>
                  <rdf:li rdf:resource="http://identifiers.org/seed.compound/cpd00094"/>
                </rdf:Bag>
              </bqbiol:is>
            </rdf:Description>
          </rdf:RDF>
        </annotation>
      </species>
      <species metaid="M_2obut_e" sboTerm="SBO:0000247" id="M_2obut_e" name="2-Oxobutanoate" compartment="e" hasOnlySubstanceUnits="true" boundaryCondition="false" constant="false" fbc:charge="-1" fbc:chemicalFormula="C4H5O3">
        <annotation>
          <rdf:RDF xmlns:rdf="http://www.w3.org/1999/02/22-rdf-syntax-ns#" xmlns:dcterms="http://purl.org/dc/terms/" xmlns:vCard="http://www.w3.org/2001/vcard-rdf/3.0#" xmlns:vCard4="http://www.w3.org/2006/vcard/ns#" xmlns:bqbiol="http://biomodels.net/biology-qualifiers/" xmlns:bqmodel="http://biomodels.net/model-qualifiers/">
            <rdf:Description rdf:about="#M_2obut_e">
              <bqbiol:is>
                <rdf:Bag>
                  <rdf:li rdf:resource="http://identifiers.org/bigg.metabolite/2obut"/>
                  <rdf:li rdf:resource="http://identifiers.org/biocyc/META:2-OXOBUTANOATE"/>
                  <rdf:li rdf:resource="http://identifiers.org/chebi/CHEBI:1250"/>
                  <rdf:li rdf:resource="http://identifiers.org/chebi/CHEBI:16763"/>
                  <rdf:li rdf:resource="http://identifiers.org/chebi/CHEBI:19741"/>
                  <rdf:li rdf:resource="http://identifiers.org/chebi/CHEBI:30831"/>
                  <rdf:li rdf:resource="http://identifiers.org/chebi/CHEBI:11636"/>
                  <rdf:li rdf:resource="http://identifiers.org/chebi/CHEBI:39748"/>
                  <rdf:li rdf:resource="http://identifiers.org/chebi/CHEBI:19743"/>
                  <rdf:li rdf:resource="http://identifiers.org/envipath/32de3cf4-e3e6-4168-956e-32fa5ddb0ce1/compound/1d8dba15-23b7-4916-91ba-3b00be5e4e8b"/>
                  <rdf:li rdf:resource="http://identifiers.org/envipath/650babc9-9d68-4b73-9332-11972ca26f7b/compound/86a149cf-c031-463b-aa33-253fcbde268f"/>
                  <rdf:li rdf:resource="http://identifiers.org/hmdb/HMDB00005"/>
                  <rdf:li rdf:resource="http://identifiers.org/hmdb/HMDB06544"/>
                  <rdf:li rdf:resource="http://identifiers.org/inchi_key/TYEYBOSBBBHJIV-UHFFFAOYSA-M"/>
                  <rdf:li rdf:resource="http://identifiers.org/kegg.compound/C00109"/>
                  <rdf:li rdf:resource="http://identifiers.org/lipidmaps/LMFA01060002"/>
                  <rdf:li rdf:resource="http://identifiers.org/metanetx.chemical/MNXM159"/>
                  <rdf:li rdf:resource="http://identifiers.org/reactome.compound/936714"/>
                  <rdf:li rdf:resource="http://identifiers.org/sabiork/1934"/>
                  <rdf:li rdf:resource="http://identifiers.org/seed.compound/cpd00094"/>
                </rdf:Bag>
              </bqbiol:is>
            </rdf:Description>
          </rdf:RDF>
        </annotation>
      </species>
      <species metaid="M_2ombz_c" sboTerm="SBO:0000247" id="M_2ombz_c" name="2-Octaprenyl-6-methoxy-1,4-benzoquinone" compartment="c" hasOnlySubstanceUnits="true" boundaryCondition="false" constant="false" fbc:chemicalFormula="C47H70O3">
        <annotation>
          <rdf:RDF xmlns:rdf="http://www.w3.org/1999/02/22-rdf-syntax-ns#" xmlns:dcterms="http://purl.org/dc/terms/" xmlns:vCard="http://www.w3.org/2001/vcard-rdf/3.0#" xmlns:vCard4="http://www.w3.org/2006/vcard/ns#" xmlns:bqbiol="http://biomodels.net/biology-qualifiers/" xmlns:bqmodel="http://biomodels.net/model-qualifiers/">
            <rdf:Description rdf:about="#M_2ombz_c">
              <bqbiol:is>
                <rdf:Bag>
                  <rdf:li rdf:resource="http://identifiers.org/bigg.metabolite/2ombz"/>
                  <rdf:li rdf:resource="http://identifiers.org/biocyc/META:CPD-15152"/>
                  <rdf:li rdf:resource="http://identifiers.org/chebi/CHEBI:19730"/>
                  <rdf:li rdf:resource="http://identifiers.org/chebi/CHEBI:28423"/>
                  <rdf:li rdf:resource="http://identifiers.org/chebi/CHEBI:1234"/>
                  <rdf:li rdf:resource="http://identifiers.org/inchi_key/AFTBILPWMUSGIN-MYCGWMCTSA-N"/>
                  <rdf:li rdf:resource="http://identifiers.org/kegg.compound/C05813"/>
                  <rdf:li rdf:resource="http://identifiers.org/metanetx.chemical/MNXM1903"/>
                  <rdf:li rdf:resource="http://identifiers.org/seed.compound/cpd03447"/>
                </rdf:Bag>
              </bqbiol:is>
            </rdf:Description>
          </rdf:RDF>
        </annotation>
      </species>
      <species metaid="M_2ommb_c" sboTerm="SBO:0000247" id="M_2ommb_c" name="2-Octaprenyl-3-methyl-6-methoxy-1,4-benzoquinone" compartment="c" hasOnlySubstanceUnits="true" boundaryCondition="false" constant="false" fbc:chemicalFormula="C48H72O3">
        <annotation>
          <rdf:RDF xmlns:rdf="http://www.w3.org/1999/02/22-rdf-syntax-ns#" xmlns:dcterms="http://purl.org/dc/terms/" xmlns:vCard="http://www.w3.org/2001/vcard-rdf/3.0#" xmlns:vCard4="http://www.w3.org/2006/vcard/ns#" xmlns:bqbiol="http://biomodels.net/biology-qualifiers/" xmlns:bqmodel="http://biomodels.net/model-qualifiers/">
            <rdf:Description rdf:about="#M_2ommb_c">
              <bqbiol:is>
                <rdf:Bag>
                  <rdf:li rdf:resource="http://identifiers.org/bigg.metabolite/2ommb"/>
                  <rdf:li rdf:resource="http://identifiers.org/biocyc/META:CPD-15153"/>
                  <rdf:li rdf:resource="http://identifiers.org/chebi/CHEBI:28636"/>
                  <rdf:li rdf:resource="http://identifiers.org/chebi/CHEBI:1232"/>
                  <rdf:li rdf:resource="http://identifiers.org/chebi/CHEBI:19729"/>
                  <rdf:li rdf:resource="http://identifiers.org/inchi_key/FLYBTLROCQBHMR-KFSSTAEESA-N"/>
                  <rdf:li rdf:resource="http://identifiers.org/kegg.compound/C05814"/>
                  <rdf:li rdf:resource="http://identifiers.org/metanetx.chemical/MNXM90440"/>
                  <rdf:li rdf:resource="http://identifiers.org/seed.compound/cpd03448"/>
                </rdf:Bag>
              </bqbiol:is>
            </rdf:Description>
          </rdf:RDF>
        </annotation>
      </species>
      <species metaid="M_2p4c2me_c" sboTerm="SBO:0000247" id="M_2p4c2me_c" name="2-phospho-4-(cytidine 5&apos;-diphospho)-2-C-methyl-D-erythritol" compartment="c" hasOnlySubstanceUnits="true" boundaryCondition="false" constant="false" fbc:charge="-4" fbc:chemicalFormula="C14H22N3O17P3">
        <annotation>
          <rdf:RDF xmlns:rdf="http://www.w3.org/1999/02/22-rdf-syntax-ns#" xmlns:dcterms="http://purl.org/dc/terms/" xmlns:vCard="http://www.w3.org/2001/vcard-rdf/3.0#" xmlns:vCard4="http://www.w3.org/2006/vcard/ns#" xmlns:bqbiol="http://biomodels.net/biology-qualifiers/" xmlns:bqmodel="http://biomodels.net/model-qualifiers/">
            <rdf:Description rdf:about="#M_2p4c2me_c">
              <bqbiol:is>
                <rdf:Bag>
                  <rdf:li rdf:resource="http://identifiers.org/bigg.metabolite/2p4c2me"/>
                  <rdf:li rdf:resource="http://identifiers.org/biocyc/META:2-PHOSPHO-4-CYTIDINE-5-DIPHOSPHO-2-C-MET"/>
                  <rdf:li rdf:resource="http://identifiers.org/chebi/CHEBI:57919"/>
                  <rdf:li rdf:resource="http://identifiers.org/chebi/CHEBI:11650"/>
                  <rdf:li rdf:resource="http://identifiers.org/chebi/CHEBI:11649"/>
                  <rdf:li rdf:resource="http://identifiers.org/chebi/CHEBI:1266"/>
                  <rdf:li rdf:resource="http://identifiers.org/chebi/CHEBI:16840"/>
                  <rdf:li rdf:resource="http://identifiers.org/inchi_key/HTJXTKBIUVFUAR-XHIBXCGHSA-J"/>
                  <rdf:li rdf:resource="http://identifiers.org/kegg.compound/C11436"/>
                  <rdf:li rdf:resource="http://identifiers.org/metanetx.chemical/MNXM1641"/>
                  <rdf:li rdf:resource="http://identifiers.org/seed.compound/cpd08288"/>
                </rdf:Bag>
              </bqbiol:is>
            </rdf:Description>
          </rdf:RDF>
        </annotation>
      </species>
      <species metaid="M_2pg_c" sboTerm="SBO:0000247" id="M_2pg_c" name="D-Glycerate 2-phosphate" compartment="c" hasOnlySubstanceUnits="true" boundaryCondition="false" constant="false" fbc:charge="-3" fbc:chemicalFormula="C3H4O7P">
        <annotation>
          <rdf:RDF xmlns:rdf="http://www.w3.org/1999/02/22-rdf-syntax-ns#" xmlns:dcterms="http://purl.org/dc/terms/" xmlns:vCard="http://www.w3.org/2001/vcard-rdf/3.0#" xmlns:vCard4="http://www.w3.org/2006/vcard/ns#" xmlns:bqbiol="http://biomodels.net/biology-qualifiers/" xmlns:bqmodel="http://biomodels.net/model-qualifiers/">
            <rdf:Description rdf:about="#M_2pg_c">
              <bqbiol:is>
                <rdf:Bag>
                  <rdf:li rdf:resource="http://identifiers.org/bigg.metabolite/2pg"/>
                  <rdf:li rdf:resource="http://identifiers.org/biocyc/META:2-PG"/>
                  <rdf:li rdf:resource="http://identifiers.org/chebi/CHEBI:39868"/>
                  <rdf:li rdf:resource="http://identifiers.org/chebi/CHEBI:21028"/>
                  <rdf:li rdf:resource="http://identifiers.org/chebi/CHEBI:58289"/>
                  <rdf:li rdf:resource="http://identifiers.org/chebi/CHEBI:24344"/>
                  <rdf:li rdf:resource="http://identifiers.org/chebi/CHEBI:12986"/>
                  <rdf:li rdf:resource="http://identifiers.org/chebi/CHEBI:17835"/>
                  <rdf:li rdf:resource="http://identifiers.org/chebi/CHEBI:11651"/>
                  <rdf:li rdf:resource="http://identifiers.org/chebi/CHEBI:1267"/>
                  <rdf:li rdf:resource="http://identifiers.org/chebi/CHEBI:88350"/>
                  <rdf:li rdf:resource="http://identifiers.org/hmdb/HMDB00362"/>
                  <rdf:li rdf:resource="http://identifiers.org/hmdb/HMDB62707"/>
                  <rdf:li rdf:resource="http://identifiers.org/hmdb/HMDB03391"/>
                  <rdf:li rdf:resource="http://identifiers.org/inchi_key/GXIURPTVHJPJLF-UWTATZPHSA-K"/>
                  <rdf:li rdf:resource="http://identifiers.org/kegg.compound/C00631"/>
                  <rdf:li rdf:resource="http://identifiers.org/metanetx.chemical/MNXM275"/>
                  <rdf:li rdf:resource="http://identifiers.org/reactome.compound/30485"/>
                  <rdf:li rdf:resource="http://identifiers.org/sabiork/31"/>
                  <rdf:li rdf:resource="http://identifiers.org/seed.compound/cpd00482"/>
                </rdf:Bag>
              </bqbiol:is>
            </rdf:Description>
          </rdf:RDF>
        </annotation>
      </species>
      <species metaid="M_2pglyc_c" sboTerm="SBO:0000247" id="M_2pglyc_c" name="2-Phosphoglycolate" compartment="c" hasOnlySubstanceUnits="true" boundaryCondition="false" constant="false" fbc:charge="-3" fbc:chemicalFormula="C2H2O6P">
        <annotation>
          <rdf:RDF xmlns:rdf="http://www.w3.org/1999/02/22-rdf-syntax-ns#" xmlns:dcterms="http://purl.org/dc/terms/" xmlns:vCard="http://www.w3.org/2001/vcard-rdf/3.0#" xmlns:vCard4="http://www.w3.org/2006/vcard/ns#" xmlns:bqbiol="http://biomodels.net/biology-qualifiers/" xmlns:bqmodel="http://biomodels.net/model-qualifiers/">
            <rdf:Description rdf:about="#M_2pglyc_c">
              <bqbiol:is>
                <rdf:Bag>
                  <rdf:li rdf:resource="http://identifiers.org/bigg.metabolite/2pglyc"/>
                  <rdf:li rdf:resource="http://identifiers.org/biocyc/META:CPD-67"/>
                  <rdf:li rdf:resource="http://identifiers.org/chebi/CHEBI:1268"/>
                  <rdf:li rdf:resource="http://identifiers.org/chebi/CHEBI:19764"/>
                  <rdf:li rdf:resource="http://identifiers.org/chebi/CHEBI:19763"/>
                  <rdf:li rdf:resource="http://identifiers.org/chebi/CHEBI:11652"/>
                  <rdf:li rdf:resource="http://identifiers.org/chebi/CHEBI:44849"/>
                  <rdf:li rdf:resource="http://identifiers.org/chebi/CHEBI:17150"/>
                  <rdf:li rdf:resource="http://identifiers.org/chebi/CHEBI:58033"/>
                  <rdf:li rdf:resource="http://identifiers.org/hmdb/HMDB60148"/>
                  <rdf:li rdf:resource="http://identifiers.org/hmdb/HMDB00816"/>
                  <rdf:li rdf:resource="http://identifiers.org/inchi_key/ASCFNMCAHFUBCO-UHFFFAOYSA-K"/>
                  <rdf:li rdf:resource="http://identifiers.org/kegg.compound/C00988"/>
                  <rdf:li rdf:resource="http://identifiers.org/metanetx.chemical/MNXM2074"/>
                  <rdf:li rdf:resource="http://identifiers.org/sabiork/1350"/>
                  <rdf:li rdf:resource="http://identifiers.org/seed.compound/cpd00727"/>
                </rdf:Bag>
              </bqbiol:is>
            </rdf:Description>
          </rdf:RDF>
        </annotation>
      </species>
      <species metaid="M_2sephchc_c" sboTerm="SBO:0000247" id="M_2sephchc_c" name="2-succinyl-5-enolpyruvyl-6-hydroxy-3-cyclohexene-1-carboxylate" compartment="c" hasOnlySubstanceUnits="true" boundaryCondition="false" constant="false" fbc:charge="-3" fbc:chemicalFormula="C14H13O9">
        <annotation>
          <rdf:RDF xmlns:rdf="http://www.w3.org/1999/02/22-rdf-syntax-ns#" xmlns:dcterms="http://purl.org/dc/terms/" xmlns:vCard="http://www.w3.org/2001/vcard-rdf/3.0#" xmlns:vCard4="http://www.w3.org/2006/vcard/ns#" xmlns:bqbiol="http://biomodels.net/biology-qualifiers/" xmlns:bqmodel="http://biomodels.net/model-qualifiers/">
            <rdf:Description rdf:about="#M_2sephchc_c">
              <bqbiol:is>
                <rdf:Bag>
                  <rdf:li rdf:resource="http://identifiers.org/bigg.metabolite/2sephchc"/>
                  <rdf:li rdf:resource="http://identifiers.org/chebi/CHEBI:50271"/>
                  <rdf:li rdf:resource="http://identifiers.org/chebi/CHEBI:58818"/>
                  <rdf:li rdf:resource="http://identifiers.org/inchi_key/XYCATPIYKOARSZ-OAIFWDMCSA-K"/>
                  <rdf:li rdf:resource="http://identifiers.org/kegg.compound/C16519"/>
                  <rdf:li rdf:resource="http://identifiers.org/metanetx.chemical/MNXM1861"/>
                  <rdf:li rdf:resource="http://identifiers.org/sabiork/27666"/>
                  <rdf:li rdf:resource="http://identifiers.org/seed.compound/cpd16335"/>
                </rdf:Bag>
              </bqbiol:is>
            </rdf:Description>
          </rdf:RDF>
        </annotation>
      </species>
      <species metaid="M_2shchc_c" sboTerm="SBO:0000247" id="M_2shchc_c" name="2-Succinyl-6-hydroxy-2,4-cyclohexadiene-1-carboxylate" compartment="c" hasOnlySubstanceUnits="true" boundaryCondition="false" constant="false" fbc:charge="-2" fbc:chemicalFormula="C11H10O6">
        <annotation>
          <rdf:RDF xmlns:rdf="http://www.w3.org/1999/02/22-rdf-syntax-ns#" xmlns:dcterms="http://purl.org/dc/terms/" xmlns:vCard="http://www.w3.org/2001/vcard-rdf/3.0#" xmlns:vCard4="http://www.w3.org/2006/vcard/ns#" xmlns:bqbiol="http://biomodels.net/biology-qualifiers/" xmlns:bqmodel="http://biomodels.net/model-qualifiers/">
            <rdf:Description rdf:about="#M_2shchc_c">
              <bqbiol:is>
                <rdf:Bag>
                  <rdf:li rdf:resource="http://identifiers.org/bigg.metabolite/2shchc"/>
                  <rdf:li rdf:resource="http://identifiers.org/biocyc/META:CPD-9923"/>
                  <rdf:li rdf:resource="http://identifiers.org/chebi/CHEBI:39564"/>
                  <rdf:li rdf:resource="http://identifiers.org/chebi/CHEBI:58689"/>
                  <rdf:li rdf:resource="http://identifiers.org/inchi_key/QJYRAJSESKVEAE-PSASIEDQSA-L"/>
                  <rdf:li rdf:resource="http://identifiers.org/kegg.compound/C05817"/>
                  <rdf:li rdf:resource="http://identifiers.org/metanetx.chemical/MNXM1249"/>
                  <rdf:li rdf:resource="http://identifiers.org/sabiork/8173"/>
                  <rdf:li rdf:resource="http://identifiers.org/seed.compound/cpd03451"/>
                </rdf:Bag>
              </bqbiol:is>
            </rdf:Description>
          </rdf:RDF>
        </annotation>
      </species>
      <species metaid="M_33hmeoxobut_c" sboTerm="SBO:0000247" id="M_33hmeoxobut_c" name="2-Oxo-3-hydroxyisovalerate" compartment="c" hasOnlySubstanceUnits="true" boundaryCondition="false" constant="false" fbc:charge="-1">
        <annotation>
          <rdf:RDF xmlns:rdf="http://www.w3.org/1999/02/22-rdf-syntax-ns#" xmlns:dcterms="http://purl.org/dc/terms/" xmlns:vCard="http://www.w3.org/2001/vcard-rdf/3.0#" xmlns:vCard4="http://www.w3.org/2006/vcard/ns#" xmlns:bqbiol="http://biomodels.net/biology-qualifiers/" xmlns:bqmodel="http://biomodels.net/model-qualifiers/">
            <rdf:Description rdf:about="#M_33hmeoxobut_c">
              <bqbiol:is>
                <rdf:Bag>
                  <rdf:li rdf:resource="http://identifiers.org/bigg.metabolite/33hmeoxobut"/>
                </rdf:Bag>
              </bqbiol:is>
            </rdf:Description>
          </rdf:RDF>
        </annotation>
      </species>
      <species metaid="M_34hpp_c" sboTerm="SBO:0000247" id="M_34hpp_c" name="3-(4-Hydroxyphenyl)pyruvate" compartment="c" hasOnlySubstanceUnits="true" boundaryCondition="false" constant="false" fbc:charge="-1" fbc:chemicalFormula="C9H7O4">
        <annotation>
          <rdf:RDF xmlns:rdf="http://www.w3.org/1999/02/22-rdf-syntax-ns#" xmlns:dcterms="http://purl.org/dc/terms/" xmlns:vCard="http://www.w3.org/2001/vcard-rdf/3.0#" xmlns:vCard4="http://www.w3.org/2006/vcard/ns#" xmlns:bqbiol="http://biomodels.net/biology-qualifiers/" xmlns:bqmodel="http://biomodels.net/model-qualifiers/">
            <rdf:Description rdf:about="#M_34hpp_c">
              <bqbiol:is>
                <rdf:Bag>
                  <rdf:li rdf:resource="http://identifiers.org/bigg.metabolite/34hpp"/>
                  <rdf:li rdf:resource="http://identifiers.org/biocyc/META:P-HYDROXY-PHENYLPYRUVATE"/>
                  <rdf:li rdf:resource="http://identifiers.org/chebi/CHEBI:36242"/>
                  <rdf:li rdf:resource="http://identifiers.org/chebi/CHEBI:20425"/>
                  <rdf:li rdf:resource="http://identifiers.org/chebi/CHEBI:20426"/>
                  <rdf:li rdf:resource="http://identifiers.org/chebi/CHEBI:12016"/>
                  <rdf:li rdf:resource="http://identifiers.org/chebi/CHEBI:15999"/>
                  <rdf:li rdf:resource="http://identifiers.org/chebi/CHEBI:11725"/>
                  <rdf:li rdf:resource="http://identifiers.org/chebi/CHEBI:594665"/>
                  <rdf:li rdf:resource="http://identifiers.org/chebi/CHEBI:11727"/>
                  <rdf:li rdf:resource="http://identifiers.org/chebi/CHEBI:42422"/>
                  <rdf:li rdf:resource="http://identifiers.org/chebi/CHEBI:1431"/>
                  <rdf:li rdf:resource="http://identifiers.org/envipath/32de3cf4-e3e6-4168-956e-32fa5ddb0ce1/compound/f2e806ef-76ea-4ddf-bf89-db7737caa79b"/>
                  <rdf:li rdf:resource="http://identifiers.org/hmdb/HMDB00707"/>
                  <rdf:li rdf:resource="http://identifiers.org/inchi_key/KKADPXVIOXHVKN-UHFFFAOYSA-M"/>
                  <rdf:li rdf:resource="http://identifiers.org/kegg.compound/C01179"/>
                  <rdf:li rdf:resource="http://identifiers.org/metanetx.chemical/MNXM153"/>
                  <rdf:li rdf:resource="http://identifiers.org/reactome.compound/31365"/>
                  <rdf:li rdf:resource="http://identifiers.org/sabiork/5423"/>
                  <rdf:li rdf:resource="http://identifiers.org/seed.compound/cpd00868"/>
                </rdf:Bag>
              </bqbiol:is>
            </rdf:Description>
          </rdf:RDF>
        </annotation>
      </species>
      <species metaid="M_38ch2gtp_c" sboTerm="SBO:0000247" id="M_38ch2gtp_c" name="(8S)-3&apos;,8-cyclo-7,8-dihydroguanosine 5&apos;-triphosphate" compartment="c" hasOnlySubstanceUnits="true" boundaryCondition="false" constant="false" fbc:charge="-3" fbc:chemicalFormula="C10H12N5O14P3">
        <annotation>
          <rdf:RDF xmlns:rdf="http://www.w3.org/1999/02/22-rdf-syntax-ns#" xmlns:dcterms="http://purl.org/dc/terms/" xmlns:vCard="http://www.w3.org/2001/vcard-rdf/3.0#" xmlns:vCard4="http://www.w3.org/2006/vcard/ns#" xmlns:bqbiol="http://biomodels.net/biology-qualifiers/" xmlns:bqmodel="http://biomodels.net/model-qualifiers/">
            <rdf:Description rdf:about="#M_38ch2gtp_c">
              <bqbiol:is>
                <rdf:Bag>
                  <rdf:li rdf:resource="http://identifiers.org/bigg.metabolite/38ch2gtp"/>
                </rdf:Bag>
              </bqbiol:is>
            </rdf:Description>
          </rdf:RDF>
        </annotation>
      </species>
      <species metaid="M_3amp_c" sboTerm="SBO:0000247" id="M_3amp_c" name="3  AMP C10H12N5O7P" compartment="c" hasOnlySubstanceUnits="true" boundaryCondition="false" constant="false" fbc:charge="-2" fbc:chemicalFormula="C10H12N5O7P">
        <annotation>
          <rdf:RDF xmlns:rdf="http://www.w3.org/1999/02/22-rdf-syntax-ns#" xmlns:dcterms="http://purl.org/dc/terms/" xmlns:vCard="http://www.w3.org/2001/vcard-rdf/3.0#" xmlns:vCard4="http://www.w3.org/2006/vcard/ns#" xmlns:bqbiol="http://biomodels.net/biology-qualifiers/" xmlns:bqmodel="http://biomodels.net/model-qualifiers/">
            <rdf:Description rdf:about="#M_3amp_c">
              <bqbiol:is>
                <rdf:Bag>
                  <rdf:li rdf:resource="http://identifiers.org/bigg.metabolite/3amp"/>
                  <rdf:li rdf:resource="http://identifiers.org/biocyc/META:CPD-3706"/>
                  <rdf:li rdf:resource="http://identifiers.org/chebi/CHEBI:40872"/>
                  <rdf:li rdf:resource="http://identifiers.org/chebi/CHEBI:28931"/>
                  <rdf:li rdf:resource="http://identifiers.org/chebi/CHEBI:60880"/>
                  <rdf:li rdf:resource="http://identifiers.org/chebi/CHEBI:22241"/>
                  <rdf:li rdf:resource="http://identifiers.org/chebi/CHEBI:1333"/>
                  <rdf:li rdf:resource="http://identifiers.org/hmdb/HMDB06550"/>
                  <rdf:li rdf:resource="http://identifiers.org/hmdb/HMDB03540"/>
                  <rdf:li rdf:resource="http://identifiers.org/inchi_key/LNQVTSROQXJCDD-KQYNXXCUSA-L"/>
                  <rdf:li rdf:resource="http://identifiers.org/kegg.compound/C01367"/>
                  <rdf:li rdf:resource="http://identifiers.org/metanetx.chemical/MNXM1985"/>
                  <rdf:li rdf:resource="http://identifiers.org/sabiork/1715"/>
                  <rdf:li rdf:resource="http://identifiers.org/seed.compound/cpd00988"/>
                </rdf:Bag>
              </bqbiol:is>
            </rdf:Description>
          </rdf:RDF>
        </annotation>
      </species>
      <species metaid="M_3amp_e" sboTerm="SBO:0000247" id="M_3amp_e" name="3  AMP C10H12N5O7P" compartment="e" hasOnlySubstanceUnits="true" boundaryCondition="false" constant="false" fbc:charge="-2" fbc:chemicalFormula="C10H12N5O7P">
        <annotation>
          <rdf:RDF xmlns:rdf="http://www.w3.org/1999/02/22-rdf-syntax-ns#" xmlns:dcterms="http://purl.org/dc/terms/" xmlns:vCard="http://www.w3.org/2001/vcard-rdf/3.0#" xmlns:vCard4="http://www.w3.org/2006/vcard/ns#" xmlns:bqbiol="http://biomodels.net/biology-qualifiers/" xmlns:bqmodel="http://biomodels.net/model-qualifiers/">
            <rdf:Description rdf:about="#M_3amp_e">
              <bqbiol:is>
                <rdf:Bag>
                  <rdf:li rdf:resource="http://identifiers.org/bigg.metabolite/3amp"/>
                  <rdf:li rdf:resource="http://identifiers.org/biocyc/META:CPD-3706"/>
                  <rdf:li rdf:resource="http://identifiers.org/chebi/CHEBI:40872"/>
                  <rdf:li rdf:resource="http://identifiers.org/chebi/CHEBI:28931"/>
                  <rdf:li rdf:resource="http://identifiers.org/chebi/CHEBI:60880"/>
                  <rdf:li rdf:resource="http://identifiers.org/chebi/CHEBI:22241"/>
                  <rdf:li rdf:resource="http://identifiers.org/chebi/CHEBI:1333"/>
                  <rdf:li rdf:resource="http://identifiers.org/hmdb/HMDB06550"/>
                  <rdf:li rdf:resource="http://identifiers.org/hmdb/HMDB03540"/>
                  <rdf:li rdf:resource="http://identifiers.org/inchi_key/LNQVTSROQXJCDD-KQYNXXCUSA-L"/>
                  <rdf:li rdf:resource="http://identifiers.org/kegg.compound/C01367"/>
                  <rdf:li rdf:resource="http://identifiers.org/metanetx.chemical/MNXM1985"/>
                  <rdf:li rdf:resource="http://identifiers.org/sabiork/1715"/>
                  <rdf:li rdf:resource="http://identifiers.org/seed.compound/cpd00988"/>
                </rdf:Bag>
              </bqbiol:is>
            </rdf:Description>
          </rdf:RDF>
        </annotation>
      </species>
      <species metaid="M_3c1ht_c" sboTerm="SBO:0000247" id="M_3c1ht_c" name="3-Carboxy-1-hydroxypropyl-ThPP" compartment="c" hasOnlySubstanceUnits="true" boundaryCondition="false" constant="false" fbc:charge="-2">
        <annotation>
          <rdf:RDF xmlns:rdf="http://www.w3.org/1999/02/22-rdf-syntax-ns#" xmlns:dcterms="http://purl.org/dc/terms/" xmlns:vCard="http://www.w3.org/2001/vcard-rdf/3.0#" xmlns:vCard4="http://www.w3.org/2006/vcard/ns#" xmlns:bqbiol="http://biomodels.net/biology-qualifiers/" xmlns:bqmodel="http://biomodels.net/model-qualifiers/">
            <rdf:Description rdf:about="#M_3c1ht_c">
              <bqbiol:is>
                <rdf:Bag>
                  <rdf:li rdf:resource="http://identifiers.org/bigg.metabolite/3c1ht"/>
                </rdf:Bag>
              </bqbiol:is>
            </rdf:Description>
          </rdf:RDF>
        </annotation>
      </species>
      <species metaid="M_3c2hmp_c" sboTerm="SBO:0000247" id="M_3c2hmp_c" name="3-Carboxy-2-hydroxy-4-methylpentanoate" compartment="c" hasOnlySubstanceUnits="true" boundaryCondition="false" constant="false" fbc:charge="-2" fbc:chemicalFormula="C7H10O5">
        <annotation>
          <rdf:RDF xmlns:rdf="http://www.w3.org/1999/02/22-rdf-syntax-ns#" xmlns:dcterms="http://purl.org/dc/terms/" xmlns:vCard="http://www.w3.org/2001/vcard-rdf/3.0#" xmlns:vCard4="http://www.w3.org/2006/vcard/ns#" xmlns:bqbiol="http://biomodels.net/biology-qualifiers/" xmlns:bqmodel="http://biomodels.net/model-qualifiers/">
            <rdf:Description rdf:about="#M_3c2hmp_c">
              <bqbiol:is>
                <rdf:Bag>
                  <rdf:li rdf:resource="http://identifiers.org/bigg.metabolite/3c2hmp"/>
                  <rdf:li rdf:resource="http://identifiers.org/biocyc/META:2-D-THREO-HYDROXY-3-CARBOXY-ISOCAPROATE"/>
                  <rdf:li rdf:resource="http://identifiers.org/chebi/CHEBI:35120"/>
                  <rdf:li rdf:resource="http://identifiers.org/chebi/CHEBI:20094"/>
                  <rdf:li rdf:resource="http://identifiers.org/chebi/CHEBI:35121"/>
                  <rdf:li rdf:resource="http://identifiers.org/chebi/CHEBI:15592"/>
                  <rdf:li rdf:resource="http://identifiers.org/chebi/CHEBI:35122"/>
                  <rdf:li rdf:resource="http://identifiers.org/chebi/CHEBI:35114"/>
                  <rdf:li rdf:resource="http://identifiers.org/chebi/CHEBI:43468"/>
                  <rdf:li rdf:resource="http://identifiers.org/chebi/CHEBI:11843"/>
                  <rdf:li rdf:resource="http://identifiers.org/chebi/CHEBI:11760"/>
                  <rdf:li rdf:resource="http://identifiers.org/chebi/CHEBI:43465"/>
                  <rdf:li rdf:resource="http://identifiers.org/chebi/CHEBI:1565"/>
                  <rdf:li rdf:resource="http://identifiers.org/hmdb/HMDB12156"/>
                  <rdf:li rdf:resource="http://identifiers.org/inchi_key/RNQHMTFBUSSBJQ-CRCLSJGQSA-L"/>
                  <rdf:li rdf:resource="http://identifiers.org/kegg.compound/C04411"/>
                  <rdf:li rdf:resource="http://identifiers.org/metanetx.chemical/MNXM891"/>
                  <rdf:li rdf:resource="http://identifiers.org/sabiork/7292"/>
                  <rdf:li rdf:resource="http://identifiers.org/seed.compound/cpd02693"/>
                </rdf:Bag>
              </bqbiol:is>
            </rdf:Description>
          </rdf:RDF>
        </annotation>
      </species>
      <species metaid="M_3c3hmp_c" sboTerm="SBO:0000247" id="M_3c3hmp_c" name="3-Carboxy-3-hydroxy-4-methylpentanoate" compartment="c" hasOnlySubstanceUnits="true" boundaryCondition="false" constant="false" fbc:charge="-2" fbc:chemicalFormula="C7H10O5">
        <annotation>
          <rdf:RDF xmlns:rdf="http://www.w3.org/1999/02/22-rdf-syntax-ns#" xmlns:dcterms="http://purl.org/dc/terms/" xmlns:vCard="http://www.w3.org/2001/vcard-rdf/3.0#" xmlns:vCard4="http://www.w3.org/2006/vcard/ns#" xmlns:bqbiol="http://biomodels.net/biology-qualifiers/" xmlns:bqmodel="http://biomodels.net/model-qualifiers/">
            <rdf:Description rdf:about="#M_3c3hmp_c">
              <bqbiol:is>
                <rdf:Bag>
                  <rdf:li rdf:resource="http://identifiers.org/bigg.metabolite/3c3hmp"/>
                  <rdf:li rdf:resource="http://identifiers.org/biocyc/META:3-CARBOXY-3-HYDROXY-ISOCAPROATE"/>
                  <rdf:li rdf:resource="http://identifiers.org/chebi/CHEBI:35128"/>
                  <rdf:li rdf:resource="http://identifiers.org/chebi/CHEBI:1178"/>
                  <rdf:li rdf:resource="http://identifiers.org/hmdb/HMDB00402"/>
                  <rdf:li rdf:resource="http://identifiers.org/inchi_key/BITYXLXUCSKTJS-ZETCQYMHSA-L"/>
                  <rdf:li rdf:resource="http://identifiers.org/kegg.compound/C02504"/>
                  <rdf:li rdf:resource="http://identifiers.org/lipidmaps/LMFA01170083"/>
                  <rdf:li rdf:resource="http://identifiers.org/metanetx.chemical/MNXM985"/>
                  <rdf:li rdf:resource="http://identifiers.org/seed.compound/cpd01646"/>
                </rdf:Bag>
              </bqbiol:is>
            </rdf:Description>
          </rdf:RDF>
        </annotation>
      </species>
      <species metaid="M_3cmp_c" sboTerm="SBO:0000247" id="M_3cmp_c" name="3  CMP C9H12N3O8P" compartment="c" hasOnlySubstanceUnits="true" boundaryCondition="false" constant="false" fbc:charge="-2" fbc:chemicalFormula="C9H12N3O8P">
        <annotation>
          <rdf:RDF xmlns:rdf="http://www.w3.org/1999/02/22-rdf-syntax-ns#" xmlns:dcterms="http://purl.org/dc/terms/" xmlns:vCard="http://www.w3.org/2001/vcard-rdf/3.0#" xmlns:vCard4="http://www.w3.org/2006/vcard/ns#" xmlns:bqbiol="http://biomodels.net/biology-qualifiers/" xmlns:bqmodel="http://biomodels.net/model-qualifiers/">
            <rdf:Description rdf:about="#M_3cmp_c">
              <bqbiol:is>
                <rdf:Bag>
                  <rdf:li rdf:resource="http://identifiers.org/bigg.metabolite/3cmp"/>
                  <rdf:li rdf:resource="http://identifiers.org/biocyc/META:CPD-3711"/>
                  <rdf:li rdf:resource="http://identifiers.org/chebi/CHEBI:28929"/>
                  <rdf:li rdf:resource="http://identifiers.org/chebi/CHEBI:53013"/>
                  <rdf:li rdf:resource="http://identifiers.org/chebi/CHEBI:41615"/>
                  <rdf:li rdf:resource="http://identifiers.org/chebi/CHEBI:41345"/>
                  <rdf:li rdf:resource="http://identifiers.org/chebi/CHEBI:1335"/>
                  <rdf:li rdf:resource="http://identifiers.org/chebi/CHEBI:60875"/>
                  <rdf:li rdf:resource="http://identifiers.org/chebi/CHEBI:23517"/>
                  <rdf:li rdf:resource="http://identifiers.org/inchi_key/UOOOPKANIPLQPU-XVFCMESISA-L"/>
                  <rdf:li rdf:resource="http://identifiers.org/kegg.compound/C05822"/>
                  <rdf:li rdf:resource="http://identifiers.org/metanetx.chemical/MNXM2182"/>
                  <rdf:li rdf:resource="http://identifiers.org/sabiork/1848"/>
                  <rdf:li rdf:resource="http://identifiers.org/seed.compound/cpd03454"/>
                </rdf:Bag>
              </bqbiol:is>
            </rdf:Description>
          </rdf:RDF>
        </annotation>
      </species>
      <species metaid="M_3dhq_c" sboTerm="SBO:0000247" id="M_3dhq_c" name="3-Dehydroquinate" compartment="c" hasOnlySubstanceUnits="true" boundaryCondition="false" constant="false" fbc:charge="-1" fbc:chemicalFormula="C7H9O6">
        <annotation>
          <rdf:RDF xmlns:rdf="http://www.w3.org/1999/02/22-rdf-syntax-ns#" xmlns:dcterms="http://purl.org/dc/terms/" xmlns:vCard="http://www.w3.org/2001/vcard-rdf/3.0#" xmlns:vCard4="http://www.w3.org/2006/vcard/ns#" xmlns:bqbiol="http://biomodels.net/biology-qualifiers/" xmlns:bqmodel="http://biomodels.net/model-qualifiers/">
            <rdf:Description rdf:about="#M_3dhq_c">
              <bqbiol:is>
                <rdf:Bag>
                  <rdf:li rdf:resource="http://identifiers.org/bigg.metabolite/3dhq"/>
                  <rdf:li rdf:resource="http://identifiers.org/biocyc/META:DEHYDROQUINATE"/>
                  <rdf:li rdf:resource="http://identifiers.org/chebi/CHEBI:19997"/>
                  <rdf:li rdf:resource="http://identifiers.org/chebi/CHEBI:32364"/>
                  <rdf:li rdf:resource="http://identifiers.org/chebi/CHEBI:1487"/>
                  <rdf:li rdf:resource="http://identifiers.org/chebi/CHEBI:12122"/>
                  <rdf:li rdf:resource="http://identifiers.org/chebi/CHEBI:17947"/>
                  <rdf:li rdf:resource="http://identifiers.org/chebi/CHEBI:11781"/>
                  <rdf:li rdf:resource="http://identifiers.org/chebi/CHEBI:42078"/>
                  <rdf:li rdf:resource="http://identifiers.org/hmdb/HMDB12710"/>
                  <rdf:li rdf:resource="http://identifiers.org/inchi_key/WVMWZWGZRAXUBK-SYTVJDICSA-M"/>
                  <rdf:li rdf:resource="http://identifiers.org/kegg.compound/C00944"/>
                  <rdf:li rdf:resource="http://identifiers.org/metanetx.chemical/MNXM478"/>
                  <rdf:li rdf:resource="http://identifiers.org/reactome.compound/964921"/>
                  <rdf:li rdf:resource="http://identifiers.org/sabiork/27311"/>
                  <rdf:li rdf:resource="http://identifiers.org/sabiork/5328"/>
                  <rdf:li rdf:resource="http://identifiers.org/seed.compound/cpd00699"/>
                </rdf:Bag>
              </bqbiol:is>
            </rdf:Description>
          </rdf:RDF>
        </annotation>
      </species>
      <species metaid="M_3dhsk_c" sboTerm="SBO:0000247" id="M_3dhsk_c" name="3-Dehydroshikimate" compartment="c" hasOnlySubstanceUnits="true" boundaryCondition="false" constant="false" fbc:charge="-1" fbc:chemicalFormula="C7H7O5">
        <annotation>
          <rdf:RDF xmlns:rdf="http://www.w3.org/1999/02/22-rdf-syntax-ns#" xmlns:dcterms="http://purl.org/dc/terms/" xmlns:vCard="http://www.w3.org/2001/vcard-rdf/3.0#" xmlns:vCard4="http://www.w3.org/2006/vcard/ns#" xmlns:bqbiol="http://biomodels.net/biology-qualifiers/" xmlns:bqmodel="http://biomodels.net/model-qualifiers/">
            <rdf:Description rdf:about="#M_3dhsk_c">
              <bqbiol:is>
                <rdf:Bag>
                  <rdf:li rdf:resource="http://identifiers.org/bigg.metabolite/3dhsk"/>
                  <rdf:li rdf:resource="http://identifiers.org/biocyc/META:3-DEHYDRO-SHIKIMATE"/>
                  <rdf:li rdf:resource="http://identifiers.org/chebi/CHEBI:1488"/>
                  <rdf:li rdf:resource="http://identifiers.org/chebi/CHEBI:2052"/>
                  <rdf:li rdf:resource="http://identifiers.org/chebi/CHEBI:12123"/>
                  <rdf:li rdf:resource="http://identifiers.org/chebi/CHEBI:30918"/>
                  <rdf:li rdf:resource="http://identifiers.org/chebi/CHEBI:17841"/>
                  <rdf:li rdf:resource="http://identifiers.org/chebi/CHEBI:20566"/>
                  <rdf:li rdf:resource="http://identifiers.org/chebi/CHEBI:19998"/>
                  <rdf:li rdf:resource="http://identifiers.org/chebi/CHEBI:19999"/>
                  <rdf:li rdf:resource="http://identifiers.org/chebi/CHEBI:11782"/>
                  <rdf:li rdf:resource="http://identifiers.org/chebi/CHEBI:16630"/>
                  <rdf:li rdf:resource="http://identifiers.org/chebi/CHEBI:42005"/>
                  <rdf:li rdf:resource="http://identifiers.org/inchi_key/SLWWJZMPHJJOPH-PHDIDXHHSA-M"/>
                  <rdf:li rdf:resource="http://identifiers.org/kegg.compound/C02637"/>
                  <rdf:li rdf:resource="http://identifiers.org/metanetx.chemical/MNXM611"/>
                  <rdf:li rdf:resource="http://identifiers.org/reactome.compound/964941"/>
                  <rdf:li rdf:resource="http://identifiers.org/sabiork/6290"/>
                  <rdf:li rdf:resource="http://identifiers.org/sabiork/27313"/>
                  <rdf:li rdf:resource="http://identifiers.org/seed.compound/cpd01716"/>
                </rdf:Bag>
              </bqbiol:is>
            </rdf:Description>
          </rdf:RDF>
        </annotation>
      </species>
      <species metaid="M_3g12dgr_MRSA_c" sboTerm="SBO:0000247" id="M_3g12dgr_MRSA_c" name="1,2-diacyl-3-O-(beta-D-glucopyranosyl-(1-&gt;6)-O-beta-D-glucopyranosyl)-sn-glycerol" compartment="c" hasOnlySubstanceUnits="true" boundaryCondition="false" constant="false" fbc:charge="4" fbc:chemicalFormula="C65H125N2O23">
        <annotation>
          <rdf:RDF xmlns:rdf="http://www.w3.org/1999/02/22-rdf-syntax-ns#" xmlns:dcterms="http://purl.org/dc/terms/" xmlns:vCard="http://www.w3.org/2001/vcard-rdf/3.0#" xmlns:vCard4="http://www.w3.org/2006/vcard/ns#" xmlns:bqbiol="http://biomodels.net/biology-qualifiers/" xmlns:bqmodel="http://biomodels.net/model-qualifiers/">
            <rdf:Description rdf:about="#M_3g12dgr_MRSA_c">
              <bqbiol:is>
                <rdf:Bag>
                  <rdf:li rdf:resource="http://identifiers.org/bigg.metabolite/3g12dgr_MRSA"/>
                </rdf:Bag>
              </bqbiol:is>
            </rdf:Description>
          </rdf:RDF>
        </annotation>
      </species>
      <species metaid="M_3g12dgr_MRSA_w" sboTerm="SBO:0000247" id="M_3g12dgr_MRSA_w" name="1,2-diacyl-3-O-(beta-D-glucopyranosyl-(1-&gt;6)-O-beta-D-glucopyranosyl)-sn-glycerol" compartment="w" hasOnlySubstanceUnits="true" boundaryCondition="false" constant="false" fbc:charge="4" fbc:chemicalFormula="C65H125N2O23">
        <annotation>
          <rdf:RDF xmlns:rdf="http://www.w3.org/1999/02/22-rdf-syntax-ns#" xmlns:dcterms="http://purl.org/dc/terms/" xmlns:vCard="http://www.w3.org/2001/vcard-rdf/3.0#" xmlns:vCard4="http://www.w3.org/2006/vcard/ns#" xmlns:bqbiol="http://biomodels.net/biology-qualifiers/" xmlns:bqmodel="http://biomodels.net/model-qualifiers/">
            <rdf:Description rdf:about="#M_3g12dgr_MRSA_w">
              <bqbiol:is>
                <rdf:Bag>
                  <rdf:li rdf:resource="http://identifiers.org/bigg.metabolite/3g12dgr_MRSA"/>
                </rdf:Bag>
              </bqbiol:is>
            </rdf:Description>
          </rdf:RDF>
        </annotation>
      </species>
      <species metaid="M_3gmp_c" sboTerm="SBO:0000247" id="M_3gmp_c" name="Guanosine 3  phosphate C10H12N5O8P" compartment="c" hasOnlySubstanceUnits="true" boundaryCondition="false" constant="false" fbc:charge="-2" fbc:chemicalFormula="C10H12N5O8P">
        <annotation>
          <rdf:RDF xmlns:rdf="http://www.w3.org/1999/02/22-rdf-syntax-ns#" xmlns:dcterms="http://purl.org/dc/terms/" xmlns:vCard="http://www.w3.org/2001/vcard-rdf/3.0#" xmlns:vCard4="http://www.w3.org/2006/vcard/ns#" xmlns:bqbiol="http://biomodels.net/biology-qualifiers/" xmlns:bqmodel="http://biomodels.net/model-qualifiers/">
            <rdf:Description rdf:about="#M_3gmp_c">
              <bqbiol:is>
                <rdf:Bag>
                  <rdf:li rdf:resource="http://identifiers.org/bigg.metabolite/3gmp"/>
                  <rdf:li rdf:resource="http://identifiers.org/biocyc/META:CPD-3708"/>
                  <rdf:li rdf:resource="http://identifiers.org/chebi/CHEBI:5567"/>
                  <rdf:li rdf:resource="http://identifiers.org/chebi/CHEBI:24447"/>
                  <rdf:li rdf:resource="http://identifiers.org/chebi/CHEBI:60732"/>
                  <rdf:li rdf:resource="http://identifiers.org/chebi/CHEBI:28072"/>
                  <rdf:li rdf:resource="http://identifiers.org/chebi/CHEBI:39948"/>
                  <rdf:li rdf:resource="http://identifiers.org/chebi/CHEBI:42888"/>
                  <rdf:li rdf:resource="http://identifiers.org/inchi_key/ZDPUTNZENXVHJC-UUOKFMHZSA-L"/>
                  <rdf:li rdf:resource="http://identifiers.org/kegg.compound/C06193"/>
                  <rdf:li rdf:resource="http://identifiers.org/metanetx.chemical/MNXM2183"/>
                  <rdf:li rdf:resource="http://identifiers.org/sabiork/1857"/>
                  <rdf:li rdf:resource="http://identifiers.org/seed.compound/cpd03701"/>
                </rdf:Bag>
              </bqbiol:is>
            </rdf:Description>
          </rdf:RDF>
        </annotation>
      </species>
      <species metaid="M_3gmp_e" sboTerm="SBO:0000247" id="M_3gmp_e" name="Guanosine 3  phosphate C10H12N5O8P" compartment="e" hasOnlySubstanceUnits="true" boundaryCondition="false" constant="false" fbc:charge="-2" fbc:chemicalFormula="C10H12N5O8P">
        <annotation>
          <rdf:RDF xmlns:rdf="http://www.w3.org/1999/02/22-rdf-syntax-ns#" xmlns:dcterms="http://purl.org/dc/terms/" xmlns:vCard="http://www.w3.org/2001/vcard-rdf/3.0#" xmlns:vCard4="http://www.w3.org/2006/vcard/ns#" xmlns:bqbiol="http://biomodels.net/biology-qualifiers/" xmlns:bqmodel="http://biomodels.net/model-qualifiers/">
            <rdf:Description rdf:about="#M_3gmp_e">
              <bqbiol:is>
                <rdf:Bag>
                  <rdf:li rdf:resource="http://identifiers.org/bigg.metabolite/3gmp"/>
                  <rdf:li rdf:resource="http://identifiers.org/biocyc/META:CPD-3708"/>
                  <rdf:li rdf:resource="http://identifiers.org/chebi/CHEBI:5567"/>
                  <rdf:li rdf:resource="http://identifiers.org/chebi/CHEBI:24447"/>
                  <rdf:li rdf:resource="http://identifiers.org/chebi/CHEBI:60732"/>
                  <rdf:li rdf:resource="http://identifiers.org/chebi/CHEBI:28072"/>
                  <rdf:li rdf:resource="http://identifiers.org/chebi/CHEBI:39948"/>
                  <rdf:li rdf:resource="http://identifiers.org/chebi/CHEBI:42888"/>
                  <rdf:li rdf:resource="http://identifiers.org/inchi_key/ZDPUTNZENXVHJC-UUOKFMHZSA-L"/>
                  <rdf:li rdf:resource="http://identifiers.org/kegg.compound/C06193"/>
                  <rdf:li rdf:resource="http://identifiers.org/metanetx.chemical/MNXM2183"/>
                  <rdf:li rdf:resource="http://identifiers.org/sabiork/1857"/>
                  <rdf:li rdf:resource="http://identifiers.org/seed.compound/cpd03701"/>
                </rdf:Bag>
              </bqbiol:is>
            </rdf:Description>
          </rdf:RDF>
        </annotation>
      </species>
      <species metaid="M_3h3mop_c" sboTerm="SBO:0000247" id="M_3h3mop_c" name="(R)-3-Hydroxy-3-methyl-2-oxopentanoate" compartment="c" hasOnlySubstanceUnits="true" boundaryCondition="false" constant="false" fbc:charge="-1" fbc:chemicalFormula="C6H9O4">
        <annotation>
          <rdf:RDF xmlns:rdf="http://www.w3.org/1999/02/22-rdf-syntax-ns#" xmlns:dcterms="http://purl.org/dc/terms/" xmlns:vCard="http://www.w3.org/2001/vcard-rdf/3.0#" xmlns:vCard4="http://www.w3.org/2006/vcard/ns#" xmlns:bqbiol="http://biomodels.net/biology-qualifiers/" xmlns:bqmodel="http://biomodels.net/model-qualifiers/">
            <rdf:Description rdf:about="#M_3h3mop_c">
              <bqbiol:is>
                <rdf:Bag>
                  <rdf:li rdf:resource="http://identifiers.org/bigg.metabolite/3h3mop"/>
                </rdf:Bag>
              </bqbiol:is>
            </rdf:Description>
          </rdf:RDF>
        </annotation>
      </species>
      <species metaid="M_3hbcoa_c" sboTerm="SBO:0000247" id="M_3hbcoa_c" name="(S)-3-Hydroxybutanoyl-CoA" compartment="c" hasOnlySubstanceUnits="true" boundaryCondition="false" constant="false" fbc:charge="-4" fbc:chemicalFormula="C25H38N7O18P3S">
        <annotation>
          <rdf:RDF xmlns:rdf="http://www.w3.org/1999/02/22-rdf-syntax-ns#" xmlns:dcterms="http://purl.org/dc/terms/" xmlns:vCard="http://www.w3.org/2001/vcard-rdf/3.0#" xmlns:vCard4="http://www.w3.org/2006/vcard/ns#" xmlns:bqbiol="http://biomodels.net/biology-qualifiers/" xmlns:bqmodel="http://biomodels.net/model-qualifiers/">
            <rdf:Description rdf:about="#M_3hbcoa_c">
              <bqbiol:is>
                <rdf:Bag>
                  <rdf:li rdf:resource="http://identifiers.org/bigg.metabolite/3hbcoa"/>
                  <rdf:li rdf:resource="http://identifiers.org/biocyc/META:S-3-HYDROXYBUTANOYL-COA"/>
                  <rdf:li rdf:resource="http://identifiers.org/chebi/CHEBI:18749"/>
                  <rdf:li rdf:resource="http://identifiers.org/chebi/CHEBI:394"/>
                  <rdf:li rdf:resource="http://identifiers.org/chebi/CHEBI:15453"/>
                  <rdf:li rdf:resource="http://identifiers.org/chebi/CHEBI:11048"/>
                  <rdf:li rdf:resource="http://identifiers.org/chebi/CHEBI:39978"/>
                  <rdf:li rdf:resource="http://identifiers.org/chebi/CHEBI:57316"/>
                  <rdf:li rdf:resource="http://identifiers.org/envipath/32de3cf4-e3e6-4168-956e-32fa5ddb0ce1/compound/52913599-1749-4913-8cc4-b6c15d72ad5e"/>
                  <rdf:li rdf:resource="http://identifiers.org/hmdb/HMDB62259"/>
                  <rdf:li rdf:resource="http://identifiers.org/inchi_key/QHHKKMYHDBRONY-VKBDFPRVSA-J"/>
                  <rdf:li rdf:resource="http://identifiers.org/kegg.compound/C01144"/>
                  <rdf:li rdf:resource="http://identifiers.org/lipidmaps/LMFA07050153"/>
                  <rdf:li rdf:resource="http://identifiers.org/metanetx.chemical/MNXM446"/>
                  <rdf:li rdf:resource="http://identifiers.org/reactome.compound/77251"/>
                  <rdf:li rdf:resource="http://identifiers.org/sabiork/2254"/>
                  <rdf:li rdf:resource="http://identifiers.org/seed.compound/cpd00842"/>
                  <rdf:li rdf:resource="http://identifiers.org/slm/000001032"/>
                </rdf:Bag>
              </bqbiol:is>
            </rdf:Description>
          </rdf:RDF>
        </annotation>
      </species>
      <species metaid="M_3hddcoa_c" sboTerm="SBO:0000247" id="M_3hddcoa_c" name="(S)-3-Hydroxydodecanoyl-CoA" compartment="c" hasOnlySubstanceUnits="true" boundaryCondition="false" constant="false" fbc:charge="-4" fbc:chemicalFormula="C33H54N7O18P3S">
        <annotation>
          <rdf:RDF xmlns:rdf="http://www.w3.org/1999/02/22-rdf-syntax-ns#" xmlns:dcterms="http://purl.org/dc/terms/" xmlns:vCard="http://www.w3.org/2001/vcard-rdf/3.0#" xmlns:vCard4="http://www.w3.org/2006/vcard/ns#" xmlns:bqbiol="http://biomodels.net/biology-qualifiers/" xmlns:bqmodel="http://biomodels.net/model-qualifiers/">
            <rdf:Description rdf:about="#M_3hddcoa_c">
              <bqbiol:is>
                <rdf:Bag>
                  <rdf:li rdf:resource="http://identifiers.org/bigg.metabolite/3hddcoa"/>
                  <rdf:li rdf:resource="http://identifiers.org/biocyc/META:CPD0-2107"/>
                  <rdf:li rdf:resource="http://identifiers.org/chebi/CHEBI:396"/>
                  <rdf:li rdf:resource="http://identifiers.org/chebi/CHEBI:62558"/>
                  <rdf:li rdf:resource="http://identifiers.org/chebi/CHEBI:18751"/>
                  <rdf:li rdf:resource="http://identifiers.org/chebi/CHEBI:27668"/>
                  <rdf:li rdf:resource="http://identifiers.org/hmdb/HMDB62260"/>
                  <rdf:li rdf:resource="http://identifiers.org/hmdb/HMDB03936"/>
                  <rdf:li rdf:resource="http://identifiers.org/inchi_key/IJFLXRCJWPKGKJ-LXIXEQKWSA-J"/>
                  <rdf:li rdf:resource="http://identifiers.org/kegg.compound/C05262"/>
                  <rdf:li rdf:resource="http://identifiers.org/lipidmaps/LMFA07050158"/>
                  <rdf:li rdf:resource="http://identifiers.org/lipidmaps/LMFA07050012"/>
                  <rdf:li rdf:resource="http://identifiers.org/metanetx.chemical/MNXM733"/>
                  <rdf:li rdf:resource="http://identifiers.org/reactome.compound/77252"/>
                  <rdf:li rdf:resource="http://identifiers.org/sabiork/2739"/>
                  <rdf:li rdf:resource="http://identifiers.org/seed.compound/cpd03116"/>
                  <rdf:li rdf:resource="http://identifiers.org/slm/000001023"/>
                </rdf:Bag>
              </bqbiol:is>
            </rdf:Description>
          </rdf:RDF>
        </annotation>
      </species>
      <species metaid="M_3hddecACP_c" sboTerm="SBO:0000247" id="M_3hddecACP_c" name="(R)-3-Hydroxydodecanoyl-[acyl-carrier protein]" compartment="c" hasOnlySubstanceUnits="true" boundaryCondition="false" constant="false" fbc:chemicalFormula="C23H43N2O9PRS">
        <annotation>
          <rdf:RDF xmlns:rdf="http://www.w3.org/1999/02/22-rdf-syntax-ns#" xmlns:dcterms="http://purl.org/dc/terms/" xmlns:vCard="http://www.w3.org/2001/vcard-rdf/3.0#" xmlns:vCard4="http://www.w3.org/2006/vcard/ns#" xmlns:bqbiol="http://biomodels.net/biology-qualifiers/" xmlns:bqmodel="http://biomodels.net/model-qualifiers/">
            <rdf:Description rdf:about="#M_3hddecACP_c">
              <bqbiol:is>
                <rdf:Bag>
                  <rdf:li rdf:resource="http://identifiers.org/bigg.metabolite/3hddecACP"/>
                  <rdf:li rdf:resource="http://identifiers.org/chebi/CHEBI:325"/>
                  <rdf:li rdf:resource="http://identifiers.org/kegg.compound/C05757"/>
                  <rdf:li rdf:resource="http://identifiers.org/lipidmaps/LMFA07060015"/>
                  <rdf:li rdf:resource="http://identifiers.org/metanetx.chemical/MNXM27066"/>
                  <rdf:li rdf:resource="http://identifiers.org/seed.compound/cpd11480"/>
                </rdf:Bag>
              </bqbiol:is>
            </rdf:Description>
          </rdf:RDF>
        </annotation>
      </species>
      <species metaid="M_3hdecACP_c" sboTerm="SBO:0000247" id="M_3hdecACP_c" name="(R)-3-Hydroxydecanoyl-[acyl-carrier protein]" compartment="c" hasOnlySubstanceUnits="true" boundaryCondition="false" constant="false" fbc:chemicalFormula="C21H39N2O9PRS">
        <annotation>
          <rdf:RDF xmlns:rdf="http://www.w3.org/1999/02/22-rdf-syntax-ns#" xmlns:dcterms="http://purl.org/dc/terms/" xmlns:vCard="http://www.w3.org/2001/vcard-rdf/3.0#" xmlns:vCard4="http://www.w3.org/2006/vcard/ns#" xmlns:bqbiol="http://biomodels.net/biology-qualifiers/" xmlns:bqmodel="http://biomodels.net/model-qualifiers/">
            <rdf:Description rdf:about="#M_3hdecACP_c">
              <bqbiol:is>
                <rdf:Bag>
                  <rdf:li rdf:resource="http://identifiers.org/bigg.metabolite/3hdecACP"/>
                  <rdf:li rdf:resource="http://identifiers.org/biocyc/META:Beta-hydroxydecanoyl-ACPs"/>
                  <rdf:li rdf:resource="http://identifiers.org/kegg.compound/C04619"/>
                  <rdf:li rdf:resource="http://identifiers.org/metanetx.chemical/MNXM7127"/>
                  <rdf:li rdf:resource="http://identifiers.org/seed.compound/cpd11482"/>
                </rdf:Bag>
              </bqbiol:is>
            </rdf:Description>
          </rdf:RDF>
        </annotation>
      </species>
      <species metaid="M_3hgmeACP_c" sboTerm="SBO:0000247" id="M_3hgmeACP_c" name="3-Hydroxyglutaryl-ACP methyl ester" compartment="c" hasOnlySubstanceUnits="true" boundaryCondition="false" constant="false" fbc:charge="1" fbc:chemicalFormula="C17H29N2O11PRS">
        <annotation>
          <rdf:RDF xmlns:rdf="http://www.w3.org/1999/02/22-rdf-syntax-ns#" xmlns:dcterms="http://purl.org/dc/terms/" xmlns:vCard="http://www.w3.org/2001/vcard-rdf/3.0#" xmlns:vCard4="http://www.w3.org/2006/vcard/ns#" xmlns:bqbiol="http://biomodels.net/biology-qualifiers/" xmlns:bqmodel="http://biomodels.net/model-qualifiers/">
            <rdf:Description rdf:about="#M_3hgmeACP_c">
              <bqbiol:is>
                <rdf:Bag>
                  <rdf:li rdf:resource="http://identifiers.org/bigg.metabolite/3hgmeACP"/>
                </rdf:Bag>
              </bqbiol:is>
            </rdf:Description>
          </rdf:RDF>
        </annotation>
      </species>
      <species metaid="M_3hhdcoa_c" sboTerm="SBO:0000247" id="M_3hhdcoa_c" name="(S)-3-Hydroxyhexadecanoyl-CoA" compartment="c" hasOnlySubstanceUnits="true" boundaryCondition="false" constant="false" fbc:charge="-4" fbc:chemicalFormula="C37H62N7O18P3S">
        <annotation>
          <rdf:RDF xmlns:rdf="http://www.w3.org/1999/02/22-rdf-syntax-ns#" xmlns:dcterms="http://purl.org/dc/terms/" xmlns:vCard="http://www.w3.org/2001/vcard-rdf/3.0#" xmlns:vCard4="http://www.w3.org/2006/vcard/ns#" xmlns:bqbiol="http://biomodels.net/biology-qualifiers/" xmlns:bqmodel="http://biomodels.net/model-qualifiers/">
            <rdf:Description rdf:about="#M_3hhdcoa_c">
              <bqbiol:is>
                <rdf:Bag>
                  <rdf:li rdf:resource="http://identifiers.org/bigg.metabolite/3hhdcoa"/>
                  <rdf:li rdf:resource="http://identifiers.org/biocyc/META:CPD0-2232"/>
                  <rdf:li rdf:resource="http://identifiers.org/chebi/CHEBI:397"/>
                  <rdf:li rdf:resource="http://identifiers.org/chebi/CHEBI:27402"/>
                  <rdf:li rdf:resource="http://identifiers.org/chebi/CHEBI:18752"/>
                  <rdf:li rdf:resource="http://identifiers.org/chebi/CHEBI:62613"/>
                  <rdf:li rdf:resource="http://identifiers.org/hmdb/HMDB03932"/>
                  <rdf:li rdf:resource="http://identifiers.org/inchi_key/DEHLMTDDPWDRDR-BCIKBWLNSA-J"/>
                  <rdf:li rdf:resource="http://identifiers.org/kegg.compound/C05258"/>
                  <rdf:li rdf:resource="http://identifiers.org/lipidmaps/LMFA07050161"/>
                  <rdf:li rdf:resource="http://identifiers.org/metanetx.chemical/MNXM825"/>
                  <rdf:li rdf:resource="http://identifiers.org/reactome.compound/77300"/>
                  <rdf:li rdf:resource="http://identifiers.org/sabiork/2735"/>
                  <rdf:li rdf:resource="http://identifiers.org/seed.compound/cpd03113"/>
                  <rdf:li rdf:resource="http://identifiers.org/slm/000000868"/>
                </rdf:Bag>
              </bqbiol:is>
            </rdf:Description>
          </rdf:RDF>
        </annotation>
      </species>
      <species metaid="M_3hhexACP_c" sboTerm="SBO:0000247" id="M_3hhexACP_c" name="(R)-3-Hydroxyhexanoyl-[acyl-carrier protein]" compartment="c" hasOnlySubstanceUnits="true" boundaryCondition="false" constant="false" fbc:chemicalFormula="C17H31N2O9PRS">
        <annotation>
          <rdf:RDF xmlns:rdf="http://www.w3.org/1999/02/22-rdf-syntax-ns#" xmlns:dcterms="http://purl.org/dc/terms/" xmlns:vCard="http://www.w3.org/2001/vcard-rdf/3.0#" xmlns:vCard4="http://www.w3.org/2006/vcard/ns#" xmlns:bqbiol="http://biomodels.net/biology-qualifiers/" xmlns:bqmodel="http://biomodels.net/model-qualifiers/">
            <rdf:Description rdf:about="#M_3hhexACP_c">
              <bqbiol:is>
                <rdf:Bag>
                  <rdf:li rdf:resource="http://identifiers.org/bigg.metabolite/3hhexACP"/>
                  <rdf:li rdf:resource="http://identifiers.org/chebi/CHEBI:326"/>
                  <rdf:li rdf:resource="http://identifiers.org/kegg.compound/C05747"/>
                  <rdf:li rdf:resource="http://identifiers.org/lipidmaps/LMFA07060006"/>
                  <rdf:li rdf:resource="http://identifiers.org/metanetx.chemical/MNXM25370"/>
                  <rdf:li rdf:resource="http://identifiers.org/seed.compound/cpd11479"/>
                </rdf:Bag>
              </bqbiol:is>
            </rdf:Description>
          </rdf:RDF>
        </annotation>
      </species>
      <species metaid="M_3hmcat_c" sboTerm="SBO:0000247" id="M_3hmcat_c" name="4-Hydroxymethylcatechol" compartment="c" hasOnlySubstanceUnits="true" boundaryCondition="false" constant="false">
        <annotation>
          <rdf:RDF xmlns:rdf="http://www.w3.org/1999/02/22-rdf-syntax-ns#" xmlns:dcterms="http://purl.org/dc/terms/" xmlns:vCard="http://www.w3.org/2001/vcard-rdf/3.0#" xmlns:vCard4="http://www.w3.org/2006/vcard/ns#" xmlns:bqbiol="http://biomodels.net/biology-qualifiers/" xmlns:bqmodel="http://biomodels.net/model-qualifiers/">
            <rdf:Description rdf:about="#M_3hmcat_c">
              <bqbiol:is>
                <rdf:Bag>
                  <rdf:li rdf:resource="http://identifiers.org/bigg.metabolite/3hmcat"/>
                </rdf:Bag>
              </bqbiol:is>
            </rdf:Description>
          </rdf:RDF>
        </annotation>
      </species>
      <species metaid="M_3hmrsACP_c" sboTerm="SBO:0000247" id="M_3hmrsACP_c" name="(R)-3-Hydroxytetradecanoyl-[acyl-carrier protein]" compartment="c" hasOnlySubstanceUnits="true" boundaryCondition="false" constant="false" fbc:chemicalFormula="C25H47N2O9PRS">
        <annotation>
          <rdf:RDF xmlns:rdf="http://www.w3.org/1999/02/22-rdf-syntax-ns#" xmlns:dcterms="http://purl.org/dc/terms/" xmlns:vCard="http://www.w3.org/2001/vcard-rdf/3.0#" xmlns:vCard4="http://www.w3.org/2006/vcard/ns#" xmlns:bqbiol="http://biomodels.net/biology-qualifiers/" xmlns:bqmodel="http://biomodels.net/model-qualifiers/">
            <rdf:Description rdf:about="#M_3hmrsACP_c">
              <bqbiol:is>
                <rdf:Bag>
                  <rdf:li rdf:resource="http://identifiers.org/bigg.metabolite/3hmrsACP"/>
                  <rdf:li rdf:resource="http://identifiers.org/biocyc/META:R-3-hydroxymyristoyl-ACPs"/>
                  <rdf:li rdf:resource="http://identifiers.org/kegg.compound/C04688"/>
                  <rdf:li rdf:resource="http://identifiers.org/metanetx.chemical/MNXM7733"/>
                  <rdf:li rdf:resource="http://identifiers.org/seed.compound/cpd11484"/>
                </rdf:Bag>
              </bqbiol:is>
            </rdf:Description>
          </rdf:RDF>
        </annotation>
      </species>
      <species metaid="M_3hocACP_c" sboTerm="SBO:0000247" id="M_3hocACP_c" name="R-3-Hydroxyoctanoyl-acyl-carrier protein" compartment="c" hasOnlySubstanceUnits="true" boundaryCondition="false" constant="false" fbc:chemicalFormula="C19H35N2O9PRS">
        <annotation>
          <rdf:RDF xmlns:rdf="http://www.w3.org/1999/02/22-rdf-syntax-ns#" xmlns:dcterms="http://purl.org/dc/terms/" xmlns:vCard="http://www.w3.org/2001/vcard-rdf/3.0#" xmlns:vCard4="http://www.w3.org/2006/vcard/ns#" xmlns:bqbiol="http://biomodels.net/biology-qualifiers/" xmlns:bqmodel="http://biomodels.net/model-qualifiers/">
            <rdf:Description rdf:about="#M_3hocACP_c">
              <bqbiol:is>
                <rdf:Bag>
                  <rdf:li rdf:resource="http://identifiers.org/bigg.metabolite/3hocACP"/>
                </rdf:Bag>
              </bqbiol:is>
            </rdf:Description>
          </rdf:RDF>
        </annotation>
      </species>
      <species metaid="M_3hodACP_c" sboTerm="SBO:0000247" id="M_3hodACP_c" name="3-Hydroxyoctodecanoyl-ACP" compartment="c" hasOnlySubstanceUnits="true" boundaryCondition="false" constant="false" fbc:chemicalFormula="C29H55N2O9PRS">
        <annotation>
          <rdf:RDF xmlns:rdf="http://www.w3.org/1999/02/22-rdf-syntax-ns#" xmlns:dcterms="http://purl.org/dc/terms/" xmlns:vCard="http://www.w3.org/2001/vcard-rdf/3.0#" xmlns:vCard4="http://www.w3.org/2006/vcard/ns#" xmlns:bqbiol="http://biomodels.net/biology-qualifiers/" xmlns:bqmodel="http://biomodels.net/model-qualifiers/">
            <rdf:Description rdf:about="#M_3hodACP_c">
              <bqbiol:is>
                <rdf:Bag>
                  <rdf:li rdf:resource="http://identifiers.org/bigg.metabolite/3hodACP"/>
                </rdf:Bag>
              </bqbiol:is>
            </rdf:Description>
          </rdf:RDF>
        </annotation>
      </species>
      <species metaid="M_3hoddecACP_c" sboTerm="SBO:0000247" id="M_3hoddecACP_c" name="10-methyl-3-hydroxy-dodecanoyl-ACP" compartment="c" hasOnlySubstanceUnits="true" boundaryCondition="false" constant="false" fbc:chemicalFormula="C24H45N2O9PRS">
        <annotation>
          <rdf:RDF xmlns:rdf="http://www.w3.org/1999/02/22-rdf-syntax-ns#" xmlns:dcterms="http://purl.org/dc/terms/" xmlns:vCard="http://www.w3.org/2001/vcard-rdf/3.0#" xmlns:vCard4="http://www.w3.org/2006/vcard/ns#" xmlns:bqbiol="http://biomodels.net/biology-qualifiers/" xmlns:bqmodel="http://biomodels.net/model-qualifiers/">
            <rdf:Description rdf:about="#M_3hoddecACP_c">
              <bqbiol:is>
                <rdf:Bag>
                  <rdf:li rdf:resource="http://identifiers.org/bigg.metabolite/3hoddecACP"/>
                </rdf:Bag>
              </bqbiol:is>
            </rdf:Description>
          </rdf:RDF>
        </annotation>
      </species>
      <species metaid="M_3hpaACP_c" sboTerm="SBO:0000247" id="M_3hpaACP_c" name="R-3-hydroxypalmitoyl-acyl-carrierprotein-" compartment="c" hasOnlySubstanceUnits="true" boundaryCondition="false" constant="false" fbc:chemicalFormula="C27H51N2O9PRS">
        <annotation>
          <rdf:RDF xmlns:rdf="http://www.w3.org/1999/02/22-rdf-syntax-ns#" xmlns:dcterms="http://purl.org/dc/terms/" xmlns:vCard="http://www.w3.org/2001/vcard-rdf/3.0#" xmlns:vCard4="http://www.w3.org/2006/vcard/ns#" xmlns:bqbiol="http://biomodels.net/biology-qualifiers/" xmlns:bqmodel="http://biomodels.net/model-qualifiers/">
            <rdf:Description rdf:about="#M_3hpaACP_c">
              <bqbiol:is>
                <rdf:Bag>
                  <rdf:li rdf:resource="http://identifiers.org/bigg.metabolite/3hpaACP"/>
                </rdf:Bag>
              </bqbiol:is>
            </rdf:Description>
          </rdf:RDF>
        </annotation>
      </species>
      <species metaid="M_3hpmeACP_c" sboTerm="SBO:0000247" id="M_3hpmeACP_c" name="3-Hydroxypimeloyl-ACP methyl ester" compartment="c" hasOnlySubstanceUnits="true" boundaryCondition="false" constant="false" fbc:charge="1" fbc:chemicalFormula="C19H33N2O11PRS">
        <annotation>
          <rdf:RDF xmlns:rdf="http://www.w3.org/1999/02/22-rdf-syntax-ns#" xmlns:dcterms="http://purl.org/dc/terms/" xmlns:vCard="http://www.w3.org/2001/vcard-rdf/3.0#" xmlns:vCard4="http://www.w3.org/2006/vcard/ns#" xmlns:bqbiol="http://biomodels.net/biology-qualifiers/" xmlns:bqmodel="http://biomodels.net/model-qualifiers/">
            <rdf:Description rdf:about="#M_3hpmeACP_c">
              <bqbiol:is>
                <rdf:Bag>
                  <rdf:li rdf:resource="http://identifiers.org/bigg.metabolite/3hpmeACP"/>
                </rdf:Bag>
              </bqbiol:is>
            </rdf:Description>
          </rdf:RDF>
        </annotation>
      </species>
      <species metaid="M_3hvegACP_c" sboTerm="SBO:0000247" id="M_3hvegACP_c" name="3-Hydroxyveganoyl-ACP" compartment="c" hasOnlySubstanceUnits="true" boundaryCondition="false" constant="false" fbc:chemicalFormula="C31H59N2O9PRS">
        <annotation>
          <rdf:RDF xmlns:rdf="http://www.w3.org/1999/02/22-rdf-syntax-ns#" xmlns:dcterms="http://purl.org/dc/terms/" xmlns:vCard="http://www.w3.org/2001/vcard-rdf/3.0#" xmlns:vCard4="http://www.w3.org/2006/vcard/ns#" xmlns:bqbiol="http://biomodels.net/biology-qualifiers/" xmlns:bqmodel="http://biomodels.net/model-qualifiers/">
            <rdf:Description rdf:about="#M_3hvegACP_c">
              <bqbiol:is>
                <rdf:Bag>
                  <rdf:li rdf:resource="http://identifiers.org/bigg.metabolite/3hvegACP"/>
                </rdf:Bag>
              </bqbiol:is>
            </rdf:Description>
          </rdf:RDF>
        </annotation>
      </species>
      <species metaid="M_3ig3p_c" sboTerm="SBO:0000247" id="M_3ig3p_c" name="C&apos;-(3-Indolyl)-glycerol 3-phosphate" compartment="c" hasOnlySubstanceUnits="true" boundaryCondition="false" constant="false" fbc:charge="-2" fbc:chemicalFormula="C11H12NO6P">
        <annotation>
          <rdf:RDF xmlns:rdf="http://www.w3.org/1999/02/22-rdf-syntax-ns#" xmlns:dcterms="http://purl.org/dc/terms/" xmlns:vCard="http://www.w3.org/2001/vcard-rdf/3.0#" xmlns:vCard4="http://www.w3.org/2006/vcard/ns#" xmlns:bqbiol="http://biomodels.net/biology-qualifiers/" xmlns:bqmodel="http://biomodels.net/model-qualifiers/">
            <rdf:Description rdf:about="#M_3ig3p_c">
              <bqbiol:is>
                <rdf:Bag>
                  <rdf:li rdf:resource="http://identifiers.org/bigg.metabolite/3ig3p"/>
                  <rdf:li rdf:resource="http://identifiers.org/biocyc/META:INDOLE-3-GLYCEROL-P"/>
                  <rdf:li rdf:resource="http://identifiers.org/chebi/CHEBI:58866"/>
                  <rdf:li rdf:resource="http://identifiers.org/chebi/CHEBI:51793"/>
                  <rdf:li rdf:resource="http://identifiers.org/inchi_key/NQEQTYPJSIEPHW-MNOVXSKESA-L"/>
                  <rdf:li rdf:resource="http://identifiers.org/kegg.compound/C03506"/>
                  <rdf:li rdf:resource="http://identifiers.org/metanetx.chemical/MNXM866"/>
                  <rdf:li rdf:resource="http://identifiers.org/seed.compound/cpd02210"/>
                  <rdf:li rdf:resource="http://identifiers.org/seed.compound/cpd29667"/>
                </rdf:Bag>
              </bqbiol:is>
            </rdf:Description>
          </rdf:RDF>
        </annotation>
      </species>
      <species metaid="M_3m1hbtpp_c" sboTerm="SBO:0000247" id="M_3m1hbtpp_c" name="3-Methyl-1-hydroxybutyl-TPP" compartment="c" hasOnlySubstanceUnits="true" boundaryCondition="false" constant="false" fbc:charge="-1">
        <annotation>
          <rdf:RDF xmlns:rdf="http://www.w3.org/1999/02/22-rdf-syntax-ns#" xmlns:dcterms="http://purl.org/dc/terms/" xmlns:vCard="http://www.w3.org/2001/vcard-rdf/3.0#" xmlns:vCard4="http://www.w3.org/2006/vcard/ns#" xmlns:bqbiol="http://biomodels.net/biology-qualifiers/" xmlns:bqmodel="http://biomodels.net/model-qualifiers/">
            <rdf:Description rdf:about="#M_3m1hbtpp_c">
              <bqbiol:is>
                <rdf:Bag>
                  <rdf:li rdf:resource="http://identifiers.org/bigg.metabolite/3m1hbtpp"/>
                </rdf:Bag>
              </bqbiol:is>
            </rdf:Description>
          </rdf:RDF>
        </annotation>
      </species>
      <species metaid="M_3mbdhl_c" sboTerm="SBO:0000247" id="M_3mbdhl_c" name="S-(3-Methylbutanoyl)-dihydrolipoamide" compartment="c" hasOnlySubstanceUnits="true" boundaryCondition="false" constant="false" fbc:chemicalFormula="C13H25NO2S2">
        <annotation>
          <rdf:RDF xmlns:rdf="http://www.w3.org/1999/02/22-rdf-syntax-ns#" xmlns:dcterms="http://purl.org/dc/terms/" xmlns:vCard="http://www.w3.org/2001/vcard-rdf/3.0#" xmlns:vCard4="http://www.w3.org/2006/vcard/ns#" xmlns:bqbiol="http://biomodels.net/biology-qualifiers/" xmlns:bqmodel="http://biomodels.net/model-qualifiers/">
            <rdf:Description rdf:about="#M_3mbdhl_c">
              <bqbiol:is>
                <rdf:Bag>
                  <rdf:li rdf:resource="http://identifiers.org/bigg.metabolite/3mbdhl"/>
                  <rdf:li rdf:resource="http://identifiers.org/chebi/CHEBI:22014"/>
                  <rdf:li rdf:resource="http://identifiers.org/chebi/CHEBI:8931"/>
                  <rdf:li rdf:resource="http://identifiers.org/chebi/CHEBI:27462"/>
                  <rdf:li rdf:resource="http://identifiers.org/hmdb/HMDB06867"/>
                  <rdf:li rdf:resource="http://identifiers.org/inchi_key/KMUSXGCRMMQDBP-UHFFFAOYSA-N"/>
                  <rdf:li rdf:resource="http://identifiers.org/kegg.compound/C05119"/>
                  <rdf:li rdf:resource="http://identifiers.org/metanetx.chemical/MNXM5589"/>
                  <rdf:li rdf:resource="http://identifiers.org/sabiork/7748"/>
                  <rdf:li rdf:resource="http://identifiers.org/seed.compound/cpd03046"/>
                  <rdf:li rdf:resource="http://identifiers.org/seed.compound/cpd14699"/>
                </rdf:Bag>
              </bqbiol:is>
            </rdf:Description>
          </rdf:RDF>
        </annotation>
      </species>
      <species metaid="M_3mcat_c" sboTerm="SBO:0000247" id="M_3mcat_c" name="3-Methylcatechol" compartment="c" hasOnlySubstanceUnits="true" boundaryCondition="false" constant="false" fbc:chemicalFormula="C7H8O2">
        <annotation>
          <rdf:RDF xmlns:rdf="http://www.w3.org/1999/02/22-rdf-syntax-ns#" xmlns:dcterms="http://purl.org/dc/terms/" xmlns:vCard="http://www.w3.org/2001/vcard-rdf/3.0#" xmlns:vCard4="http://www.w3.org/2006/vcard/ns#" xmlns:bqbiol="http://biomodels.net/biology-qualifiers/" xmlns:bqmodel="http://biomodels.net/model-qualifiers/">
            <rdf:Description rdf:about="#M_3mcat_c">
              <bqbiol:is>
                <rdf:Bag>
                  <rdf:li rdf:resource="http://identifiers.org/bigg.metabolite/3mcat"/>
                  <rdf:li rdf:resource="http://identifiers.org/biocyc/META:CPD-111"/>
                  <rdf:li rdf:resource="http://identifiers.org/chebi/CHEBI:887"/>
                  <rdf:li rdf:resource="http://identifiers.org/chebi/CHEBI:18404"/>
                  <rdf:li rdf:resource="http://identifiers.org/chebi/CHEBI:20127"/>
                  <rdf:li rdf:resource="http://identifiers.org/chebi/CHEBI:43829"/>
                  <rdf:li rdf:resource="http://identifiers.org/chebi/CHEBI:11857"/>
                  <rdf:li rdf:resource="http://identifiers.org/envipath/650babc9-9d68-4b73-9332-11972ca26f7b/compound/d50c1c5f-3814-4209-845f-65d095831986"/>
                  <rdf:li rdf:resource="http://identifiers.org/envipath/650babc9-9d68-4b73-9332-11972ca26f7b/compound/4e3902df-968c-4e35-b879-85588caf482a"/>
                  <rdf:li rdf:resource="http://identifiers.org/envipath/650babc9-9d68-4b73-9332-11972ca26f7b/compound/aa7d2b57-1bdf-42f5-850b-b9533813b5e8"/>
                  <rdf:li rdf:resource="http://identifiers.org/envipath/32de3cf4-e3e6-4168-956e-32fa5ddb0ce1/compound/dc45d3c6-7856-4768-8cf3-555064a8f8f4"/>
                  <rdf:li rdf:resource="http://identifiers.org/envipath/650babc9-9d68-4b73-9332-11972ca26f7b/compound/038ca820-67a1-429a-9635-d01703279465"/>
                  <rdf:li rdf:resource="http://identifiers.org/envipath/650babc9-9d68-4b73-9332-11972ca26f7b/compound/eef67319-a04e-4f54-b699-4b790fb57594"/>
                  <rdf:li rdf:resource="http://identifiers.org/inchi_key/PGSWEKYNAOWQDF-UHFFFAOYSA-N"/>
                  <rdf:li rdf:resource="http://identifiers.org/kegg.compound/C02923"/>
                  <rdf:li rdf:resource="http://identifiers.org/metanetx.chemical/MNXM1064"/>
                  <rdf:li rdf:resource="http://identifiers.org/sabiork/2587"/>
                  <rdf:li rdf:resource="http://identifiers.org/seed.compound/cpd01871"/>
                </rdf:Bag>
              </bqbiol:is>
            </rdf:Description>
          </rdf:RDF>
        </annotation>
      </species>
      <species metaid="M_3mehacp_c" sboTerm="SBO:0000247" id="M_3mehacp_c" name="5-methyl-hexanoyl-ACP" compartment="c" hasOnlySubstanceUnits="true" boundaryCondition="false" constant="false" fbc:chemicalFormula="C18H33N2O8PRS">
        <annotation>
          <rdf:RDF xmlns:rdf="http://www.w3.org/1999/02/22-rdf-syntax-ns#" xmlns:dcterms="http://purl.org/dc/terms/" xmlns:vCard="http://www.w3.org/2001/vcard-rdf/3.0#" xmlns:vCard4="http://www.w3.org/2006/vcard/ns#" xmlns:bqbiol="http://biomodels.net/biology-qualifiers/" xmlns:bqmodel="http://biomodels.net/model-qualifiers/">
            <rdf:Description rdf:about="#M_3mehacp_c">
              <bqbiol:is>
                <rdf:Bag>
                  <rdf:li rdf:resource="http://identifiers.org/bigg.metabolite/3mehacp"/>
                </rdf:Bag>
              </bqbiol:is>
            </rdf:Description>
          </rdf:RDF>
        </annotation>
      </species>
      <species metaid="M_3mob_c" sboTerm="SBO:0000247" id="M_3mob_c" name="3-Methyl-2-oxobutanoate" compartment="c" hasOnlySubstanceUnits="true" boundaryCondition="false" constant="false" fbc:chemicalFormula="C5H7O3">
        <annotation>
          <rdf:RDF xmlns:rdf="http://www.w3.org/1999/02/22-rdf-syntax-ns#" xmlns:dcterms="http://purl.org/dc/terms/" xmlns:vCard="http://www.w3.org/2001/vcard-rdf/3.0#" xmlns:vCard4="http://www.w3.org/2006/vcard/ns#" xmlns:bqbiol="http://biomodels.net/biology-qualifiers/" xmlns:bqmodel="http://biomodels.net/model-qualifiers/">
            <rdf:Description rdf:about="#M_3mob_c">
              <bqbiol:is>
                <rdf:Bag>
                  <rdf:li rdf:resource="http://identifiers.org/bigg.metabolite/3mob"/>
                  <rdf:li rdf:resource="http://identifiers.org/biocyc/META:2-KETO-ISOVALERATE"/>
                  <rdf:li rdf:resource="http://identifiers.org/chebi/CHEBI:11851"/>
                  <rdf:li rdf:resource="http://identifiers.org/chebi/CHEBI:43714"/>
                  <rdf:li rdf:resource="http://identifiers.org/chebi/CHEBI:132177"/>
                  <rdf:li rdf:resource="http://identifiers.org/chebi/CHEBI:20115"/>
                  <rdf:li rdf:resource="http://identifiers.org/chebi/CHEBI:1584"/>
                  <rdf:li rdf:resource="http://identifiers.org/chebi/CHEBI:16530"/>
                  <rdf:li rdf:resource="http://identifiers.org/envipath/650babc9-9d68-4b73-9332-11972ca26f7b/compound/dee66401-4b7f-4203-8ee3-fa61f1f45f03"/>
                  <rdf:li rdf:resource="http://identifiers.org/hmdb/HMDB04260"/>
                  <rdf:li rdf:resource="http://identifiers.org/hmdb/HMDB00019"/>
                  <rdf:li rdf:resource="http://identifiers.org/inchi_key/QHKABHOOEWYVLI-UHFFFAOYSA-M"/>
                  <rdf:li rdf:resource="http://identifiers.org/kegg.compound/C00141"/>
                  <rdf:li rdf:resource="http://identifiers.org/lipidmaps/LMFA01020274"/>
                  <rdf:li rdf:resource="http://identifiers.org/metanetx.chemical/MNXM238"/>
                  <rdf:li rdf:resource="http://identifiers.org/sabiork/1945"/>
                  <rdf:li rdf:resource="http://identifiers.org/seed.compound/cpd00123"/>
                </rdf:Bag>
              </bqbiol:is>
            </rdf:Description>
          </rdf:RDF>
        </annotation>
      </species>
      <species metaid="M_3mop_c" sboTerm="SBO:0000247" id="M_3mop_c" name="(S)-3-Methyl-2-oxopentanoate" compartment="c" hasOnlySubstanceUnits="true" boundaryCondition="false" constant="false" fbc:chemicalFormula="C6H9O3">
        <annotation>
          <rdf:RDF xmlns:rdf="http://www.w3.org/1999/02/22-rdf-syntax-ns#" xmlns:dcterms="http://purl.org/dc/terms/" xmlns:vCard="http://www.w3.org/2001/vcard-rdf/3.0#" xmlns:vCard4="http://www.w3.org/2006/vcard/ns#" xmlns:bqbiol="http://biomodels.net/biology-qualifiers/" xmlns:bqmodel="http://biomodels.net/model-qualifiers/">
            <rdf:Description rdf:about="#M_3mop_c">
              <bqbiol:is>
                <rdf:Bag>
                  <rdf:li rdf:resource="http://identifiers.org/bigg.metabolite/3mop"/>
                  <rdf:li rdf:resource="http://identifiers.org/biocyc/META:2-KETO-3-METHYL-VALERATE"/>
                  <rdf:li rdf:resource="http://identifiers.org/chebi/CHEBI:18568"/>
                  <rdf:li rdf:resource="http://identifiers.org/chebi/CHEBI:401"/>
                  <rdf:li rdf:resource="http://identifiers.org/chebi/CHEBI:213"/>
                  <rdf:li rdf:resource="http://identifiers.org/chebi/CHEBI:18567"/>
                  <rdf:li rdf:resource="http://identifiers.org/chebi/CHEBI:35146"/>
                  <rdf:li rdf:resource="http://identifiers.org/chebi/CHEBI:18755"/>
                  <rdf:li rdf:resource="http://identifiers.org/chebi/CHEBI:11049"/>
                  <rdf:li rdf:resource="http://identifiers.org/chebi/CHEBI:10888"/>
                  <rdf:li rdf:resource="http://identifiers.org/chebi/CHEBI:15614"/>
                  <rdf:li rdf:resource="http://identifiers.org/inchi_key/JVQYSWDUAOAHFM-BYPYZUCNSA-M"/>
                  <rdf:li rdf:resource="http://identifiers.org/kegg.compound/C00671"/>
                  <rdf:li rdf:resource="http://identifiers.org/lipidmaps/LMFA01020275"/>
                  <rdf:li rdf:resource="http://identifiers.org/metanetx.chemical/MNXM439"/>
                  <rdf:li rdf:resource="http://identifiers.org/sabiork/5174"/>
                  <rdf:li rdf:resource="http://identifiers.org/seed.compound/cpd00508"/>
                </rdf:Bag>
              </bqbiol:is>
            </rdf:Description>
          </rdf:RDF>
        </annotation>
      </species>
      <species metaid="M_3oddcoa_c" sboTerm="SBO:0000247" id="M_3oddcoa_c" name="3-Oxododecanoyl-CoA" compartment="c" hasOnlySubstanceUnits="true" boundaryCondition="false" constant="false" fbc:charge="-4" fbc:chemicalFormula="C33H52N7O18P3S">
        <annotation>
          <rdf:RDF xmlns:rdf="http://www.w3.org/1999/02/22-rdf-syntax-ns#" xmlns:dcterms="http://purl.org/dc/terms/" xmlns:vCard="http://www.w3.org/2001/vcard-rdf/3.0#" xmlns:vCard4="http://www.w3.org/2006/vcard/ns#" xmlns:bqbiol="http://biomodels.net/biology-qualifiers/" xmlns:bqmodel="http://biomodels.net/model-qualifiers/">
            <rdf:Description rdf:about="#M_3oddcoa_c">
              <bqbiol:is>
                <rdf:Bag>
                  <rdf:li rdf:resource="http://identifiers.org/bigg.metabolite/3oddcoa"/>
                  <rdf:li rdf:resource="http://identifiers.org/biocyc/META:CPD0-2105"/>
                  <rdf:li rdf:resource="http://identifiers.org/chebi/CHEBI:1636"/>
                  <rdf:li rdf:resource="http://identifiers.org/chebi/CHEBI:20169"/>
                  <rdf:li rdf:resource="http://identifiers.org/chebi/CHEBI:62615"/>
                  <rdf:li rdf:resource="http://identifiers.org/chebi/CHEBI:27868"/>
                  <rdf:li rdf:resource="http://identifiers.org/hmdb/HMDB62368"/>
                  <rdf:li rdf:resource="http://identifiers.org/hmdb/HMDB06350"/>
                  <rdf:li rdf:resource="http://identifiers.org/hmdb/HMDB03937"/>
                  <rdf:li rdf:resource="http://identifiers.org/inchi_key/HQANBZHVWIDNQZ-GMHMEAMDSA-J"/>
                  <rdf:li rdf:resource="http://identifiers.org/kegg.compound/C05263"/>
                  <rdf:li rdf:resource="http://identifiers.org/lipidmaps/LMFA07050013"/>
                  <rdf:li rdf:resource="http://identifiers.org/lipidmaps/LMFA07050247"/>
                  <rdf:li rdf:resource="http://identifiers.org/metanetx.chemical/MNXM705"/>
                  <rdf:li rdf:resource="http://identifiers.org/reactome.compound/77253"/>
                  <rdf:li rdf:resource="http://identifiers.org/sabiork/2740"/>
                  <rdf:li rdf:resource="http://identifiers.org/seed.compound/cpd03117"/>
                  <rdf:li rdf:resource="http://identifiers.org/slm/000001024"/>
                </rdf:Bag>
              </bqbiol:is>
            </rdf:Description>
          </rdf:RDF>
        </annotation>
      </species>
      <species metaid="M_3oddecACP_c" sboTerm="SBO:0000247" id="M_3oddecACP_c" name="3-Oxododecanoyl-[acyl-carrier protein]" compartment="c" hasOnlySubstanceUnits="true" boundaryCondition="false" constant="false" fbc:chemicalFormula="C24H43N2O9PRS">
        <annotation>
          <rdf:RDF xmlns:rdf="http://www.w3.org/1999/02/22-rdf-syntax-ns#" xmlns:dcterms="http://purl.org/dc/terms/" xmlns:vCard="http://www.w3.org/2001/vcard-rdf/3.0#" xmlns:vCard4="http://www.w3.org/2006/vcard/ns#" xmlns:bqbiol="http://biomodels.net/biology-qualifiers/" xmlns:bqmodel="http://biomodels.net/model-qualifiers/">
            <rdf:Description rdf:about="#M_3oddecACP_c">
              <bqbiol:is>
                <rdf:Bag>
                  <rdf:li rdf:resource="http://identifiers.org/bigg.metabolite/3oddecACP"/>
                  <rdf:li rdf:resource="http://identifiers.org/biocyc/META:3-oxo-dodecanoyl-ACPs"/>
                  <rdf:li rdf:resource="http://identifiers.org/chebi/CHEBI:1637"/>
                  <rdf:li rdf:resource="http://identifiers.org/kegg.compound/C05756"/>
                  <rdf:li rdf:resource="http://identifiers.org/lipidmaps/LMFA07060014"/>
                  <rdf:li rdf:resource="http://identifiers.org/metanetx.chemical/MNXM28933"/>
                  <rdf:li rdf:resource="http://identifiers.org/sabiork/8116"/>
                  <rdf:li rdf:resource="http://identifiers.org/seed.compound/cpd11489"/>
                </rdf:Bag>
              </bqbiol:is>
            </rdf:Description>
          </rdf:RDF>
        </annotation>
      </species>
      <species metaid="M_3odecACP_c" sboTerm="SBO:0000247" id="M_3odecACP_c" name="3-Oxodecanoyl-[acyl-carrier protein]" compartment="c" hasOnlySubstanceUnits="true" boundaryCondition="false" constant="false" fbc:chemicalFormula="C21H37N2O9PRS">
        <annotation>
          <rdf:RDF xmlns:rdf="http://www.w3.org/1999/02/22-rdf-syntax-ns#" xmlns:dcterms="http://purl.org/dc/terms/" xmlns:vCard="http://www.w3.org/2001/vcard-rdf/3.0#" xmlns:vCard4="http://www.w3.org/2006/vcard/ns#" xmlns:bqbiol="http://biomodels.net/biology-qualifiers/" xmlns:bqmodel="http://biomodels.net/model-qualifiers/">
            <rdf:Description rdf:about="#M_3odecACP_c">
              <bqbiol:is>
                <rdf:Bag>
                  <rdf:li rdf:resource="http://identifiers.org/bigg.metabolite/3odecACP"/>
                  <rdf:li rdf:resource="http://identifiers.org/biocyc/META:3-oxo-decanoyl-ACPs"/>
                  <rdf:li rdf:resource="http://identifiers.org/chebi/CHEBI:1634"/>
                  <rdf:li rdf:resource="http://identifiers.org/kegg.compound/C05753"/>
                  <rdf:li rdf:resource="http://identifiers.org/lipidmaps/LMFA07060011"/>
                  <rdf:li rdf:resource="http://identifiers.org/metanetx.chemical/MNXM26616"/>
                  <rdf:li rdf:resource="http://identifiers.org/sabiork/8113"/>
                  <rdf:li rdf:resource="http://identifiers.org/seed.compound/cpd11487"/>
                </rdf:Bag>
              </bqbiol:is>
            </rdf:Description>
          </rdf:RDF>
        </annotation>
      </species>
      <species metaid="M_3ohdcoa_c" sboTerm="SBO:0000247" id="M_3ohdcoa_c" name="3-Oxohexadecanoyl-CoA" compartment="c" hasOnlySubstanceUnits="true" boundaryCondition="false" constant="false" fbc:charge="-4" fbc:chemicalFormula="C37H60N7O18P3S">
        <annotation>
          <rdf:RDF xmlns:rdf="http://www.w3.org/1999/02/22-rdf-syntax-ns#" xmlns:dcterms="http://purl.org/dc/terms/" xmlns:vCard="http://www.w3.org/2001/vcard-rdf/3.0#" xmlns:vCard4="http://www.w3.org/2006/vcard/ns#" xmlns:bqbiol="http://biomodels.net/biology-qualifiers/" xmlns:bqmodel="http://biomodels.net/model-qualifiers/">
            <rdf:Description rdf:about="#M_3ohdcoa_c">
              <bqbiol:is>
                <rdf:Bag>
                  <rdf:li rdf:resource="http://identifiers.org/bigg.metabolite/3ohdcoa"/>
                  <rdf:li rdf:resource="http://identifiers.org/biocyc/META:3-OXOPALMITOYL-COA"/>
                  <rdf:li rdf:resource="http://identifiers.org/chebi/CHEBI:1647"/>
                  <rdf:li rdf:resource="http://identifiers.org/chebi/CHEBI:20176"/>
                  <rdf:li rdf:resource="http://identifiers.org/chebi/CHEBI:57349"/>
                  <rdf:li rdf:resource="http://identifiers.org/chebi/CHEBI:11875"/>
                  <rdf:li rdf:resource="http://identifiers.org/chebi/CHEBI:15491"/>
                  <rdf:li rdf:resource="http://identifiers.org/hmdb/HMDB06402"/>
                  <rdf:li rdf:resource="http://identifiers.org/inchi_key/NQMPLXPCRJOSHL-BBECNAHFSA-J"/>
                  <rdf:li rdf:resource="http://identifiers.org/kegg.compound/C05259"/>
                  <rdf:li rdf:resource="http://identifiers.org/lipidmaps/LMFA07050250"/>
                  <rdf:li rdf:resource="http://identifiers.org/metanetx.chemical/MNXM738"/>
                  <rdf:li rdf:resource="http://identifiers.org/reactome.compound/77302"/>
                  <rdf:li rdf:resource="http://identifiers.org/sabiork/2736"/>
                  <rdf:li rdf:resource="http://identifiers.org/seed.compound/cpd03114"/>
                  <rdf:li rdf:resource="http://identifiers.org/slm/000000869"/>
                </rdf:Bag>
              </bqbiol:is>
            </rdf:Description>
          </rdf:RDF>
        </annotation>
      </species>
      <species metaid="M_3ohexACP_c" sboTerm="SBO:0000247" id="M_3ohexACP_c" name="3-Oxohexanoyl-[acyl-carrier protein]" compartment="c" hasOnlySubstanceUnits="true" boundaryCondition="false" constant="false" fbc:chemicalFormula="C17H29N2O9PRS">
        <annotation>
          <rdf:RDF xmlns:rdf="http://www.w3.org/1999/02/22-rdf-syntax-ns#" xmlns:dcterms="http://purl.org/dc/terms/" xmlns:vCard="http://www.w3.org/2001/vcard-rdf/3.0#" xmlns:vCard4="http://www.w3.org/2006/vcard/ns#" xmlns:bqbiol="http://biomodels.net/biology-qualifiers/" xmlns:bqmodel="http://biomodels.net/model-qualifiers/">
            <rdf:Description rdf:about="#M_3ohexACP_c">
              <bqbiol:is>
                <rdf:Bag>
                  <rdf:li rdf:resource="http://identifiers.org/bigg.metabolite/3ohexACP"/>
                  <rdf:li rdf:resource="http://identifiers.org/biocyc/META:3-oxo-hexanoyl-ACPs"/>
                  <rdf:li rdf:resource="http://identifiers.org/chebi/CHEBI:1642"/>
                  <rdf:li rdf:resource="http://identifiers.org/kegg.compound/C05746"/>
                  <rdf:li rdf:resource="http://identifiers.org/lipidmaps/LMFA07060005"/>
                  <rdf:li rdf:resource="http://identifiers.org/metanetx.chemical/MNXM25602"/>
                  <rdf:li rdf:resource="http://identifiers.org/sabiork/8106"/>
                  <rdf:li rdf:resource="http://identifiers.org/seed.compound/cpd11486"/>
                </rdf:Bag>
              </bqbiol:is>
            </rdf:Description>
          </rdf:RDF>
        </annotation>
      </species>
      <species metaid="M_3omrsACP_c" sboTerm="SBO:0000247" id="M_3omrsACP_c" name="3-Oxotetradecanoyl-[acyl-carrier protein]" compartment="c" hasOnlySubstanceUnits="true" boundaryCondition="false" constant="false" fbc:chemicalFormula="C25H45N2O9PRS">
        <annotation>
          <rdf:RDF xmlns:rdf="http://www.w3.org/1999/02/22-rdf-syntax-ns#" xmlns:dcterms="http://purl.org/dc/terms/" xmlns:vCard="http://www.w3.org/2001/vcard-rdf/3.0#" xmlns:vCard4="http://www.w3.org/2006/vcard/ns#" xmlns:bqbiol="http://biomodels.net/biology-qualifiers/" xmlns:bqmodel="http://biomodels.net/model-qualifiers/">
            <rdf:Description rdf:about="#M_3omrsACP_c">
              <bqbiol:is>
                <rdf:Bag>
                  <rdf:li rdf:resource="http://identifiers.org/bigg.metabolite/3omrsACP"/>
                  <rdf:li rdf:resource="http://identifiers.org/biocyc/META:3-oxo-myristoyl-ACPs"/>
                  <rdf:li rdf:resource="http://identifiers.org/chebi/CHEBI:1655"/>
                  <rdf:li rdf:resource="http://identifiers.org/kegg.compound/C05759"/>
                  <rdf:li rdf:resource="http://identifiers.org/lipidmaps/LMFA07060017"/>
                  <rdf:li rdf:resource="http://identifiers.org/metanetx.chemical/MNXM26095"/>
                  <rdf:li rdf:resource="http://identifiers.org/sabiork/8119"/>
                  <rdf:li rdf:resource="http://identifiers.org/seed.compound/cpd11491"/>
                </rdf:Bag>
              </bqbiol:is>
            </rdf:Description>
          </rdf:RDF>
        </annotation>
      </species>
      <species metaid="M_3oodACP_c" sboTerm="SBO:0000247" id="M_3oodACP_c" name="3-Oxooctodecanoyl-ACP" compartment="c" hasOnlySubstanceUnits="true" boundaryCondition="false" constant="false" fbc:chemicalFormula="C29H53N2O9PRS">
        <annotation>
          <rdf:RDF xmlns:rdf="http://www.w3.org/1999/02/22-rdf-syntax-ns#" xmlns:dcterms="http://purl.org/dc/terms/" xmlns:vCard="http://www.w3.org/2001/vcard-rdf/3.0#" xmlns:vCard4="http://www.w3.org/2006/vcard/ns#" xmlns:bqbiol="http://biomodels.net/biology-qualifiers/" xmlns:bqmodel="http://biomodels.net/model-qualifiers/">
            <rdf:Description rdf:about="#M_3oodACP_c">
              <bqbiol:is>
                <rdf:Bag>
                  <rdf:li rdf:resource="http://identifiers.org/bigg.metabolite/3oodACP"/>
                </rdf:Bag>
              </bqbiol:is>
            </rdf:Description>
          </rdf:RDF>
        </annotation>
      </species>
      <species metaid="M_3otdcoa_c" sboTerm="SBO:0000247" id="M_3otdcoa_c" name="3-Oxotetradecanoyl-CoA" compartment="c" hasOnlySubstanceUnits="true" boundaryCondition="false" constant="false" fbc:charge="-4" fbc:chemicalFormula="C35H56N7O18P3S">
        <annotation>
          <rdf:RDF xmlns:rdf="http://www.w3.org/1999/02/22-rdf-syntax-ns#" xmlns:dcterms="http://purl.org/dc/terms/" xmlns:vCard="http://www.w3.org/2001/vcard-rdf/3.0#" xmlns:vCard4="http://www.w3.org/2006/vcard/ns#" xmlns:bqbiol="http://biomodels.net/biology-qualifiers/" xmlns:bqmodel="http://biomodels.net/model-qualifiers/">
            <rdf:Description rdf:about="#M_3otdcoa_c">
              <bqbiol:is>
                <rdf:Bag>
                  <rdf:li rdf:resource="http://identifiers.org/bigg.metabolite/3otdcoa"/>
                  <rdf:li rdf:resource="http://identifiers.org/biocyc/META:CPD-10284"/>
                  <rdf:li rdf:resource="http://identifiers.org/chebi/CHEBI:62543"/>
                  <rdf:li rdf:resource="http://identifiers.org/chebi/CHEBI:1654"/>
                  <rdf:li rdf:resource="http://identifiers.org/chebi/CHEBI:20183"/>
                  <rdf:li rdf:resource="http://identifiers.org/chebi/CHEBI:28726"/>
                  <rdf:li rdf:resource="http://identifiers.org/hmdb/HMDB03935"/>
                  <rdf:li rdf:resource="http://identifiers.org/hmdb/HMDB06527"/>
                  <rdf:li rdf:resource="http://identifiers.org/inchi_key/IQNFBGHLIVBNOU-QSGBVPJFSA-J"/>
                  <rdf:li rdf:resource="http://identifiers.org/kegg.compound/C05261"/>
                  <rdf:li rdf:resource="http://identifiers.org/lipidmaps/LMFA07050256"/>
                  <rdf:li rdf:resource="http://identifiers.org/metanetx.chemical/MNXM707"/>
                  <rdf:li rdf:resource="http://identifiers.org/reactome.compound/77269"/>
                  <rdf:li rdf:resource="http://identifiers.org/sabiork/2738"/>
                  <rdf:li rdf:resource="http://identifiers.org/seed.compound/cpd12689"/>
                  <rdf:li rdf:resource="http://identifiers.org/slm/000001022"/>
                </rdf:Bag>
              </bqbiol:is>
            </rdf:Description>
          </rdf:RDF>
        </annotation>
      </species>
      <species metaid="M_3ovegACP_c" sboTerm="SBO:0000247" id="M_3ovegACP_c" name="3-Oxo-veganoyl-ACP" compartment="c" hasOnlySubstanceUnits="true" boundaryCondition="false" constant="false" fbc:chemicalFormula="C31H57N2O9PRS">
        <annotation>
          <rdf:RDF xmlns:rdf="http://www.w3.org/1999/02/22-rdf-syntax-ns#" xmlns:dcterms="http://purl.org/dc/terms/" xmlns:vCard="http://www.w3.org/2001/vcard-rdf/3.0#" xmlns:vCard4="http://www.w3.org/2006/vcard/ns#" xmlns:bqbiol="http://biomodels.net/biology-qualifiers/" xmlns:bqmodel="http://biomodels.net/model-qualifiers/">
            <rdf:Description rdf:about="#M_3ovegACP_c">
              <bqbiol:is>
                <rdf:Bag>
                  <rdf:li rdf:resource="http://identifiers.org/bigg.metabolite/3ovegACP"/>
                </rdf:Bag>
              </bqbiol:is>
            </rdf:Description>
          </rdf:RDF>
        </annotation>
      </species>
      <species metaid="M_3oxddACP_c" sboTerm="SBO:0000247" id="M_3oxddACP_c" name="3-oxododecanoyl-acp" compartment="c" hasOnlySubstanceUnits="true" boundaryCondition="false" constant="false" fbc:chemicalFormula="C23H41N2O9PRS">
        <annotation>
          <rdf:RDF xmlns:rdf="http://www.w3.org/1999/02/22-rdf-syntax-ns#" xmlns:dcterms="http://purl.org/dc/terms/" xmlns:vCard="http://www.w3.org/2001/vcard-rdf/3.0#" xmlns:vCard4="http://www.w3.org/2006/vcard/ns#" xmlns:bqbiol="http://biomodels.net/biology-qualifiers/" xmlns:bqmodel="http://biomodels.net/model-qualifiers/">
            <rdf:Description rdf:about="#M_3oxddACP_c">
              <bqbiol:is>
                <rdf:Bag>
                  <rdf:li rdf:resource="http://identifiers.org/bigg.metabolite/3oxddACP"/>
                </rdf:Bag>
              </bqbiol:is>
            </rdf:Description>
          </rdf:RDF>
        </annotation>
      </species>
      <species metaid="M_3oxhdACP_c" sboTerm="SBO:0000247" id="M_3oxhdACP_c" name="3-oxohexadecanoyl-acp" compartment="c" hasOnlySubstanceUnits="true" boundaryCondition="false" constant="false" fbc:chemicalFormula="C27H49N2O9PRS">
        <annotation>
          <rdf:RDF xmlns:rdf="http://www.w3.org/1999/02/22-rdf-syntax-ns#" xmlns:dcterms="http://purl.org/dc/terms/" xmlns:vCard="http://www.w3.org/2001/vcard-rdf/3.0#" xmlns:vCard4="http://www.w3.org/2006/vcard/ns#" xmlns:bqbiol="http://biomodels.net/biology-qualifiers/" xmlns:bqmodel="http://biomodels.net/model-qualifiers/">
            <rdf:Description rdf:about="#M_3oxhdACP_c">
              <bqbiol:is>
                <rdf:Bag>
                  <rdf:li rdf:resource="http://identifiers.org/bigg.metabolite/3oxhdACP"/>
                </rdf:Bag>
              </bqbiol:is>
            </rdf:Description>
          </rdf:RDF>
        </annotation>
      </species>
      <species metaid="M_3oxocACP_c" sboTerm="SBO:0000247" id="M_3oxocACP_c" name="3-oxooctanoyl-acp" compartment="c" hasOnlySubstanceUnits="true" boundaryCondition="false" constant="false" fbc:chemicalFormula="C19H33N2O9PRS">
        <annotation>
          <rdf:RDF xmlns:rdf="http://www.w3.org/1999/02/22-rdf-syntax-ns#" xmlns:dcterms="http://purl.org/dc/terms/" xmlns:vCard="http://www.w3.org/2001/vcard-rdf/3.0#" xmlns:vCard4="http://www.w3.org/2006/vcard/ns#" xmlns:bqbiol="http://biomodels.net/biology-qualifiers/" xmlns:bqmodel="http://biomodels.net/model-qualifiers/">
            <rdf:Description rdf:about="#M_3oxocACP_c">
              <bqbiol:is>
                <rdf:Bag>
                  <rdf:li rdf:resource="http://identifiers.org/bigg.metabolite/3oxocACP"/>
                </rdf:Bag>
              </bqbiol:is>
            </rdf:Description>
          </rdf:RDF>
        </annotation>
      </species>
      <species metaid="M_3pg_c" sboTerm="SBO:0000247" id="M_3pg_c" name="3-Phospho-D-glycerate" compartment="c" hasOnlySubstanceUnits="true" boundaryCondition="false" constant="false" fbc:charge="-3" fbc:chemicalFormula="C3H4O7P">
        <annotation>
          <rdf:RDF xmlns:rdf="http://www.w3.org/1999/02/22-rdf-syntax-ns#" xmlns:dcterms="http://purl.org/dc/terms/" xmlns:vCard="http://www.w3.org/2001/vcard-rdf/3.0#" xmlns:vCard4="http://www.w3.org/2006/vcard/ns#" xmlns:bqbiol="http://biomodels.net/biology-qualifiers/" xmlns:bqmodel="http://biomodels.net/model-qualifiers/">
            <rdf:Description rdf:about="#M_3pg_c">
              <bqbiol:is>
                <rdf:Bag>
                  <rdf:li rdf:resource="http://identifiers.org/bigg.metabolite/3pg"/>
                  <rdf:li rdf:resource="http://identifiers.org/biocyc/META:G3P"/>
                  <rdf:li rdf:resource="http://identifiers.org/chebi/CHEBI:11879"/>
                  <rdf:li rdf:resource="http://identifiers.org/chebi/CHEBI:11880"/>
                  <rdf:li rdf:resource="http://identifiers.org/chebi/CHEBI:17794"/>
                  <rdf:li rdf:resource="http://identifiers.org/chebi/CHEBI:21029"/>
                  <rdf:li rdf:resource="http://identifiers.org/chebi/CHEBI:1657"/>
                  <rdf:li rdf:resource="http://identifiers.org/chebi/CHEBI:58272"/>
                  <rdf:li rdf:resource="http://identifiers.org/chebi/CHEBI:12987"/>
                  <rdf:li rdf:resource="http://identifiers.org/hmdb/HMDB60180"/>
                  <rdf:li rdf:resource="http://identifiers.org/inchi_key/OSJPPGNTCRNQQC-UWTATZPHSA-K"/>
                  <rdf:li rdf:resource="http://identifiers.org/kegg.compound/C00197"/>
                  <rdf:li rdf:resource="http://identifiers.org/metanetx.chemical/MNXM126"/>
                  <rdf:li rdf:resource="http://identifiers.org/reactome.compound/6799493"/>
                  <rdf:li rdf:resource="http://identifiers.org/reactome.compound/29728"/>
                  <rdf:li rdf:resource="http://identifiers.org/sabiork/21216"/>
                  <rdf:li rdf:resource="http://identifiers.org/seed.compound/cpd00169"/>
                </rdf:Bag>
              </bqbiol:is>
            </rdf:Description>
          </rdf:RDF>
        </annotation>
      </species>
      <species metaid="M_3php_c" sboTerm="SBO:0000247" id="M_3php_c" name="3-Phosphohydroxypyruvate" compartment="c" hasOnlySubstanceUnits="true" boundaryCondition="false" constant="false" fbc:charge="-3" fbc:chemicalFormula="C3H2O7P">
        <annotation>
          <rdf:RDF xmlns:rdf="http://www.w3.org/1999/02/22-rdf-syntax-ns#" xmlns:dcterms="http://purl.org/dc/terms/" xmlns:vCard="http://www.w3.org/2001/vcard-rdf/3.0#" xmlns:vCard4="http://www.w3.org/2006/vcard/ns#" xmlns:bqbiol="http://biomodels.net/biology-qualifiers/" xmlns:bqmodel="http://biomodels.net/model-qualifiers/">
            <rdf:Description rdf:about="#M_3php_c">
              <bqbiol:is>
                <rdf:Bag>
                  <rdf:li rdf:resource="http://identifiers.org/bigg.metabolite/3php"/>
                  <rdf:li rdf:resource="http://identifiers.org/biocyc/META:3-P-HYDROXYPYRUVATE"/>
                  <rdf:li rdf:resource="http://identifiers.org/chebi/CHEBI:11883"/>
                  <rdf:li rdf:resource="http://identifiers.org/chebi/CHEBI:11884"/>
                  <rdf:li rdf:resource="http://identifiers.org/chebi/CHEBI:18110"/>
                  <rdf:li rdf:resource="http://identifiers.org/chebi/CHEBI:1661"/>
                  <rdf:li rdf:resource="http://identifiers.org/chebi/CHEBI:20192"/>
                  <rdf:li rdf:resource="http://identifiers.org/chebi/CHEBI:20191"/>
                  <rdf:li rdf:resource="http://identifiers.org/chebi/CHEBI:30933"/>
                  <rdf:li rdf:resource="http://identifiers.org/hmdb/HMDB60175"/>
                  <rdf:li rdf:resource="http://identifiers.org/hmdb/HMDB01024"/>
                  <rdf:li rdf:resource="http://identifiers.org/inchi_key/LFLUCDOSQPJJBE-UHFFFAOYSA-K"/>
                  <rdf:li rdf:resource="http://identifiers.org/kegg.compound/C03232"/>
                  <rdf:li rdf:resource="http://identifiers.org/metanetx.chemical/MNXM541"/>
                  <rdf:li rdf:resource="http://identifiers.org/reactome.compound/977329"/>
                  <rdf:li rdf:resource="http://identifiers.org/sabiork/2712"/>
                  <rdf:li rdf:resource="http://identifiers.org/seed.compound/cpd02069"/>
                </rdf:Bag>
              </bqbiol:is>
            </rdf:Description>
          </rdf:RDF>
        </annotation>
      </species>
      <species metaid="M_3psme_c" sboTerm="SBO:0000247" id="M_3psme_c" name="5-O-(1-Carboxyvinyl)-3-phosphoshikimate" compartment="c" hasOnlySubstanceUnits="true" boundaryCondition="false" constant="false" fbc:charge="-4" fbc:chemicalFormula="C10H9O10P">
        <annotation>
          <rdf:RDF xmlns:rdf="http://www.w3.org/1999/02/22-rdf-syntax-ns#" xmlns:dcterms="http://purl.org/dc/terms/" xmlns:vCard="http://www.w3.org/2001/vcard-rdf/3.0#" xmlns:vCard4="http://www.w3.org/2006/vcard/ns#" xmlns:bqbiol="http://biomodels.net/biology-qualifiers/" xmlns:bqmodel="http://biomodels.net/model-qualifiers/">
            <rdf:Description rdf:about="#M_3psme_c">
              <bqbiol:is>
                <rdf:Bag>
                  <rdf:li rdf:resource="http://identifiers.org/bigg.metabolite/3psme"/>
                  <rdf:li rdf:resource="http://identifiers.org/biocyc/META:3-ENOLPYRUVYL-SHIKIMATE-5P"/>
                  <rdf:li rdf:resource="http://identifiers.org/chebi/CHEBI:20533"/>
                  <rdf:li rdf:resource="http://identifiers.org/chebi/CHEBI:57701"/>
                  <rdf:li rdf:resource="http://identifiers.org/chebi/CHEBI:2104"/>
                  <rdf:li rdf:resource="http://identifiers.org/chebi/CHEBI:12094"/>
                  <rdf:li rdf:resource="http://identifiers.org/chebi/CHEBI:12097"/>
                  <rdf:li rdf:resource="http://identifiers.org/chebi/CHEBI:16257"/>
                  <rdf:li rdf:resource="http://identifiers.org/inchi_key/QUTYKIXIUDQOLK-PRJMDXOYSA-J"/>
                  <rdf:li rdf:resource="http://identifiers.org/kegg.compound/C01269"/>
                  <rdf:li rdf:resource="http://identifiers.org/metanetx.chemical/MNXM1365"/>
                  <rdf:li rdf:resource="http://identifiers.org/reactome.compound/964900"/>
                  <rdf:li rdf:resource="http://identifiers.org/sabiork/5488"/>
                  <rdf:li rdf:resource="http://identifiers.org/seed.compound/cpd00932"/>
                </rdf:Bag>
              </bqbiol:is>
            </rdf:Description>
          </rdf:RDF>
        </annotation>
      </species>
      <species metaid="M_3ump_c" sboTerm="SBO:0000247" id="M_3ump_c" name="3  UMP C9H11N2O9P" compartment="c" hasOnlySubstanceUnits="true" boundaryCondition="false" constant="false" fbc:charge="-2" fbc:chemicalFormula="C9H11N2O9P">
        <annotation>
          <rdf:RDF xmlns:rdf="http://www.w3.org/1999/02/22-rdf-syntax-ns#" xmlns:dcterms="http://purl.org/dc/terms/" xmlns:vCard="http://www.w3.org/2001/vcard-rdf/3.0#" xmlns:vCard4="http://www.w3.org/2006/vcard/ns#" xmlns:bqbiol="http://biomodels.net/biology-qualifiers/" xmlns:bqmodel="http://biomodels.net/model-qualifiers/">
            <rdf:Description rdf:about="#M_3ump_c">
              <bqbiol:is>
                <rdf:Bag>
                  <rdf:li rdf:resource="http://identifiers.org/bigg.metabolite/3ump"/>
                  <rdf:li rdf:resource="http://identifiers.org/biocyc/META:CPD-3724"/>
                  <rdf:li rdf:resource="http://identifiers.org/chebi/CHEBI:1361"/>
                  <rdf:li rdf:resource="http://identifiers.org/chebi/CHEBI:28895"/>
                  <rdf:li rdf:resource="http://identifiers.org/chebi/CHEBI:27229"/>
                  <rdf:li rdf:resource="http://identifiers.org/chebi/CHEBI:556513"/>
                  <rdf:li rdf:resource="http://identifiers.org/chebi/CHEBI:60784"/>
                  <rdf:li rdf:resource="http://identifiers.org/chebi/CHEBI:46259"/>
                  <rdf:li rdf:resource="http://identifiers.org/hmdb/HMDB60282"/>
                  <rdf:li rdf:resource="http://identifiers.org/inchi_key/FOGRQMPFHUHIGU-XVFCMESISA-L"/>
                  <rdf:li rdf:resource="http://identifiers.org/kegg.compound/C01368"/>
                  <rdf:li rdf:resource="http://identifiers.org/metanetx.chemical/MNXM2184"/>
                  <rdf:li rdf:resource="http://identifiers.org/sabiork/1716"/>
                  <rdf:li rdf:resource="http://identifiers.org/seed.compound/cpd00989"/>
                </rdf:Bag>
              </bqbiol:is>
            </rdf:Description>
          </rdf:RDF>
        </annotation>
      </species>
      <species metaid="M_44dpc_c" sboTerm="SBO:0000247" id="M_44dpc_c" name="All-trans-4,4&apos;-diapo-zeta-carotene" compartment="c" hasOnlySubstanceUnits="true" boundaryCondition="false" constant="false" fbc:chemicalFormula="C30H44">
        <annotation>
          <rdf:RDF xmlns:rdf="http://www.w3.org/1999/02/22-rdf-syntax-ns#" xmlns:dcterms="http://purl.org/dc/terms/" xmlns:vCard="http://www.w3.org/2001/vcard-rdf/3.0#" xmlns:vCard4="http://www.w3.org/2006/vcard/ns#" xmlns:bqbiol="http://biomodels.net/biology-qualifiers/" xmlns:bqmodel="http://biomodels.net/model-qualifiers/">
            <rdf:Description rdf:about="#M_44dpc_c">
              <bqbiol:is>
                <rdf:Bag>
                  <rdf:li rdf:resource="http://identifiers.org/bigg.metabolite/44dpc"/>
                </rdf:Bag>
              </bqbiol:is>
            </rdf:Description>
          </rdf:RDF>
        </annotation>
      </species>
      <species metaid="M_44dpnp_c" sboTerm="SBO:0000247" id="M_44dpnp_c" name="All-trans-4,4&apos;-diaponeurosporene" compartment="c" hasOnlySubstanceUnits="true" boundaryCondition="false" constant="false" fbc:chemicalFormula="C30H42">
        <annotation>
          <rdf:RDF xmlns:rdf="http://www.w3.org/1999/02/22-rdf-syntax-ns#" xmlns:dcterms="http://purl.org/dc/terms/" xmlns:vCard="http://www.w3.org/2001/vcard-rdf/3.0#" xmlns:vCard4="http://www.w3.org/2006/vcard/ns#" xmlns:bqbiol="http://biomodels.net/biology-qualifiers/" xmlns:bqmodel="http://biomodels.net/model-qualifiers/">
            <rdf:Description rdf:about="#M_44dpnp_c">
              <bqbiol:is>
                <rdf:Bag>
                  <rdf:li rdf:resource="http://identifiers.org/bigg.metabolite/44dpnp"/>
                </rdf:Bag>
              </bqbiol:is>
            </rdf:Description>
          </rdf:RDF>
        </annotation>
      </species>
      <species metaid="M_44dpnsp_c" sboTerm="SBO:0000247" id="M_44dpnsp_c" name="4,4&apos;-diaponeurosporenal" compartment="c" hasOnlySubstanceUnits="true" boundaryCondition="false" constant="false" fbc:chemicalFormula="C30H40O">
        <annotation>
          <rdf:RDF xmlns:rdf="http://www.w3.org/1999/02/22-rdf-syntax-ns#" xmlns:dcterms="http://purl.org/dc/terms/" xmlns:vCard="http://www.w3.org/2001/vcard-rdf/3.0#" xmlns:vCard4="http://www.w3.org/2006/vcard/ns#" xmlns:bqbiol="http://biomodels.net/biology-qualifiers/" xmlns:bqmodel="http://biomodels.net/model-qualifiers/">
            <rdf:Description rdf:about="#M_44dpnsp_c">
              <bqbiol:is>
                <rdf:Bag>
                  <rdf:li rdf:resource="http://identifiers.org/bigg.metabolite/44dpnsp"/>
                </rdf:Bag>
              </bqbiol:is>
            </rdf:Description>
          </rdf:RDF>
        </annotation>
      </species>
      <species metaid="M_44dpnspo_c" sboTerm="SBO:0000247" id="M_44dpnspo_c" name="4,4&apos;-diaponeurosporenoate" compartment="c" hasOnlySubstanceUnits="true" boundaryCondition="false" constant="false" fbc:chemicalFormula="C30H39O2">
        <annotation>
          <rdf:RDF xmlns:rdf="http://www.w3.org/1999/02/22-rdf-syntax-ns#" xmlns:dcterms="http://purl.org/dc/terms/" xmlns:vCard="http://www.w3.org/2001/vcard-rdf/3.0#" xmlns:vCard4="http://www.w3.org/2006/vcard/ns#" xmlns:bqbiol="http://biomodels.net/biology-qualifiers/" xmlns:bqmodel="http://biomodels.net/model-qualifiers/">
            <rdf:Description rdf:about="#M_44dpnspo_c">
              <bqbiol:is>
                <rdf:Bag>
                  <rdf:li rdf:resource="http://identifiers.org/bigg.metabolite/44dpnspo"/>
                </rdf:Bag>
              </bqbiol:is>
            </rdf:Description>
          </rdf:RDF>
        </annotation>
      </species>
      <species metaid="M_44dpptf_c" sboTerm="SBO:0000247" id="M_44dpptf_c" name="All-trans-4,4&apos;-diapophytofluene" compartment="c" hasOnlySubstanceUnits="true" boundaryCondition="false" constant="false" fbc:chemicalFormula="C30H46">
        <annotation>
          <rdf:RDF xmlns:rdf="http://www.w3.org/1999/02/22-rdf-syntax-ns#" xmlns:dcterms="http://purl.org/dc/terms/" xmlns:vCard="http://www.w3.org/2001/vcard-rdf/3.0#" xmlns:vCard4="http://www.w3.org/2006/vcard/ns#" xmlns:bqbiol="http://biomodels.net/biology-qualifiers/" xmlns:bqmodel="http://biomodels.net/model-qualifiers/">
            <rdf:Description rdf:about="#M_44dpptf_c">
              <bqbiol:is>
                <rdf:Bag>
                  <rdf:li rdf:resource="http://identifiers.org/bigg.metabolite/44dpptf"/>
                </rdf:Bag>
              </bqbiol:is>
            </rdf:Description>
          </rdf:RDF>
        </annotation>
      </species>
      <species metaid="M_4aabutn_c" sboTerm="SBO:0000247" id="M_4aabutn_c" name="4 Acetamidobutanoate C6H10NO3" compartment="c" hasOnlySubstanceUnits="true" boundaryCondition="false" constant="false" fbc:chemicalFormula="C6H10NO3">
        <annotation>
          <rdf:RDF xmlns:rdf="http://www.w3.org/1999/02/22-rdf-syntax-ns#" xmlns:dcterms="http://purl.org/dc/terms/" xmlns:vCard="http://www.w3.org/2001/vcard-rdf/3.0#" xmlns:vCard4="http://www.w3.org/2006/vcard/ns#" xmlns:bqbiol="http://biomodels.net/biology-qualifiers/" xmlns:bqmodel="http://biomodels.net/model-qualifiers/">
            <rdf:Description rdf:about="#M_4aabutn_c">
              <bqbiol:is>
                <rdf:Bag>
                  <rdf:li rdf:resource="http://identifiers.org/bigg.metabolite/4aabutn"/>
                  <rdf:li rdf:resource="http://identifiers.org/biocyc/META:CPD-35"/>
                  <rdf:li rdf:resource="http://identifiers.org/chebi/CHEBI:11951"/>
                  <rdf:li rdf:resource="http://identifiers.org/chebi/CHEBI:17645"/>
                  <rdf:li rdf:resource="http://identifiers.org/chebi/CHEBI:20303"/>
                  <rdf:li rdf:resource="http://identifiers.org/chebi/CHEBI:1777"/>
                  <rdf:li rdf:resource="http://identifiers.org/hmdb/HMDB03681"/>
                  <rdf:li rdf:resource="http://identifiers.org/hmdb/HMDB60265"/>
                  <rdf:li rdf:resource="http://identifiers.org/hmdb/HMDB06238"/>
                  <rdf:li rdf:resource="http://identifiers.org/inchi_key/UZTFMUBKZQVKLK-UHFFFAOYSA-M"/>
                  <rdf:li rdf:resource="http://identifiers.org/kegg.compound/C02946"/>
                  <rdf:li rdf:resource="http://identifiers.org/metanetx.chemical/MNXM2083"/>
                  <rdf:li rdf:resource="http://identifiers.org/sabiork/2601"/>
                  <rdf:li rdf:resource="http://identifiers.org/seed.compound/cpd01889"/>
                </rdf:Bag>
              </bqbiol:is>
            </rdf:Description>
          </rdf:RDF>
        </annotation>
      </species>
      <species metaid="M_4abut_c" sboTerm="SBO:0000247" id="M_4abut_c" name="4-Aminobutanoate" compartment="c" hasOnlySubstanceUnits="true" boundaryCondition="false" constant="false" fbc:chemicalFormula="C4H9NO2">
        <annotation>
          <rdf:RDF xmlns:rdf="http://www.w3.org/1999/02/22-rdf-syntax-ns#" xmlns:dcterms="http://purl.org/dc/terms/" xmlns:vCard="http://www.w3.org/2001/vcard-rdf/3.0#" xmlns:vCard4="http://www.w3.org/2006/vcard/ns#" xmlns:bqbiol="http://biomodels.net/biology-qualifiers/" xmlns:bqmodel="http://biomodels.net/model-qualifiers/">
            <rdf:Description rdf:about="#M_4abut_c">
              <bqbiol:is>
                <rdf:Bag>
                  <rdf:li rdf:resource="http://identifiers.org/bigg.metabolite/4abut"/>
                  <rdf:li rdf:resource="http://identifiers.org/biocyc/META:4-AMINO-BUTYRATE"/>
                  <rdf:li rdf:resource="http://identifiers.org/chebi/CHEBI:40483"/>
                  <rdf:li rdf:resource="http://identifiers.org/chebi/CHEBI:20317"/>
                  <rdf:li rdf:resource="http://identifiers.org/chebi/CHEBI:1786"/>
                  <rdf:li rdf:resource="http://identifiers.org/chebi/CHEBI:16865"/>
                  <rdf:li rdf:resource="http://identifiers.org/chebi/CHEBI:30566"/>
                  <rdf:li rdf:resource="http://identifiers.org/chebi/CHEBI:193777"/>
                  <rdf:li rdf:resource="http://identifiers.org/chebi/CHEBI:11961"/>
                  <rdf:li rdf:resource="http://identifiers.org/chebi/CHEBI:59888"/>
                  <rdf:li rdf:resource="http://identifiers.org/chebi/CHEBI:20318"/>
                  <rdf:li rdf:resource="http://identifiers.org/envipath/32de3cf4-e3e6-4168-956e-32fa5ddb0ce1/compound/e90ecce1-b9b5-49f9-85d9-b83421426cbb"/>
                  <rdf:li rdf:resource="http://identifiers.org/hmdb/HMDB00112"/>
                  <rdf:li rdf:resource="http://identifiers.org/inchi_key/BTCSSZJGUNDROE-UHFFFAOYSA-N"/>
                  <rdf:li rdf:resource="http://identifiers.org/kegg.compound/C00334"/>
                  <rdf:li rdf:resource="http://identifiers.org/kegg.drug/D00058"/>
                  <rdf:li rdf:resource="http://identifiers.org/lipidmaps/LMFA01100039"/>
                  <rdf:li rdf:resource="http://identifiers.org/metanetx.chemical/MNXM192"/>
                  <rdf:li rdf:resource="http://identifiers.org/reactome.compound/428571"/>
                  <rdf:li rdf:resource="http://identifiers.org/reactome.compound/352011"/>
                  <rdf:li rdf:resource="http://identifiers.org/reactome.compound/916850"/>
                  <rdf:li rdf:resource="http://identifiers.org/reactome.compound/352003"/>
                  <rdf:li rdf:resource="http://identifiers.org/sabiork/2021"/>
                  <rdf:li rdf:resource="http://identifiers.org/seed.compound/cpd00281"/>
                </rdf:Bag>
              </bqbiol:is>
            </rdf:Description>
          </rdf:RDF>
        </annotation>
      </species>
      <species metaid="M_4abut_e" sboTerm="SBO:0000247" id="M_4abut_e" name="4-Aminobutanoate" compartment="e" hasOnlySubstanceUnits="true" boundaryCondition="false" constant="false" fbc:chemicalFormula="C4H9NO2">
        <annotation>
          <rdf:RDF xmlns:rdf="http://www.w3.org/1999/02/22-rdf-syntax-ns#" xmlns:dcterms="http://purl.org/dc/terms/" xmlns:vCard="http://www.w3.org/2001/vcard-rdf/3.0#" xmlns:vCard4="http://www.w3.org/2006/vcard/ns#" xmlns:bqbiol="http://biomodels.net/biology-qualifiers/" xmlns:bqmodel="http://biomodels.net/model-qualifiers/">
            <rdf:Description rdf:about="#M_4abut_e">
              <bqbiol:is>
                <rdf:Bag>
                  <rdf:li rdf:resource="http://identifiers.org/bigg.metabolite/4abut"/>
                  <rdf:li rdf:resource="http://identifiers.org/biocyc/META:4-AMINO-BUTYRATE"/>
                  <rdf:li rdf:resource="http://identifiers.org/chebi/CHEBI:40483"/>
                  <rdf:li rdf:resource="http://identifiers.org/chebi/CHEBI:20317"/>
                  <rdf:li rdf:resource="http://identifiers.org/chebi/CHEBI:1786"/>
                  <rdf:li rdf:resource="http://identifiers.org/chebi/CHEBI:16865"/>
                  <rdf:li rdf:resource="http://identifiers.org/chebi/CHEBI:30566"/>
                  <rdf:li rdf:resource="http://identifiers.org/chebi/CHEBI:193777"/>
                  <rdf:li rdf:resource="http://identifiers.org/chebi/CHEBI:11961"/>
                  <rdf:li rdf:resource="http://identifiers.org/chebi/CHEBI:59888"/>
                  <rdf:li rdf:resource="http://identifiers.org/chebi/CHEBI:20318"/>
                  <rdf:li rdf:resource="http://identifiers.org/envipath/32de3cf4-e3e6-4168-956e-32fa5ddb0ce1/compound/e90ecce1-b9b5-49f9-85d9-b83421426cbb"/>
                  <rdf:li rdf:resource="http://identifiers.org/hmdb/HMDB00112"/>
                  <rdf:li rdf:resource="http://identifiers.org/inchi_key/BTCSSZJGUNDROE-UHFFFAOYSA-N"/>
                  <rdf:li rdf:resource="http://identifiers.org/kegg.compound/C00334"/>
                  <rdf:li rdf:resource="http://identifiers.org/kegg.drug/D00058"/>
                  <rdf:li rdf:resource="http://identifiers.org/lipidmaps/LMFA01100039"/>
                  <rdf:li rdf:resource="http://identifiers.org/metanetx.chemical/MNXM192"/>
                  <rdf:li rdf:resource="http://identifiers.org/reactome.compound/428571"/>
                  <rdf:li rdf:resource="http://identifiers.org/reactome.compound/352011"/>
                  <rdf:li rdf:resource="http://identifiers.org/reactome.compound/916850"/>
                  <rdf:li rdf:resource="http://identifiers.org/reactome.compound/352003"/>
                  <rdf:li rdf:resource="http://identifiers.org/sabiork/2021"/>
                  <rdf:li rdf:resource="http://identifiers.org/seed.compound/cpd00281"/>
                </rdf:Bag>
              </bqbiol:is>
            </rdf:Description>
          </rdf:RDF>
        </annotation>
      </species>
      <species metaid="M_4abutn_c" sboTerm="SBO:0000247" id="M_4abutn_c" name="4-Aminobutanal" compartment="c" hasOnlySubstanceUnits="true" boundaryCondition="false" constant="false" fbc:charge="1" fbc:chemicalFormula="C4H10NO">
        <annotation>
          <rdf:RDF xmlns:rdf="http://www.w3.org/1999/02/22-rdf-syntax-ns#" xmlns:dcterms="http://purl.org/dc/terms/" xmlns:vCard="http://www.w3.org/2001/vcard-rdf/3.0#" xmlns:vCard4="http://www.w3.org/2006/vcard/ns#" xmlns:bqbiol="http://biomodels.net/biology-qualifiers/" xmlns:bqmodel="http://biomodels.net/model-qualifiers/">
            <rdf:Description rdf:about="#M_4abutn_c">
              <bqbiol:is>
                <rdf:Bag>
                  <rdf:li rdf:resource="http://identifiers.org/bigg.metabolite/4abutn"/>
                  <rdf:li rdf:resource="http://identifiers.org/biocyc/META:4-AMINO-BUTYRALDEHYDE"/>
                  <rdf:li rdf:resource="http://identifiers.org/chebi/CHEBI:11960"/>
                  <rdf:li rdf:resource="http://identifiers.org/chebi/CHEBI:20316"/>
                  <rdf:li rdf:resource="http://identifiers.org/chebi/CHEBI:58264"/>
                  <rdf:li rdf:resource="http://identifiers.org/chebi/CHEBI:17769"/>
                  <rdf:li rdf:resource="http://identifiers.org/chebi/CHEBI:1785"/>
                  <rdf:li rdf:resource="http://identifiers.org/hmdb/HMDB60247"/>
                  <rdf:li rdf:resource="http://identifiers.org/hmdb/HMDB01080"/>
                  <rdf:li rdf:resource="http://identifiers.org/inchi_key/DZQLQEYLEYWJIB-UHFFFAOYSA-O"/>
                  <rdf:li rdf:resource="http://identifiers.org/kegg.compound/C00555"/>
                  <rdf:li rdf:resource="http://identifiers.org/metanetx.chemical/MNXM422"/>
                  <rdf:li rdf:resource="http://identifiers.org/sabiork/2092"/>
                  <rdf:li rdf:resource="http://identifiers.org/seed.compound/cpd00434"/>
                  <rdf:li rdf:resource="http://identifiers.org/seed.compound/cpd12219"/>
                </rdf:Bag>
              </bqbiol:is>
            </rdf:Description>
          </rdf:RDF>
        </annotation>
      </species>
      <species metaid="M_4abutn_e" sboTerm="SBO:0000247" id="M_4abutn_e" name="4-Aminobutanal" compartment="e" hasOnlySubstanceUnits="true" boundaryCondition="false" constant="false" fbc:charge="1" fbc:chemicalFormula="C4H10NO">
        <annotation>
          <rdf:RDF xmlns:rdf="http://www.w3.org/1999/02/22-rdf-syntax-ns#" xmlns:dcterms="http://purl.org/dc/terms/" xmlns:vCard="http://www.w3.org/2001/vcard-rdf/3.0#" xmlns:vCard4="http://www.w3.org/2006/vcard/ns#" xmlns:bqbiol="http://biomodels.net/biology-qualifiers/" xmlns:bqmodel="http://biomodels.net/model-qualifiers/">
            <rdf:Description rdf:about="#M_4abutn_e">
              <bqbiol:is>
                <rdf:Bag>
                  <rdf:li rdf:resource="http://identifiers.org/bigg.metabolite/4abutn"/>
                  <rdf:li rdf:resource="http://identifiers.org/biocyc/META:4-AMINO-BUTYRALDEHYDE"/>
                  <rdf:li rdf:resource="http://identifiers.org/chebi/CHEBI:11960"/>
                  <rdf:li rdf:resource="http://identifiers.org/chebi/CHEBI:20316"/>
                  <rdf:li rdf:resource="http://identifiers.org/chebi/CHEBI:58264"/>
                  <rdf:li rdf:resource="http://identifiers.org/chebi/CHEBI:17769"/>
                  <rdf:li rdf:resource="http://identifiers.org/chebi/CHEBI:1785"/>
                  <rdf:li rdf:resource="http://identifiers.org/hmdb/HMDB60247"/>
                  <rdf:li rdf:resource="http://identifiers.org/hmdb/HMDB01080"/>
                  <rdf:li rdf:resource="http://identifiers.org/inchi_key/DZQLQEYLEYWJIB-UHFFFAOYSA-O"/>
                  <rdf:li rdf:resource="http://identifiers.org/kegg.compound/C00555"/>
                  <rdf:li rdf:resource="http://identifiers.org/metanetx.chemical/MNXM422"/>
                  <rdf:li rdf:resource="http://identifiers.org/sabiork/2092"/>
                  <rdf:li rdf:resource="http://identifiers.org/seed.compound/cpd00434"/>
                  <rdf:li rdf:resource="http://identifiers.org/seed.compound/cpd12219"/>
                </rdf:Bag>
              </bqbiol:is>
            </rdf:Description>
          </rdf:RDF>
        </annotation>
      </species>
      <species metaid="M_4abz_c" sboTerm="SBO:0000247" id="M_4abz_c" name="4-Aminobenzoate" compartment="c" hasOnlySubstanceUnits="true" boundaryCondition="false" constant="false" fbc:charge="-1" fbc:chemicalFormula="C7H6NO2">
        <annotation>
          <rdf:RDF xmlns:rdf="http://www.w3.org/1999/02/22-rdf-syntax-ns#" xmlns:dcterms="http://purl.org/dc/terms/" xmlns:vCard="http://www.w3.org/2001/vcard-rdf/3.0#" xmlns:vCard4="http://www.w3.org/2006/vcard/ns#" xmlns:bqbiol="http://biomodels.net/biology-qualifiers/" xmlns:bqmodel="http://biomodels.net/model-qualifiers/">
            <rdf:Description rdf:about="#M_4abz_c">
              <bqbiol:is>
                <rdf:Bag>
                  <rdf:li rdf:resource="http://identifiers.org/bigg.metabolite/4abz"/>
                  <rdf:li rdf:resource="http://identifiers.org/biocyc/META:P-AMINO-BENZOATE"/>
                  <rdf:li rdf:resource="http://identifiers.org/chebi/CHEBI:30753"/>
                  <rdf:li rdf:resource="http://identifiers.org/chebi/CHEBI:20314"/>
                  <rdf:li rdf:resource="http://identifiers.org/chebi/CHEBI:44778"/>
                  <rdf:li rdf:resource="http://identifiers.org/chebi/CHEBI:11959"/>
                  <rdf:li rdf:resource="http://identifiers.org/chebi/CHEBI:113372"/>
                  <rdf:li rdf:resource="http://identifiers.org/chebi/CHEBI:20315"/>
                  <rdf:li rdf:resource="http://identifiers.org/chebi/CHEBI:17836"/>
                  <rdf:li rdf:resource="http://identifiers.org/chebi/CHEBI:1783"/>
                  <rdf:li rdf:resource="http://identifiers.org/envipath/32de3cf4-e3e6-4168-956e-32fa5ddb0ce1/compound/a5ad09dc-a75c-4ad4-8917-a62ebefdc941"/>
                  <rdf:li rdf:resource="http://identifiers.org/hmdb/HMDB01392"/>
                  <rdf:li rdf:resource="http://identifiers.org/inchi_key/ALYNCZNDIQEVRV-UHFFFAOYSA-M"/>
                  <rdf:li rdf:resource="http://identifiers.org/kegg.compound/C00568"/>
                  <rdf:li rdf:resource="http://identifiers.org/kegg.drug/D02456"/>
                  <rdf:li rdf:resource="http://identifiers.org/metanetx.chemical/MNXM421"/>
                  <rdf:li rdf:resource="http://identifiers.org/sabiork/2099"/>
                  <rdf:li rdf:resource="http://identifiers.org/seed.compound/cpd00443"/>
                </rdf:Bag>
              </bqbiol:is>
            </rdf:Description>
          </rdf:RDF>
        </annotation>
      </species>
      <species metaid="M_4abz_e" sboTerm="SBO:0000247" id="M_4abz_e" name="4-Aminobenzoate" compartment="e" hasOnlySubstanceUnits="true" boundaryCondition="false" constant="false" fbc:charge="-1" fbc:chemicalFormula="C7H6NO2">
        <annotation>
          <rdf:RDF xmlns:rdf="http://www.w3.org/1999/02/22-rdf-syntax-ns#" xmlns:dcterms="http://purl.org/dc/terms/" xmlns:vCard="http://www.w3.org/2001/vcard-rdf/3.0#" xmlns:vCard4="http://www.w3.org/2006/vcard/ns#" xmlns:bqbiol="http://biomodels.net/biology-qualifiers/" xmlns:bqmodel="http://biomodels.net/model-qualifiers/">
            <rdf:Description rdf:about="#M_4abz_e">
              <bqbiol:is>
                <rdf:Bag>
                  <rdf:li rdf:resource="http://identifiers.org/bigg.metabolite/4abz"/>
                  <rdf:li rdf:resource="http://identifiers.org/biocyc/META:P-AMINO-BENZOATE"/>
                  <rdf:li rdf:resource="http://identifiers.org/chebi/CHEBI:30753"/>
                  <rdf:li rdf:resource="http://identifiers.org/chebi/CHEBI:20314"/>
                  <rdf:li rdf:resource="http://identifiers.org/chebi/CHEBI:44778"/>
                  <rdf:li rdf:resource="http://identifiers.org/chebi/CHEBI:11959"/>
                  <rdf:li rdf:resource="http://identifiers.org/chebi/CHEBI:113372"/>
                  <rdf:li rdf:resource="http://identifiers.org/chebi/CHEBI:20315"/>
                  <rdf:li rdf:resource="http://identifiers.org/chebi/CHEBI:17836"/>
                  <rdf:li rdf:resource="http://identifiers.org/chebi/CHEBI:1783"/>
                  <rdf:li rdf:resource="http://identifiers.org/envipath/32de3cf4-e3e6-4168-956e-32fa5ddb0ce1/compound/a5ad09dc-a75c-4ad4-8917-a62ebefdc941"/>
                  <rdf:li rdf:resource="http://identifiers.org/hmdb/HMDB01392"/>
                  <rdf:li rdf:resource="http://identifiers.org/inchi_key/ALYNCZNDIQEVRV-UHFFFAOYSA-M"/>
                  <rdf:li rdf:resource="http://identifiers.org/kegg.compound/C00568"/>
                  <rdf:li rdf:resource="http://identifiers.org/kegg.drug/D02456"/>
                  <rdf:li rdf:resource="http://identifiers.org/metanetx.chemical/MNXM421"/>
                  <rdf:li rdf:resource="http://identifiers.org/sabiork/2099"/>
                  <rdf:li rdf:resource="http://identifiers.org/seed.compound/cpd00443"/>
                </rdf:Bag>
              </bqbiol:is>
            </rdf:Description>
          </rdf:RDF>
        </annotation>
      </species>
      <species metaid="M_4adcho_c" sboTerm="SBO:0000247" id="M_4adcho_c" name="4-amino-4-deoxychorismate" compartment="c" hasOnlySubstanceUnits="true" boundaryCondition="false" constant="false" fbc:charge="-1" fbc:chemicalFormula="C10H10NO5">
        <annotation>
          <rdf:RDF xmlns:rdf="http://www.w3.org/1999/02/22-rdf-syntax-ns#" xmlns:dcterms="http://purl.org/dc/terms/" xmlns:vCard="http://www.w3.org/2001/vcard-rdf/3.0#" xmlns:vCard4="http://www.w3.org/2006/vcard/ns#" xmlns:bqbiol="http://biomodels.net/biology-qualifiers/" xmlns:bqmodel="http://biomodels.net/model-qualifiers/">
            <rdf:Description rdf:about="#M_4adcho_c">
              <bqbiol:is>
                <rdf:Bag>
                  <rdf:li rdf:resource="http://identifiers.org/bigg.metabolite/4adcho"/>
                  <rdf:li rdf:resource="http://identifiers.org/biocyc/META:4-AMINO-4-DEOXYCHORISMATE"/>
                  <rdf:li rdf:resource="http://identifiers.org/chebi/CHEBI:35181"/>
                  <rdf:li rdf:resource="http://identifiers.org/chebi/CHEBI:11956"/>
                  <rdf:li rdf:resource="http://identifiers.org/chebi/CHEBI:18198"/>
                  <rdf:li rdf:resource="http://identifiers.org/chebi/CHEBI:58406"/>
                  <rdf:li rdf:resource="http://identifiers.org/chebi/CHEBI:1943"/>
                  <rdf:li rdf:resource="http://identifiers.org/chebi/CHEBI:35180"/>
                  <rdf:li rdf:resource="http://identifiers.org/inchi_key/OIUJHGOLFKDBSU-HTQZYQBOSA-M"/>
                  <rdf:li rdf:resource="http://identifiers.org/kegg.compound/C11355"/>
                  <rdf:li rdf:resource="http://identifiers.org/metanetx.chemical/MNXM1458"/>
                  <rdf:li rdf:resource="http://identifiers.org/sabiork/13425"/>
                  <rdf:li rdf:resource="http://identifiers.org/seed.compound/cpd08210"/>
                </rdf:Bag>
              </bqbiol:is>
            </rdf:Description>
          </rdf:RDF>
        </annotation>
      </species>
      <species metaid="M_4ahmmp_c" sboTerm="SBO:0000247" id="M_4ahmmp_c" name="4-Amino-5-hydroxymethyl-2-methylpyrimidine" compartment="c" hasOnlySubstanceUnits="true" boundaryCondition="false" constant="false" fbc:chemicalFormula="C6H9N3O">
        <annotation>
          <rdf:RDF xmlns:rdf="http://www.w3.org/1999/02/22-rdf-syntax-ns#" xmlns:dcterms="http://purl.org/dc/terms/" xmlns:vCard="http://www.w3.org/2001/vcard-rdf/3.0#" xmlns:vCard4="http://www.w3.org/2006/vcard/ns#" xmlns:bqbiol="http://biomodels.net/biology-qualifiers/" xmlns:bqmodel="http://biomodels.net/model-qualifiers/">
            <rdf:Description rdf:about="#M_4ahmmp_c">
              <bqbiol:is>
                <rdf:Bag>
                  <rdf:li rdf:resource="http://identifiers.org/bigg.metabolite/4ahmmp"/>
                  <rdf:li rdf:resource="http://identifiers.org/biocyc/META:HMP"/>
                  <rdf:li rdf:resource="http://identifiers.org/chebi/CHEBI:43206"/>
                  <rdf:li rdf:resource="http://identifiers.org/chebi/CHEBI:11957"/>
                  <rdf:li rdf:resource="http://identifiers.org/chebi/CHEBI:1781"/>
                  <rdf:li rdf:resource="http://identifiers.org/chebi/CHEBI:16892"/>
                  <rdf:li rdf:resource="http://identifiers.org/chebi/CHEBI:20312"/>
                  <rdf:li rdf:resource="http://identifiers.org/envipath/32de3cf4-e3e6-4168-956e-32fa5ddb0ce1/compound/05e806c1-5e9c-4cd7-b31a-1cff94880c8a"/>
                  <rdf:li rdf:resource="http://identifiers.org/inchi_key/VUTBELPREDJDDH-UHFFFAOYSA-N"/>
                  <rdf:li rdf:resource="http://identifiers.org/kegg.compound/C01279"/>
                  <rdf:li rdf:resource="http://identifiers.org/metanetx.chemical/MNXM874"/>
                  <rdf:li rdf:resource="http://identifiers.org/sabiork/5497"/>
                  <rdf:li rdf:resource="http://identifiers.org/seed.compound/cpd00939"/>
                </rdf:Bag>
              </bqbiol:is>
            </rdf:Description>
          </rdf:RDF>
        </annotation>
      </species>
      <species metaid="M_4ahmmp_e" sboTerm="SBO:0000247" id="M_4ahmmp_e" name="4-Amino-5-hydroxymethyl-2-methylpyrimidine" compartment="e" hasOnlySubstanceUnits="true" boundaryCondition="false" constant="false" fbc:chemicalFormula="C6H9N3O">
        <annotation>
          <rdf:RDF xmlns:rdf="http://www.w3.org/1999/02/22-rdf-syntax-ns#" xmlns:dcterms="http://purl.org/dc/terms/" xmlns:vCard="http://www.w3.org/2001/vcard-rdf/3.0#" xmlns:vCard4="http://www.w3.org/2006/vcard/ns#" xmlns:bqbiol="http://biomodels.net/biology-qualifiers/" xmlns:bqmodel="http://biomodels.net/model-qualifiers/">
            <rdf:Description rdf:about="#M_4ahmmp_e">
              <bqbiol:is>
                <rdf:Bag>
                  <rdf:li rdf:resource="http://identifiers.org/bigg.metabolite/4ahmmp"/>
                  <rdf:li rdf:resource="http://identifiers.org/biocyc/META:HMP"/>
                  <rdf:li rdf:resource="http://identifiers.org/chebi/CHEBI:43206"/>
                  <rdf:li rdf:resource="http://identifiers.org/chebi/CHEBI:11957"/>
                  <rdf:li rdf:resource="http://identifiers.org/chebi/CHEBI:1781"/>
                  <rdf:li rdf:resource="http://identifiers.org/chebi/CHEBI:16892"/>
                  <rdf:li rdf:resource="http://identifiers.org/chebi/CHEBI:20312"/>
                  <rdf:li rdf:resource="http://identifiers.org/envipath/32de3cf4-e3e6-4168-956e-32fa5ddb0ce1/compound/05e806c1-5e9c-4cd7-b31a-1cff94880c8a"/>
                  <rdf:li rdf:resource="http://identifiers.org/inchi_key/VUTBELPREDJDDH-UHFFFAOYSA-N"/>
                  <rdf:li rdf:resource="http://identifiers.org/kegg.compound/C01279"/>
                  <rdf:li rdf:resource="http://identifiers.org/metanetx.chemical/MNXM874"/>
                  <rdf:li rdf:resource="http://identifiers.org/sabiork/5497"/>
                  <rdf:li rdf:resource="http://identifiers.org/seed.compound/cpd00939"/>
                </rdf:Bag>
              </bqbiol:is>
            </rdf:Description>
          </rdf:RDF>
        </annotation>
      </species>
      <species metaid="M_4ampm_c" sboTerm="SBO:0000247" id="M_4ampm_c" name="4-Amino-2-methyl-5-phosphomethylpyrimidine" compartment="c" hasOnlySubstanceUnits="true" boundaryCondition="false" constant="false" fbc:charge="-2" fbc:chemicalFormula="C6H8N3O4P">
        <annotation>
          <rdf:RDF xmlns:rdf="http://www.w3.org/1999/02/22-rdf-syntax-ns#" xmlns:dcterms="http://purl.org/dc/terms/" xmlns:vCard="http://www.w3.org/2001/vcard-rdf/3.0#" xmlns:vCard4="http://www.w3.org/2006/vcard/ns#" xmlns:bqbiol="http://biomodels.net/biology-qualifiers/" xmlns:bqmodel="http://biomodels.net/model-qualifiers/">
            <rdf:Description rdf:about="#M_4ampm_c">
              <bqbiol:is>
                <rdf:Bag>
                  <rdf:li rdf:resource="http://identifiers.org/bigg.metabolite/4ampm"/>
                  <rdf:li rdf:resource="http://identifiers.org/chebi/CHEBI:44219"/>
                  <rdf:li rdf:resource="http://identifiers.org/inchi_key/SSWDVESQMBHOQT-UHFFFAOYSA-N"/>
                  <rdf:li rdf:resource="http://identifiers.org/metanetx.chemical/MNXM31161"/>
                  <rdf:li rdf:resource="http://identifiers.org/sabiork/7398"/>
                  <rdf:li rdf:resource="http://identifiers.org/seed.compound/cpd02775"/>
                </rdf:Bag>
              </bqbiol:is>
            </rdf:Description>
          </rdf:RDF>
        </annotation>
      </species>
      <species metaid="M_4c2me_c" sboTerm="SBO:0000247" id="M_4c2me_c" name="4-(cytidine 5&apos;-diphospho)-2-C-methyl-D-erythritol" compartment="c" hasOnlySubstanceUnits="true" boundaryCondition="false" constant="false" fbc:charge="-2" fbc:chemicalFormula="C14H23N3O14P2">
        <annotation>
          <rdf:RDF xmlns:rdf="http://www.w3.org/1999/02/22-rdf-syntax-ns#" xmlns:dcterms="http://purl.org/dc/terms/" xmlns:vCard="http://www.w3.org/2001/vcard-rdf/3.0#" xmlns:vCard4="http://www.w3.org/2006/vcard/ns#" xmlns:bqbiol="http://biomodels.net/biology-qualifiers/" xmlns:bqmodel="http://biomodels.net/model-qualifiers/">
            <rdf:Description rdf:about="#M_4c2me_c">
              <bqbiol:is>
                <rdf:Bag>
                  <rdf:li rdf:resource="http://identifiers.org/bigg.metabolite/4c2me"/>
                  <rdf:li rdf:resource="http://identifiers.org/biocyc/META:4-CYTIDINE-5-DIPHOSPHO-2-C"/>
                  <rdf:li rdf:resource="http://identifiers.org/chebi/CHEBI:16578"/>
                  <rdf:li rdf:resource="http://identifiers.org/chebi/CHEBI:1770"/>
                  <rdf:li rdf:resource="http://identifiers.org/chebi/CHEBI:57823"/>
                  <rdf:li rdf:resource="http://identifiers.org/chebi/CHEBI:11938"/>
                  <rdf:li rdf:resource="http://identifiers.org/inchi_key/YFAUKWZNPVBCFF-XHIBXCGHSA-L"/>
                  <rdf:li rdf:resource="http://identifiers.org/kegg.compound/C11435"/>
                  <rdf:li rdf:resource="http://identifiers.org/metanetx.chemical/MNXM1642"/>
                  <rdf:li rdf:resource="http://identifiers.org/sabiork/13502"/>
                  <rdf:li rdf:resource="http://identifiers.org/seed.compound/cpd08287"/>
                </rdf:Bag>
              </bqbiol:is>
            </rdf:Description>
          </rdf:RDF>
        </annotation>
      </species>
      <species metaid="M_4fe4s_c" sboTerm="SBO:0000247" id="M_4fe4s_c" name="[4Fe-4S] iron-sulfur cluster" compartment="c" hasOnlySubstanceUnits="true" boundaryCondition="false" constant="false" fbc:chemicalFormula="S4Fe4">
        <annotation>
          <rdf:RDF xmlns:rdf="http://www.w3.org/1999/02/22-rdf-syntax-ns#" xmlns:dcterms="http://purl.org/dc/terms/" xmlns:vCard="http://www.w3.org/2001/vcard-rdf/3.0#" xmlns:vCard4="http://www.w3.org/2006/vcard/ns#" xmlns:bqbiol="http://biomodels.net/biology-qualifiers/" xmlns:bqmodel="http://biomodels.net/model-qualifiers/">
            <rdf:Description rdf:about="#M_4fe4s_c">
              <bqbiol:is>
                <rdf:Bag>
                  <rdf:li rdf:resource="http://identifiers.org/bigg.metabolite/4fe4s"/>
                  <rdf:li rdf:resource="http://identifiers.org/biocyc/META:CPD-7"/>
                  <rdf:li rdf:resource="http://identifiers.org/chebi/CHEBI:33725"/>
                  <rdf:li rdf:resource="http://identifiers.org/inchi_key/LJBDFODJNLIPKO-UHFFFAOYSA-N"/>
                  <rdf:li rdf:resource="http://identifiers.org/metanetx.chemical/MNXM37766"/>
                </rdf:Bag>
              </bqbiol:is>
            </rdf:Description>
          </rdf:RDF>
        </annotation>
      </species>
      <species metaid="M_4gudbd_c" sboTerm="SBO:0000247" id="M_4gudbd_c" name="4 Guanidinobutanamide C5H13N4O" compartment="c" hasOnlySubstanceUnits="true" boundaryCondition="false" constant="false" fbc:charge="1" fbc:chemicalFormula="C5H13N4O">
        <annotation>
          <rdf:RDF xmlns:rdf="http://www.w3.org/1999/02/22-rdf-syntax-ns#" xmlns:dcterms="http://purl.org/dc/terms/" xmlns:vCard="http://www.w3.org/2001/vcard-rdf/3.0#" xmlns:vCard4="http://www.w3.org/2006/vcard/ns#" xmlns:bqbiol="http://biomodels.net/biology-qualifiers/" xmlns:bqmodel="http://biomodels.net/model-qualifiers/">
            <rdf:Description rdf:about="#M_4gudbd_c">
              <bqbiol:is>
                <rdf:Bag>
                  <rdf:li rdf:resource="http://identifiers.org/bigg.metabolite/4gudbd"/>
                  <rdf:li rdf:resource="http://identifiers.org/biocyc/META:4-GUANIDO-BUTYRAMIDE"/>
                  <rdf:li rdf:resource="http://identifiers.org/chebi/CHEBI:58365"/>
                  <rdf:li rdf:resource="http://identifiers.org/chebi/CHEBI:11990"/>
                  <rdf:li rdf:resource="http://identifiers.org/chebi/CHEBI:1833"/>
                  <rdf:li rdf:resource="http://identifiers.org/chebi/CHEBI:18062"/>
                  <rdf:li rdf:resource="http://identifiers.org/chebi/CHEBI:20371"/>
                  <rdf:li rdf:resource="http://identifiers.org/inchi_key/YHVFECVVGNXFKO-UHFFFAOYSA-O"/>
                  <rdf:li rdf:resource="http://identifiers.org/kegg.compound/C03078"/>
                  <rdf:li rdf:resource="http://identifiers.org/metanetx.chemical/MNXM2617"/>
                  <rdf:li rdf:resource="http://identifiers.org/seed.compound/cpd01973"/>
                </rdf:Bag>
              </bqbiol:is>
            </rdf:Description>
          </rdf:RDF>
        </annotation>
      </species>
      <species metaid="M_4gudbutn_c" sboTerm="SBO:0000247" id="M_4gudbutn_c" name="4 Guanidinobutanoate C5H11N3O2" compartment="c" hasOnlySubstanceUnits="true" boundaryCondition="false" constant="false" fbc:chemicalFormula="C5H11N3O2">
        <annotation>
          <rdf:RDF xmlns:rdf="http://www.w3.org/1999/02/22-rdf-syntax-ns#" xmlns:dcterms="http://purl.org/dc/terms/" xmlns:vCard="http://www.w3.org/2001/vcard-rdf/3.0#" xmlns:vCard4="http://www.w3.org/2006/vcard/ns#" xmlns:bqbiol="http://biomodels.net/biology-qualifiers/" xmlns:bqmodel="http://biomodels.net/model-qualifiers/">
            <rdf:Description rdf:about="#M_4gudbutn_c">
              <bqbiol:is>
                <rdf:Bag>
                  <rdf:li rdf:resource="http://identifiers.org/bigg.metabolite/4gudbutn"/>
                  <rdf:li rdf:resource="http://identifiers.org/biocyc/META:CPD-592"/>
                  <rdf:li rdf:resource="http://identifiers.org/chebi/CHEBI:86392"/>
                  <rdf:li rdf:resource="http://identifiers.org/chebi/CHEBI:11991"/>
                  <rdf:li rdf:resource="http://identifiers.org/chebi/CHEBI:57486"/>
                  <rdf:li rdf:resource="http://identifiers.org/chebi/CHEBI:86564"/>
                  <rdf:li rdf:resource="http://identifiers.org/chebi/CHEBI:15728"/>
                  <rdf:li rdf:resource="http://identifiers.org/chebi/CHEBI:1834"/>
                  <rdf:li rdf:resource="http://identifiers.org/chebi/CHEBI:20372"/>
                  <rdf:li rdf:resource="http://identifiers.org/hmdb/HMDB03464"/>
                  <rdf:li rdf:resource="http://identifiers.org/hmdb/HMDB05991"/>
                  <rdf:li rdf:resource="http://identifiers.org/inchi_key/TUHVEAJXIMEOSA-UHFFFAOYSA-N"/>
                  <rdf:li rdf:resource="http://identifiers.org/kegg.compound/C01035"/>
                  <rdf:li rdf:resource="http://identifiers.org/metanetx.chemical/MNXM1312"/>
                  <rdf:li rdf:resource="http://identifiers.org/sabiork/5368"/>
                  <rdf:li rdf:resource="http://identifiers.org/seed.compound/cpd00762"/>
                </rdf:Bag>
              </bqbiol:is>
            </rdf:Description>
          </rdf:RDF>
        </annotation>
      </species>
      <species metaid="M_4h2oglt_c" sboTerm="SBO:0000247" id="M_4h2oglt_c" name="4 Hydroxy 2 oxoglutarate C5H4O6" compartment="c" hasOnlySubstanceUnits="true" boundaryCondition="false" constant="false" fbc:charge="-2" fbc:chemicalFormula="C5H4O6">
        <annotation>
          <rdf:RDF xmlns:rdf="http://www.w3.org/1999/02/22-rdf-syntax-ns#" xmlns:dcterms="http://purl.org/dc/terms/" xmlns:vCard="http://www.w3.org/2001/vcard-rdf/3.0#" xmlns:vCard4="http://www.w3.org/2006/vcard/ns#" xmlns:bqbiol="http://biomodels.net/biology-qualifiers/" xmlns:bqmodel="http://biomodels.net/model-qualifiers/">
            <rdf:Description rdf:about="#M_4h2oglt_c">
              <bqbiol:is>
                <rdf:Bag>
                  <rdf:li rdf:resource="http://identifiers.org/bigg.metabolite/4h2oglt"/>
                  <rdf:li rdf:resource="http://identifiers.org/biocyc/META:CPD-15015"/>
                  <rdf:li rdf:resource="http://identifiers.org/chebi/CHEBI:20375"/>
                  <rdf:li rdf:resource="http://identifiers.org/chebi/CHEBI:20374"/>
                  <rdf:li rdf:resource="http://identifiers.org/chebi/CHEBI:11993"/>
                  <rdf:li rdf:resource="http://identifiers.org/chebi/CHEBI:17742"/>
                  <rdf:li rdf:resource="http://identifiers.org/chebi/CHEBI:36148"/>
                  <rdf:li rdf:resource="http://identifiers.org/chebi/CHEBI:30923"/>
                  <rdf:li rdf:resource="http://identifiers.org/chebi/CHEBI:1838"/>
                  <rdf:li rdf:resource="http://identifiers.org/envipath/4fd7f3e0-dd25-43ac-9453-dda3e52396e4/compound/900696f3-15af-4276-a971-cc6603cd87a8"/>
                  <rdf:li rdf:resource="http://identifiers.org/hmdb/HMDB02070"/>
                  <rdf:li rdf:resource="http://identifiers.org/hmdb/HMDB01479"/>
                  <rdf:li rdf:resource="http://identifiers.org/inchi_key/WXSKVKPSMAHCSG-UHFFFAOYSA-L"/>
                  <rdf:li rdf:resource="http://identifiers.org/kegg.compound/C01127"/>
                  <rdf:li rdf:resource="http://identifiers.org/metanetx.chemical/MNXM894"/>
                  <rdf:li rdf:resource="http://identifiers.org/sabiork/2252"/>
                  <rdf:li rdf:resource="http://identifiers.org/seed.compound/cpd00830"/>
                </rdf:Bag>
              </bqbiol:is>
            </rdf:Description>
          </rdf:RDF>
        </annotation>
      </species>
      <species metaid="M_4hba_c" sboTerm="SBO:0000247" id="M_4hba_c" name="4-Hydroxy-benzyl alcohol" compartment="c" hasOnlySubstanceUnits="true" boundaryCondition="false" constant="false" fbc:chemicalFormula="C7H8O2">
        <annotation>
          <rdf:RDF xmlns:rdf="http://www.w3.org/1999/02/22-rdf-syntax-ns#" xmlns:dcterms="http://purl.org/dc/terms/" xmlns:vCard="http://www.w3.org/2001/vcard-rdf/3.0#" xmlns:vCard4="http://www.w3.org/2006/vcard/ns#" xmlns:bqbiol="http://biomodels.net/biology-qualifiers/" xmlns:bqmodel="http://biomodels.net/model-qualifiers/">
            <rdf:Description rdf:about="#M_4hba_c">
              <bqbiol:is>
                <rdf:Bag>
                  <rdf:li rdf:resource="http://identifiers.org/bigg.metabolite/4hba"/>
                  <rdf:li rdf:resource="http://identifiers.org/biocyc/META:4-HYDROXY-BENZYL-ALCOHOL"/>
                  <rdf:li rdf:resource="http://identifiers.org/chebi/CHEBI:67410"/>
                  <rdf:li rdf:resource="http://identifiers.org/envipath/650babc9-9d68-4b73-9332-11972ca26f7b/compound/5fccc743-f94b-40f9-9c78-5f38cf50d217"/>
                  <rdf:li rdf:resource="http://identifiers.org/hmdb/HMDB11724"/>
                  <rdf:li rdf:resource="http://identifiers.org/inchi_key/BVJSUAQZOZWCKN-UHFFFAOYSA-N"/>
                  <rdf:li rdf:resource="http://identifiers.org/kegg.compound/C17467"/>
                  <rdf:li rdf:resource="http://identifiers.org/metanetx.chemical/MNXM107505"/>
                  <rdf:li rdf:resource="http://identifiers.org/sabiork/26558"/>
                  <rdf:li rdf:resource="http://identifiers.org/seed.compound/cpd17595"/>
                  <rdf:li rdf:resource="http://identifiers.org/seed.compound/cpd15378"/>
                </rdf:Bag>
              </bqbiol:is>
            </rdf:Description>
          </rdf:RDF>
        </annotation>
      </species>
      <species metaid="M_4hba_e" sboTerm="SBO:0000247" id="M_4hba_e" name="4-Hydroxy-benzyl alcohol" compartment="e" hasOnlySubstanceUnits="true" boundaryCondition="false" constant="false" fbc:chemicalFormula="C7H8O2">
        <annotation>
          <rdf:RDF xmlns:rdf="http://www.w3.org/1999/02/22-rdf-syntax-ns#" xmlns:dcterms="http://purl.org/dc/terms/" xmlns:vCard="http://www.w3.org/2001/vcard-rdf/3.0#" xmlns:vCard4="http://www.w3.org/2006/vcard/ns#" xmlns:bqbiol="http://biomodels.net/biology-qualifiers/" xmlns:bqmodel="http://biomodels.net/model-qualifiers/">
            <rdf:Description rdf:about="#M_4hba_e">
              <bqbiol:is>
                <rdf:Bag>
                  <rdf:li rdf:resource="http://identifiers.org/bigg.metabolite/4hba"/>
                  <rdf:li rdf:resource="http://identifiers.org/biocyc/META:4-HYDROXY-BENZYL-ALCOHOL"/>
                  <rdf:li rdf:resource="http://identifiers.org/chebi/CHEBI:67410"/>
                  <rdf:li rdf:resource="http://identifiers.org/envipath/650babc9-9d68-4b73-9332-11972ca26f7b/compound/5fccc743-f94b-40f9-9c78-5f38cf50d217"/>
                  <rdf:li rdf:resource="http://identifiers.org/hmdb/HMDB11724"/>
                  <rdf:li rdf:resource="http://identifiers.org/inchi_key/BVJSUAQZOZWCKN-UHFFFAOYSA-N"/>
                  <rdf:li rdf:resource="http://identifiers.org/kegg.compound/C17467"/>
                  <rdf:li rdf:resource="http://identifiers.org/metanetx.chemical/MNXM107505"/>
                  <rdf:li rdf:resource="http://identifiers.org/sabiork/26558"/>
                  <rdf:li rdf:resource="http://identifiers.org/seed.compound/cpd17595"/>
                  <rdf:li rdf:resource="http://identifiers.org/seed.compound/cpd15378"/>
                </rdf:Bag>
              </bqbiol:is>
            </rdf:Description>
          </rdf:RDF>
        </annotation>
      </species>
      <species metaid="M_4hmsial_c" sboTerm="SBO:0000247" id="M_4hmsial_c" name="4-Hydroxymethylsalicylate" compartment="c" hasOnlySubstanceUnits="true" boundaryCondition="false" constant="false" fbc:charge="-1">
        <annotation>
          <rdf:RDF xmlns:rdf="http://www.w3.org/1999/02/22-rdf-syntax-ns#" xmlns:dcterms="http://purl.org/dc/terms/" xmlns:vCard="http://www.w3.org/2001/vcard-rdf/3.0#" xmlns:vCard4="http://www.w3.org/2006/vcard/ns#" xmlns:bqbiol="http://biomodels.net/biology-qualifiers/" xmlns:bqmodel="http://biomodels.net/model-qualifiers/">
            <rdf:Description rdf:about="#M_4hmsial_c">
              <bqbiol:is>
                <rdf:Bag>
                  <rdf:li rdf:resource="http://identifiers.org/bigg.metabolite/4hmsial"/>
                </rdf:Bag>
              </bqbiol:is>
            </rdf:Description>
          </rdf:RDF>
        </annotation>
      </species>
      <species metaid="M_4hoxpacd_e" sboTerm="SBO:0000247" id="M_4hoxpacd_e" name="4-Hydroxyphenylacetaldehyde" compartment="e" hasOnlySubstanceUnits="true" boundaryCondition="false" constant="false" fbc:chemicalFormula="C8H8O2">
        <annotation>
          <rdf:RDF xmlns:rdf="http://www.w3.org/1999/02/22-rdf-syntax-ns#" xmlns:dcterms="http://purl.org/dc/terms/" xmlns:vCard="http://www.w3.org/2001/vcard-rdf/3.0#" xmlns:vCard4="http://www.w3.org/2006/vcard/ns#" xmlns:bqbiol="http://biomodels.net/biology-qualifiers/" xmlns:bqmodel="http://biomodels.net/model-qualifiers/">
            <rdf:Description rdf:about="#M_4hoxpacd_e">
              <bqbiol:is>
                <rdf:Bag>
                  <rdf:li rdf:resource="http://identifiers.org/bigg.metabolite/4hoxpacd"/>
                  <rdf:li rdf:resource="http://identifiers.org/biocyc/META:HYDRPHENYLAC-CPD"/>
                  <rdf:li rdf:resource="http://identifiers.org/chebi/CHEBI:10899"/>
                  <rdf:li rdf:resource="http://identifiers.org/chebi/CHEBI:15621"/>
                  <rdf:li rdf:resource="http://identifiers.org/chebi/CHEBI:20417"/>
                  <rdf:li rdf:resource="http://identifiers.org/chebi/CHEBI:1872"/>
                  <rdf:li rdf:resource="http://identifiers.org/chebi/CHEBI:12012"/>
                  <rdf:li rdf:resource="http://identifiers.org/envipath/4fd7f3e0-dd25-43ac-9453-dda3e52396e4/compound/64f3ce8a-986e-4632-b8ba-601157cdee93"/>
                  <rdf:li rdf:resource="http://identifiers.org/envipath/650babc9-9d68-4b73-9332-11972ca26f7b/compound/8613d957-a29b-4d3e-b6b0-daaaecd2fc96"/>
                  <rdf:li rdf:resource="http://identifiers.org/hmdb/HMDB03767"/>
                  <rdf:li rdf:resource="http://identifiers.org/inchi_key/IPRPPFIAVHPVJH-UHFFFAOYSA-N"/>
                  <rdf:li rdf:resource="http://identifiers.org/kegg.compound/C03765"/>
                  <rdf:li rdf:resource="http://identifiers.org/metanetx.chemical/MNXM479"/>
                  <rdf:li rdf:resource="http://identifiers.org/reactome.compound/5696178"/>
                  <rdf:li rdf:resource="http://identifiers.org/reactome.compound/500608"/>
                  <rdf:li rdf:resource="http://identifiers.org/sabiork/6840"/>
                  <rdf:li rdf:resource="http://identifiers.org/seed.compound/cpd02361"/>
                </rdf:Bag>
              </bqbiol:is>
            </rdf:Description>
          </rdf:RDF>
        </annotation>
      </species>
      <species metaid="M_4hpro_LT_c" sboTerm="SBO:0000247" id="M_4hpro_LT_c" name="Trans 4 Hydroxy L proline C5H9NO3" compartment="c" hasOnlySubstanceUnits="true" boundaryCondition="false" constant="false" fbc:charge="-1" fbc:chemicalFormula="C5H9NO3">
        <annotation>
          <rdf:RDF xmlns:rdf="http://www.w3.org/1999/02/22-rdf-syntax-ns#" xmlns:dcterms="http://purl.org/dc/terms/" xmlns:vCard="http://www.w3.org/2001/vcard-rdf/3.0#" xmlns:vCard4="http://www.w3.org/2006/vcard/ns#" xmlns:bqbiol="http://biomodels.net/biology-qualifiers/" xmlns:bqmodel="http://biomodels.net/model-qualifiers/">
            <rdf:Description rdf:about="#M_4hpro_LT_c">
              <bqbiol:is>
                <rdf:Bag>
                  <rdf:li rdf:resource="http://identifiers.org/bigg.metabolite/4hpro_LT"/>
                  <rdf:li rdf:resource="http://identifiers.org/biocyc/META:4-HYDROXY-L-PROLINE"/>
                  <rdf:li rdf:resource="http://identifiers.org/biocyc/META:CPD-17742"/>
                  <rdf:li rdf:resource="http://identifiers.org/chebi/CHEBI:62978"/>
                  <rdf:li rdf:resource="http://identifiers.org/chebi/CHEBI:43318"/>
                  <rdf:li rdf:resource="http://identifiers.org/chebi/CHEBI:18095"/>
                  <rdf:li rdf:resource="http://identifiers.org/chebi/CHEBI:20392"/>
                  <rdf:li rdf:resource="http://identifiers.org/chebi/CHEBI:27060"/>
                  <rdf:li rdf:resource="http://identifiers.org/chebi/CHEBI:27059"/>
                  <rdf:li rdf:resource="http://identifiers.org/chebi/CHEBI:49360"/>
                  <rdf:li rdf:resource="http://identifiers.org/chebi/CHEBI:12864"/>
                  <rdf:li rdf:resource="http://identifiers.org/chebi/CHEBI:43172"/>
                  <rdf:li rdf:resource="http://identifiers.org/chebi/CHEBI:10714"/>
                  <rdf:li rdf:resource="http://identifiers.org/chebi/CHEBI:43210"/>
                  <rdf:li rdf:resource="http://identifiers.org/chebi/CHEBI:58375"/>
                  <rdf:li rdf:resource="http://identifiers.org/chebi/CHEBI:27992"/>
                  <rdf:li rdf:resource="http://identifiers.org/chebi/CHEBI:43227"/>
                  <rdf:li rdf:resource="http://identifiers.org/chebi/CHEBI:10713"/>
                  <rdf:li rdf:resource="http://identifiers.org/chebi/CHEBI:63137"/>
                  <rdf:li rdf:resource="http://identifiers.org/hmdb/HMDB00725"/>
                  <rdf:li rdf:resource="http://identifiers.org/hmdb/HMDB36576"/>
                  <rdf:li rdf:resource="http://identifiers.org/inchi_key/PMMYEEVYMWASQN-DMTCNVIQSA-N"/>
                  <rdf:li rdf:resource="http://identifiers.org/kegg.compound/C03651"/>
                  <rdf:li rdf:resource="http://identifiers.org/kegg.compound/C01157"/>
                  <rdf:li rdf:resource="http://identifiers.org/metanetx.chemical/MNXM87584"/>
                  <rdf:li rdf:resource="http://identifiers.org/seed.compound/cpd00851"/>
                  <rdf:li rdf:resource="http://identifiers.org/seed.compound/cpd02291"/>
                  <rdf:li rdf:resource="http://identifiers.org/seed.compound/cpd29317"/>
                </rdf:Bag>
              </bqbiol:is>
            </rdf:Description>
          </rdf:RDF>
        </annotation>
      </species>
      <species metaid="M_4hpro_LT_e" sboTerm="SBO:0000247" id="M_4hpro_LT_e" name="Trans 4 Hydroxy L proline C5H9NO3" compartment="e" hasOnlySubstanceUnits="true" boundaryCondition="false" constant="false" fbc:charge="-1" fbc:chemicalFormula="C5H9NO3">
        <annotation>
          <rdf:RDF xmlns:rdf="http://www.w3.org/1999/02/22-rdf-syntax-ns#" xmlns:dcterms="http://purl.org/dc/terms/" xmlns:vCard="http://www.w3.org/2001/vcard-rdf/3.0#" xmlns:vCard4="http://www.w3.org/2006/vcard/ns#" xmlns:bqbiol="http://biomodels.net/biology-qualifiers/" xmlns:bqmodel="http://biomodels.net/model-qualifiers/">
            <rdf:Description rdf:about="#M_4hpro_LT_e">
              <bqbiol:is>
                <rdf:Bag>
                  <rdf:li rdf:resource="http://identifiers.org/bigg.metabolite/4hpro_LT"/>
                  <rdf:li rdf:resource="http://identifiers.org/biocyc/META:4-HYDROXY-L-PROLINE"/>
                  <rdf:li rdf:resource="http://identifiers.org/biocyc/META:CPD-17742"/>
                  <rdf:li rdf:resource="http://identifiers.org/chebi/CHEBI:62978"/>
                  <rdf:li rdf:resource="http://identifiers.org/chebi/CHEBI:43318"/>
                  <rdf:li rdf:resource="http://identifiers.org/chebi/CHEBI:18095"/>
                  <rdf:li rdf:resource="http://identifiers.org/chebi/CHEBI:20392"/>
                  <rdf:li rdf:resource="http://identifiers.org/chebi/CHEBI:27060"/>
                  <rdf:li rdf:resource="http://identifiers.org/chebi/CHEBI:27059"/>
                  <rdf:li rdf:resource="http://identifiers.org/chebi/CHEBI:49360"/>
                  <rdf:li rdf:resource="http://identifiers.org/chebi/CHEBI:12864"/>
                  <rdf:li rdf:resource="http://identifiers.org/chebi/CHEBI:43172"/>
                  <rdf:li rdf:resource="http://identifiers.org/chebi/CHEBI:10714"/>
                  <rdf:li rdf:resource="http://identifiers.org/chebi/CHEBI:43210"/>
                  <rdf:li rdf:resource="http://identifiers.org/chebi/CHEBI:58375"/>
                  <rdf:li rdf:resource="http://identifiers.org/chebi/CHEBI:27992"/>
                  <rdf:li rdf:resource="http://identifiers.org/chebi/CHEBI:43227"/>
                  <rdf:li rdf:resource="http://identifiers.org/chebi/CHEBI:10713"/>
                  <rdf:li rdf:resource="http://identifiers.org/chebi/CHEBI:63137"/>
                  <rdf:li rdf:resource="http://identifiers.org/hmdb/HMDB00725"/>
                  <rdf:li rdf:resource="http://identifiers.org/hmdb/HMDB36576"/>
                  <rdf:li rdf:resource="http://identifiers.org/inchi_key/PMMYEEVYMWASQN-DMTCNVIQSA-N"/>
                  <rdf:li rdf:resource="http://identifiers.org/kegg.compound/C03651"/>
                  <rdf:li rdf:resource="http://identifiers.org/kegg.compound/C01157"/>
                  <rdf:li rdf:resource="http://identifiers.org/metanetx.chemical/MNXM87584"/>
                  <rdf:li rdf:resource="http://identifiers.org/seed.compound/cpd00851"/>
                  <rdf:li rdf:resource="http://identifiers.org/seed.compound/cpd02291"/>
                  <rdf:li rdf:resource="http://identifiers.org/seed.compound/cpd29317"/>
                </rdf:Bag>
              </bqbiol:is>
            </rdf:Description>
          </rdf:RDF>
        </annotation>
      </species>
      <species metaid="M_4hthr_c" sboTerm="SBO:0000247" id="M_4hthr_c" name="4-Hydroxy-L-threonine" compartment="c" hasOnlySubstanceUnits="true" boundaryCondition="false" constant="false" fbc:chemicalFormula="C4H9NO4">
        <annotation>
          <rdf:RDF xmlns:rdf="http://www.w3.org/1999/02/22-rdf-syntax-ns#" xmlns:dcterms="http://purl.org/dc/terms/" xmlns:vCard="http://www.w3.org/2001/vcard-rdf/3.0#" xmlns:vCard4="http://www.w3.org/2006/vcard/ns#" xmlns:bqbiol="http://biomodels.net/biology-qualifiers/" xmlns:bqmodel="http://biomodels.net/model-qualifiers/">
            <rdf:Description rdf:about="#M_4hthr_c">
              <bqbiol:is>
                <rdf:Bag>
                  <rdf:li rdf:resource="http://identifiers.org/bigg.metabolite/4hthr"/>
                  <rdf:li rdf:resource="http://identifiers.org/biocyc/META:CPD0-2189"/>
                  <rdf:li rdf:resource="http://identifiers.org/chebi/CHEBI:60904"/>
                  <rdf:li rdf:resource="http://identifiers.org/chebi/CHEBI:28330"/>
                  <rdf:li rdf:resource="http://identifiers.org/chebi/CHEBI:20393"/>
                  <rdf:li rdf:resource="http://identifiers.org/chebi/CHEBI:1853"/>
                  <rdf:li rdf:resource="http://identifiers.org/inchi_key/JBNUARFQOCGDRK-GBXIJSLDSA-N"/>
                  <rdf:li rdf:resource="http://identifiers.org/kegg.compound/C06056"/>
                  <rdf:li rdf:resource="http://identifiers.org/metanetx.chemical/MNXM1802"/>
                  <rdf:li rdf:resource="http://identifiers.org/seed.compound/cpd03608"/>
                </rdf:Bag>
              </bqbiol:is>
            </rdf:Description>
          </rdf:RDF>
        </annotation>
      </species>
      <species metaid="M_4izp_c" sboTerm="SBO:0000247" id="M_4izp_c" name="4-Imidazolone-5-propanoate" compartment="c" hasOnlySubstanceUnits="true" boundaryCondition="false" constant="false" fbc:charge="-1" fbc:chemicalFormula="C6H7N2O3">
        <annotation>
          <rdf:RDF xmlns:rdf="http://www.w3.org/1999/02/22-rdf-syntax-ns#" xmlns:dcterms="http://purl.org/dc/terms/" xmlns:vCard="http://www.w3.org/2001/vcard-rdf/3.0#" xmlns:vCard4="http://www.w3.org/2006/vcard/ns#" xmlns:bqbiol="http://biomodels.net/biology-qualifiers/" xmlns:bqmodel="http://biomodels.net/model-qualifiers/">
            <rdf:Description rdf:about="#M_4izp_c">
              <bqbiol:is>
                <rdf:Bag>
                  <rdf:li rdf:resource="http://identifiers.org/bigg.metabolite/4izp"/>
                  <rdf:li rdf:resource="http://identifiers.org/biocyc/META:4-IMIDAZOLONE-5-PROPIONATE"/>
                  <rdf:li rdf:resource="http://identifiers.org/chebi/CHEBI:11730"/>
                  <rdf:li rdf:resource="http://identifiers.org/chebi/CHEBI:27384"/>
                  <rdf:li rdf:resource="http://identifiers.org/chebi/CHEBI:58508"/>
                  <rdf:li rdf:resource="http://identifiers.org/chebi/CHEBI:57255"/>
                  <rdf:li rdf:resource="http://identifiers.org/chebi/CHEBI:77893"/>
                  <rdf:li rdf:resource="http://identifiers.org/chebi/CHEBI:11041"/>
                  <rdf:li rdf:resource="http://identifiers.org/chebi/CHEBI:1886"/>
                  <rdf:li rdf:resource="http://identifiers.org/chebi/CHEBI:20430"/>
                  <rdf:li rdf:resource="http://identifiers.org/chebi/CHEBI:20431"/>
                  <rdf:li rdf:resource="http://identifiers.org/hmdb/HMDB01014"/>
                  <rdf:li rdf:resource="http://identifiers.org/hmdb/HMDB62719"/>
                  <rdf:li rdf:resource="http://identifiers.org/inchi_key/MYNHYKDPSRPBNZ-UHFFFAOYSA-N"/>
                  <rdf:li rdf:resource="http://identifiers.org/kegg.compound/C03680"/>
                  <rdf:li rdf:resource="http://identifiers.org/metanetx.chemical/MNXM90394"/>
                  <rdf:li rdf:resource="http://identifiers.org/reactome.compound/34979"/>
                  <rdf:li rdf:resource="http://identifiers.org/seed.compound/cpd02311"/>
                </rdf:Bag>
              </bqbiol:is>
            </rdf:Description>
          </rdf:RDF>
        </annotation>
      </species>
      <species metaid="M_4m3hhexACP_c" sboTerm="SBO:0000247" id="M_4m3hhexACP_c" name="4-methyl-3-hydroxy-hexanoyl-ACP" compartment="c" hasOnlySubstanceUnits="true" boundaryCondition="false" constant="false" fbc:chemicalFormula="C18H33N2O9PRS">
        <annotation>
          <rdf:RDF xmlns:rdf="http://www.w3.org/1999/02/22-rdf-syntax-ns#" xmlns:dcterms="http://purl.org/dc/terms/" xmlns:vCard="http://www.w3.org/2001/vcard-rdf/3.0#" xmlns:vCard4="http://www.w3.org/2006/vcard/ns#" xmlns:bqbiol="http://biomodels.net/biology-qualifiers/" xmlns:bqmodel="http://biomodels.net/model-qualifiers/">
            <rdf:Description rdf:about="#M_4m3hhexACP_c">
              <bqbiol:is>
                <rdf:Bag>
                  <rdf:li rdf:resource="http://identifiers.org/bigg.metabolite/4m3hhexACP"/>
                </rdf:Bag>
              </bqbiol:is>
            </rdf:Description>
          </rdf:RDF>
        </annotation>
      </species>
      <species metaid="M_4m3hpAPC_c" sboTerm="SBO:0000247" id="M_4m3hpAPC_c" name="4-methyl-3-hydroxy-pentanoyl-ACP" compartment="c" hasOnlySubstanceUnits="true" boundaryCondition="false" constant="false" fbc:chemicalFormula="C17H31N2O9PRS">
        <annotation>
          <rdf:RDF xmlns:rdf="http://www.w3.org/1999/02/22-rdf-syntax-ns#" xmlns:dcterms="http://purl.org/dc/terms/" xmlns:vCard="http://www.w3.org/2001/vcard-rdf/3.0#" xmlns:vCard4="http://www.w3.org/2006/vcard/ns#" xmlns:bqbiol="http://biomodels.net/biology-qualifiers/" xmlns:bqmodel="http://biomodels.net/model-qualifiers/">
            <rdf:Description rdf:about="#M_4m3hpAPC_c">
              <bqbiol:is>
                <rdf:Bag>
                  <rdf:li rdf:resource="http://identifiers.org/bigg.metabolite/4m3hpAPC"/>
                </rdf:Bag>
              </bqbiol:is>
            </rdf:Description>
          </rdf:RDF>
        </annotation>
      </species>
      <species metaid="M_4m3ohexACP_c" sboTerm="SBO:0000247" id="M_4m3ohexACP_c" name="4-methyl-3-oxo-hexanoyl-ACP" compartment="c" hasOnlySubstanceUnits="true" boundaryCondition="false" constant="false" fbc:chemicalFormula="C18H31N2O9PRS">
        <annotation>
          <rdf:RDF xmlns:rdf="http://www.w3.org/1999/02/22-rdf-syntax-ns#" xmlns:dcterms="http://purl.org/dc/terms/" xmlns:vCard="http://www.w3.org/2001/vcard-rdf/3.0#" xmlns:vCard4="http://www.w3.org/2006/vcard/ns#" xmlns:bqbiol="http://biomodels.net/biology-qualifiers/" xmlns:bqmodel="http://biomodels.net/model-qualifiers/">
            <rdf:Description rdf:about="#M_4m3ohexACP_c">
              <bqbiol:is>
                <rdf:Bag>
                  <rdf:li rdf:resource="http://identifiers.org/bigg.metabolite/4m3ohexACP"/>
                </rdf:Bag>
              </bqbiol:is>
            </rdf:Description>
          </rdf:RDF>
        </annotation>
      </species>
      <species metaid="M_4m3opACP_c" sboTerm="SBO:0000247" id="M_4m3opACP_c" name="4-methyl-3-oxo-pentanoyl-ACP" compartment="c" hasOnlySubstanceUnits="true" boundaryCondition="false" constant="false" fbc:chemicalFormula="C17H29N2O9PRS">
        <annotation>
          <rdf:RDF xmlns:rdf="http://www.w3.org/1999/02/22-rdf-syntax-ns#" xmlns:dcterms="http://purl.org/dc/terms/" xmlns:vCard="http://www.w3.org/2001/vcard-rdf/3.0#" xmlns:vCard4="http://www.w3.org/2006/vcard/ns#" xmlns:bqbiol="http://biomodels.net/biology-qualifiers/" xmlns:bqmodel="http://biomodels.net/model-qualifiers/">
            <rdf:Description rdf:about="#M_4m3opACP_c">
              <bqbiol:is>
                <rdf:Bag>
                  <rdf:li rdf:resource="http://identifiers.org/bigg.metabolite/4m3opACP"/>
                </rdf:Bag>
              </bqbiol:is>
            </rdf:Description>
          </rdf:RDF>
        </annotation>
      </species>
      <species metaid="M_4mcat_c" sboTerm="SBO:0000247" id="M_4mcat_c" name="4-Methylcatechol" compartment="c" hasOnlySubstanceUnits="true" boundaryCondition="false" constant="false" fbc:chemicalFormula="C7H8O2">
        <annotation>
          <rdf:RDF xmlns:rdf="http://www.w3.org/1999/02/22-rdf-syntax-ns#" xmlns:dcterms="http://purl.org/dc/terms/" xmlns:vCard="http://www.w3.org/2001/vcard-rdf/3.0#" xmlns:vCard4="http://www.w3.org/2006/vcard/ns#" xmlns:bqbiol="http://biomodels.net/biology-qualifiers/" xmlns:bqmodel="http://biomodels.net/model-qualifiers/">
            <rdf:Description rdf:about="#M_4mcat_c">
              <bqbiol:is>
                <rdf:Bag>
                  <rdf:li rdf:resource="http://identifiers.org/bigg.metabolite/4mcat"/>
                  <rdf:li rdf:resource="http://identifiers.org/biocyc/META:4-METHYLCATECHOL"/>
                  <rdf:li rdf:resource="http://identifiers.org/chebi/CHEBI:20442"/>
                  <rdf:li rdf:resource="http://identifiers.org/chebi/CHEBI:1897"/>
                  <rdf:li rdf:resource="http://identifiers.org/chebi/CHEBI:17254"/>
                  <rdf:li rdf:resource="http://identifiers.org/chebi/CHEBI:12025"/>
                  <rdf:li rdf:resource="http://identifiers.org/chebi/CHEBI:43962"/>
                  <rdf:li rdf:resource="http://identifiers.org/envipath/32de3cf4-e3e6-4168-956e-32fa5ddb0ce1/compound/2d2657ba-99f3-4d58-acb6-d2d72fc6e104"/>
                  <rdf:li rdf:resource="http://identifiers.org/hmdb/HMDB00873"/>
                  <rdf:li rdf:resource="http://identifiers.org/inchi_key/ZBCATMYQYDCTIZ-UHFFFAOYSA-N"/>
                  <rdf:li rdf:resource="http://identifiers.org/kegg.compound/C06730"/>
                  <rdf:li rdf:resource="http://identifiers.org/metanetx.chemical/MNXM961"/>
                  <rdf:li rdf:resource="http://identifiers.org/sabiork/8874"/>
                  <rdf:li rdf:resource="http://identifiers.org/seed.compound/cpd04117"/>
                </rdf:Bag>
              </bqbiol:is>
            </rdf:Description>
          </rdf:RDF>
        </annotation>
      </species>
      <species metaid="M_4methex2eACP_c" sboTerm="SBO:0000247" id="M_4methex2eACP_c" name="4-methyl-trans-hex-2-enoyl-ACP" compartment="c" hasOnlySubstanceUnits="true" boundaryCondition="false" constant="false" fbc:chemicalFormula="C18H31N2O8PRS">
        <annotation>
          <rdf:RDF xmlns:rdf="http://www.w3.org/1999/02/22-rdf-syntax-ns#" xmlns:dcterms="http://purl.org/dc/terms/" xmlns:vCard="http://www.w3.org/2001/vcard-rdf/3.0#" xmlns:vCard4="http://www.w3.org/2006/vcard/ns#" xmlns:bqbiol="http://biomodels.net/biology-qualifiers/" xmlns:bqmodel="http://biomodels.net/model-qualifiers/">
            <rdf:Description rdf:about="#M_4methex2eACP_c">
              <bqbiol:is>
                <rdf:Bag>
                  <rdf:li rdf:resource="http://identifiers.org/bigg.metabolite/4methex2eACP"/>
                </rdf:Bag>
              </bqbiol:is>
            </rdf:Description>
          </rdf:RDF>
        </annotation>
      </species>
      <species metaid="M_4methexACP_c" sboTerm="SBO:0000247" id="M_4methexACP_c" name="4-methyl-hexanoyl-ACP" compartment="c" hasOnlySubstanceUnits="true" boundaryCondition="false" constant="false" fbc:chemicalFormula="C18H33N2O8PRS">
        <annotation>
          <rdf:RDF xmlns:rdf="http://www.w3.org/1999/02/22-rdf-syntax-ns#" xmlns:dcterms="http://purl.org/dc/terms/" xmlns:vCard="http://www.w3.org/2001/vcard-rdf/3.0#" xmlns:vCard4="http://www.w3.org/2006/vcard/ns#" xmlns:bqbiol="http://biomodels.net/biology-qualifiers/" xmlns:bqmodel="http://biomodels.net/model-qualifiers/">
            <rdf:Description rdf:about="#M_4methexACP_c">
              <bqbiol:is>
                <rdf:Bag>
                  <rdf:li rdf:resource="http://identifiers.org/bigg.metabolite/4methexACP"/>
                </rdf:Bag>
              </bqbiol:is>
            </rdf:Description>
          </rdf:RDF>
        </annotation>
      </species>
      <species metaid="M_4mhetz_c" sboTerm="SBO:0000247" id="M_4mhetz_c" name="4-Methyl-5-(2-hydroxyethyl)-thiazole" compartment="c" hasOnlySubstanceUnits="true" boundaryCondition="false" constant="false" fbc:chemicalFormula="C6H9NOS">
        <annotation>
          <rdf:RDF xmlns:rdf="http://www.w3.org/1999/02/22-rdf-syntax-ns#" xmlns:dcterms="http://purl.org/dc/terms/" xmlns:vCard="http://www.w3.org/2001/vcard-rdf/3.0#" xmlns:vCard4="http://www.w3.org/2006/vcard/ns#" xmlns:bqbiol="http://biomodels.net/biology-qualifiers/" xmlns:bqmodel="http://biomodels.net/model-qualifiers/">
            <rdf:Description rdf:about="#M_4mhetz_c">
              <bqbiol:is>
                <rdf:Bag>
                  <rdf:li rdf:resource="http://identifiers.org/bigg.metabolite/4mhetz"/>
                  <rdf:li rdf:resource="http://identifiers.org/biocyc/META:THZ"/>
                  <rdf:li rdf:resource="http://identifiers.org/chebi/CHEBI:46320"/>
                  <rdf:li rdf:resource="http://identifiers.org/chebi/CHEBI:12021"/>
                  <rdf:li rdf:resource="http://identifiers.org/chebi/CHEBI:17957"/>
                  <rdf:li rdf:resource="http://identifiers.org/chebi/CHEBI:12086"/>
                  <rdf:li rdf:resource="http://identifiers.org/chebi/CHEBI:20522"/>
                  <rdf:li rdf:resource="http://identifiers.org/chebi/CHEBI:12022"/>
                  <rdf:li rdf:resource="http://identifiers.org/chebi/CHEBI:2011"/>
                  <rdf:li rdf:resource="http://identifiers.org/hmdb/HMDB32985"/>
                  <rdf:li rdf:resource="http://identifiers.org/inchi_key/BKAWJIRCKVUVED-UHFFFAOYSA-N"/>
                  <rdf:li rdf:resource="http://identifiers.org/kegg.compound/C04294"/>
                  <rdf:li rdf:resource="http://identifiers.org/metanetx.chemical/MNXM962"/>
                  <rdf:li rdf:resource="http://identifiers.org/seed.compound/cpd02636"/>
                </rdf:Bag>
              </bqbiol:is>
            </rdf:Description>
          </rdf:RDF>
        </annotation>
      </species>
      <species metaid="M_4mop_c" sboTerm="SBO:0000247" id="M_4mop_c" name="4-Methyl-2-oxopentanoate" compartment="c" hasOnlySubstanceUnits="true" boundaryCondition="false" constant="false" fbc:chemicalFormula="C6H9O3">
        <annotation>
          <rdf:RDF xmlns:rdf="http://www.w3.org/1999/02/22-rdf-syntax-ns#" xmlns:dcterms="http://purl.org/dc/terms/" xmlns:vCard="http://www.w3.org/2001/vcard-rdf/3.0#" xmlns:vCard4="http://www.w3.org/2006/vcard/ns#" xmlns:bqbiol="http://biomodels.net/biology-qualifiers/" xmlns:bqmodel="http://biomodels.net/model-qualifiers/">
            <rdf:Description rdf:about="#M_4mop_c">
              <bqbiol:is>
                <rdf:Bag>
                  <rdf:li rdf:resource="http://identifiers.org/bigg.metabolite/4mop"/>
                  <rdf:li rdf:resource="http://identifiers.org/biocyc/META:2K-4CH3-PENTANOATE"/>
                  <rdf:li rdf:resource="http://identifiers.org/chebi/CHEBI:1891"/>
                  <rdf:li rdf:resource="http://identifiers.org/chebi/CHEBI:12020"/>
                  <rdf:li rdf:resource="http://identifiers.org/chebi/CHEBI:20438"/>
                  <rdf:li rdf:resource="http://identifiers.org/chebi/CHEBI:48430"/>
                  <rdf:li rdf:resource="http://identifiers.org/chebi/CHEBI:41619"/>
                  <rdf:li rdf:resource="http://identifiers.org/chebi/CHEBI:17865"/>
                  <rdf:li rdf:resource="http://identifiers.org/hmdb/HMDB00695"/>
                  <rdf:li rdf:resource="http://identifiers.org/hmdb/HMDB00762"/>
                  <rdf:li rdf:resource="http://identifiers.org/inchi_key/BKAJNAXTPSGJCU-UHFFFAOYSA-M"/>
                  <rdf:li rdf:resource="http://identifiers.org/kegg.compound/C00233"/>
                  <rdf:li rdf:resource="http://identifiers.org/metanetx.chemical/MNXM404"/>
                  <rdf:li rdf:resource="http://identifiers.org/sabiork/1985"/>
                  <rdf:li rdf:resource="http://identifiers.org/seed.compound/cpd00200"/>
                </rdf:Bag>
              </bqbiol:is>
            </rdf:Description>
          </rdf:RDF>
        </annotation>
      </species>
      <species metaid="M_4mpACP_c" sboTerm="SBO:0000247" id="M_4mpACP_c" name="4-methyl-pentanoyl-ACP" compartment="c" hasOnlySubstanceUnits="true" boundaryCondition="false" constant="false" fbc:chemicalFormula="C17H31N2O8PRS">
        <annotation>
          <rdf:RDF xmlns:rdf="http://www.w3.org/1999/02/22-rdf-syntax-ns#" xmlns:dcterms="http://purl.org/dc/terms/" xmlns:vCard="http://www.w3.org/2001/vcard-rdf/3.0#" xmlns:vCard4="http://www.w3.org/2006/vcard/ns#" xmlns:bqbiol="http://biomodels.net/biology-qualifiers/" xmlns:bqmodel="http://biomodels.net/model-qualifiers/">
            <rdf:Description rdf:about="#M_4mpACP_c">
              <bqbiol:is>
                <rdf:Bag>
                  <rdf:li rdf:resource="http://identifiers.org/bigg.metabolite/4mpACP"/>
                </rdf:Bag>
              </bqbiol:is>
            </rdf:Description>
          </rdf:RDF>
        </annotation>
      </species>
      <species metaid="M_4mpetz_c" sboTerm="SBO:0000247" id="M_4mpetz_c" name="4-Methyl-5-(2-phosphoethyl)-thiazole" compartment="c" hasOnlySubstanceUnits="true" boundaryCondition="false" constant="false" fbc:charge="-2" fbc:chemicalFormula="C6H8NO4PS">
        <annotation>
          <rdf:RDF xmlns:rdf="http://www.w3.org/1999/02/22-rdf-syntax-ns#" xmlns:dcterms="http://purl.org/dc/terms/" xmlns:vCard="http://www.w3.org/2001/vcard-rdf/3.0#" xmlns:vCard4="http://www.w3.org/2006/vcard/ns#" xmlns:bqbiol="http://biomodels.net/biology-qualifiers/" xmlns:bqmodel="http://biomodels.net/model-qualifiers/">
            <rdf:Description rdf:about="#M_4mpetz_c">
              <bqbiol:is>
                <rdf:Bag>
                  <rdf:li rdf:resource="http://identifiers.org/bigg.metabolite/4mpetz"/>
                  <rdf:li rdf:resource="http://identifiers.org/biocyc/META:THZ-P"/>
                  <rdf:li rdf:resource="http://identifiers.org/chebi/CHEBI:12024"/>
                  <rdf:li rdf:resource="http://identifiers.org/chebi/CHEBI:58296"/>
                  <rdf:li rdf:resource="http://identifiers.org/chebi/CHEBI:1892"/>
                  <rdf:li rdf:resource="http://identifiers.org/chebi/CHEBI:12023"/>
                  <rdf:li rdf:resource="http://identifiers.org/chebi/CHEBI:46182"/>
                  <rdf:li rdf:resource="http://identifiers.org/chebi/CHEBI:17857"/>
                  <rdf:li rdf:resource="http://identifiers.org/chebi/CHEBI:20439"/>
                  <rdf:li rdf:resource="http://identifiers.org/chebi/CHEBI:30638"/>
                  <rdf:li rdf:resource="http://identifiers.org/inchi_key/OCYMERZCMYJQQO-UHFFFAOYSA-L"/>
                  <rdf:li rdf:resource="http://identifiers.org/kegg.compound/C04327"/>
                  <rdf:li rdf:resource="http://identifiers.org/metanetx.chemical/MNXM960"/>
                  <rdf:li rdf:resource="http://identifiers.org/sabiork/7237"/>
                  <rdf:li rdf:resource="http://identifiers.org/seed.compound/cpd02654"/>
                </rdf:Bag>
              </bqbiol:is>
            </rdf:Description>
          </rdf:RDF>
        </annotation>
      </species>
      <species metaid="M_4mtpACP_c" sboTerm="SBO:0000247" id="M_4mtpACP_c" name="4-methyl-trans-pent-2-enoyl-ACP" compartment="c" hasOnlySubstanceUnits="true" boundaryCondition="false" constant="false" fbc:chemicalFormula="C17H29N2O8PRS">
        <annotation>
          <rdf:RDF xmlns:rdf="http://www.w3.org/1999/02/22-rdf-syntax-ns#" xmlns:dcterms="http://purl.org/dc/terms/" xmlns:vCard="http://www.w3.org/2001/vcard-rdf/3.0#" xmlns:vCard4="http://www.w3.org/2006/vcard/ns#" xmlns:bqbiol="http://biomodels.net/biology-qualifiers/" xmlns:bqmodel="http://biomodels.net/model-qualifiers/">
            <rdf:Description rdf:about="#M_4mtpACP_c">
              <bqbiol:is>
                <rdf:Bag>
                  <rdf:li rdf:resource="http://identifiers.org/bigg.metabolite/4mtpACP"/>
                </rdf:Bag>
              </bqbiol:is>
            </rdf:Description>
          </rdf:RDF>
        </annotation>
      </species>
      <species metaid="M_4nph_c" sboTerm="SBO:0000247" id="M_4nph_c" name="4-Nitrophenol" compartment="c" hasOnlySubstanceUnits="true" boundaryCondition="false" constant="false" fbc:charge="-1" fbc:chemicalFormula="C6H5NO3">
        <annotation>
          <rdf:RDF xmlns:rdf="http://www.w3.org/1999/02/22-rdf-syntax-ns#" xmlns:dcterms="http://purl.org/dc/terms/" xmlns:vCard="http://www.w3.org/2001/vcard-rdf/3.0#" xmlns:vCard4="http://www.w3.org/2006/vcard/ns#" xmlns:bqbiol="http://biomodels.net/biology-qualifiers/" xmlns:bqmodel="http://biomodels.net/model-qualifiers/">
            <rdf:Description rdf:about="#M_4nph_c">
              <bqbiol:is>
                <rdf:Bag>
                  <rdf:li rdf:resource="http://identifiers.org/bigg.metabolite/4nph"/>
                  <rdf:li rdf:resource="http://identifiers.org/metanetx.chemical/MNXM162908"/>
                </rdf:Bag>
              </bqbiol:is>
            </rdf:Description>
          </rdf:RDF>
        </annotation>
      </species>
      <species metaid="M_4nphp_c" sboTerm="SBO:0000247" id="M_4nphp_c" name="4-Nitrophenyl phosphate" compartment="c" hasOnlySubstanceUnits="true" boundaryCondition="false" constant="false" fbc:charge="-1" fbc:chemicalFormula="C6H4NO6P">
        <annotation>
          <rdf:RDF xmlns:rdf="http://www.w3.org/1999/02/22-rdf-syntax-ns#" xmlns:dcterms="http://purl.org/dc/terms/" xmlns:vCard="http://www.w3.org/2001/vcard-rdf/3.0#" xmlns:vCard4="http://www.w3.org/2006/vcard/ns#" xmlns:bqbiol="http://biomodels.net/biology-qualifiers/" xmlns:bqmodel="http://biomodels.net/model-qualifiers/">
            <rdf:Description rdf:about="#M_4nphp_c">
              <bqbiol:is>
                <rdf:Bag>
                  <rdf:li rdf:resource="http://identifiers.org/bigg.metabolite/4nphp"/>
                </rdf:Bag>
              </bqbiol:is>
            </rdf:Description>
          </rdf:RDF>
        </annotation>
      </species>
      <species metaid="M_4pasp_c" sboTerm="SBO:0000247" id="M_4pasp_c" name="4-Phospho-L-aspartate" compartment="c" hasOnlySubstanceUnits="true" boundaryCondition="false" constant="false" fbc:charge="-2" fbc:chemicalFormula="C4H6NO7P">
        <annotation>
          <rdf:RDF xmlns:rdf="http://www.w3.org/1999/02/22-rdf-syntax-ns#" xmlns:dcterms="http://purl.org/dc/terms/" xmlns:vCard="http://www.w3.org/2001/vcard-rdf/3.0#" xmlns:vCard4="http://www.w3.org/2006/vcard/ns#" xmlns:bqbiol="http://biomodels.net/biology-qualifiers/" xmlns:bqmodel="http://biomodels.net/model-qualifiers/">
            <rdf:Description rdf:about="#M_4pasp_c">
              <bqbiol:is>
                <rdf:Bag>
                  <rdf:li rdf:resource="http://identifiers.org/bigg.metabolite/4pasp"/>
                  <rdf:li rdf:resource="http://identifiers.org/biocyc/META:L-BETA-ASPARTYL-P"/>
                  <rdf:li rdf:resource="http://identifiers.org/chebi/CHEBI:13062"/>
                  <rdf:li rdf:resource="http://identifiers.org/chebi/CHEBI:12042"/>
                  <rdf:li rdf:resource="http://identifiers.org/chebi/CHEBI:20471"/>
                  <rdf:li rdf:resource="http://identifiers.org/chebi/CHEBI:21246"/>
                  <rdf:li rdf:resource="http://identifiers.org/chebi/CHEBI:1925"/>
                  <rdf:li rdf:resource="http://identifiers.org/chebi/CHEBI:20472"/>
                  <rdf:li rdf:resource="http://identifiers.org/chebi/CHEBI:30407"/>
                  <rdf:li rdf:resource="http://identifiers.org/chebi/CHEBI:15836"/>
                  <rdf:li rdf:resource="http://identifiers.org/chebi/CHEBI:57535"/>
                  <rdf:li rdf:resource="http://identifiers.org/hmdb/HMDB12250"/>
                  <rdf:li rdf:resource="http://identifiers.org/inchi_key/IXZNKTPIYKDIGG-REOHCLBHSA-L"/>
                  <rdf:li rdf:resource="http://identifiers.org/kegg.compound/C03082"/>
                  <rdf:li rdf:resource="http://identifiers.org/metanetx.chemical/MNXM1177"/>
                  <rdf:li rdf:resource="http://identifiers.org/sabiork/1733"/>
                  <rdf:li rdf:resource="http://identifiers.org/seed.compound/cpd01977"/>
                </rdf:Bag>
              </bqbiol:is>
            </rdf:Description>
          </rdf:RDF>
        </annotation>
      </species>
      <species metaid="M_4per_c" sboTerm="SBO:0000247" id="M_4per_c" name="4-Phospho-D-erythronate" compartment="c" hasOnlySubstanceUnits="true" boundaryCondition="false" constant="false" fbc:charge="-3" fbc:chemicalFormula="C4H6O8P">
        <annotation>
          <rdf:RDF xmlns:rdf="http://www.w3.org/1999/02/22-rdf-syntax-ns#" xmlns:dcterms="http://purl.org/dc/terms/" xmlns:vCard="http://www.w3.org/2001/vcard-rdf/3.0#" xmlns:vCard4="http://www.w3.org/2006/vcard/ns#" xmlns:bqbiol="http://biomodels.net/biology-qualifiers/" xmlns:bqmodel="http://biomodels.net/model-qualifiers/">
            <rdf:Description rdf:about="#M_4per_c">
              <bqbiol:is>
                <rdf:Bag>
                  <rdf:li rdf:resource="http://identifiers.org/bigg.metabolite/4per"/>
                  <rdf:li rdf:resource="http://identifiers.org/biocyc/META:ERYTHRONATE-4P"/>
                  <rdf:li rdf:resource="http://identifiers.org/chebi/CHEBI:49055"/>
                  <rdf:li rdf:resource="http://identifiers.org/chebi/CHEBI:58766"/>
                  <rdf:li rdf:resource="http://identifiers.org/chebi/CHEBI:41926"/>
                  <rdf:li rdf:resource="http://identifiers.org/chebi/CHEBI:49003"/>
                  <rdf:li rdf:resource="http://identifiers.org/chebi/CHEBI:1924"/>
                  <rdf:li rdf:resource="http://identifiers.org/inchi_key/ZCZXOHUILRHRQJ-PWNYCUMCSA-K"/>
                  <rdf:li rdf:resource="http://identifiers.org/kegg.compound/C03393"/>
                  <rdf:li rdf:resource="http://identifiers.org/metanetx.chemical/MNXM1407"/>
                  <rdf:li rdf:resource="http://identifiers.org/sabiork/6597"/>
                  <rdf:li rdf:resource="http://identifiers.org/seed.compound/cpd02147"/>
                </rdf:Bag>
              </bqbiol:is>
            </rdf:Description>
          </rdf:RDF>
        </annotation>
      </species>
      <species metaid="M_4ppan_c" sboTerm="SBO:0000247" id="M_4ppan_c" name="D-4&apos;-Phosphopantothenate" compartment="c" hasOnlySubstanceUnits="true" boundaryCondition="false" constant="false" fbc:charge="-3" fbc:chemicalFormula="C9H15NO8P">
        <annotation>
          <rdf:RDF xmlns:rdf="http://www.w3.org/1999/02/22-rdf-syntax-ns#" xmlns:dcterms="http://purl.org/dc/terms/" xmlns:vCard="http://www.w3.org/2001/vcard-rdf/3.0#" xmlns:vCard4="http://www.w3.org/2006/vcard/ns#" xmlns:bqbiol="http://biomodels.net/biology-qualifiers/" xmlns:bqmodel="http://biomodels.net/model-qualifiers/">
            <rdf:Description rdf:about="#M_4ppan_c">
              <bqbiol:is>
                <rdf:Bag>
                  <rdf:li rdf:resource="http://identifiers.org/bigg.metabolite/4ppan"/>
                  <rdf:li rdf:resource="http://identifiers.org/biocyc/META:4-P-PANTOTHENATE"/>
                  <rdf:li rdf:resource="http://identifiers.org/chebi/CHEBI:20891"/>
                  <rdf:li rdf:resource="http://identifiers.org/chebi/CHEBI:15905"/>
                  <rdf:li rdf:resource="http://identifiers.org/chebi/CHEBI:4082"/>
                  <rdf:li rdf:resource="http://identifiers.org/chebi/CHEBI:12886"/>
                  <rdf:li rdf:resource="http://identifiers.org/chebi/CHEBI:18702"/>
                  <rdf:li rdf:resource="http://identifiers.org/chebi/CHEBI:10986"/>
                  <rdf:li rdf:resource="http://identifiers.org/hmdb/HMDB01016"/>
                  <rdf:li rdf:resource="http://identifiers.org/hmdb/HMDB62700"/>
                  <rdf:li rdf:resource="http://identifiers.org/inchi_key/XHFVGHPGDLDEQO-ZETCQYMHSA-K"/>
                  <rdf:li rdf:resource="http://identifiers.org/kegg.compound/C03492"/>
                  <rdf:li rdf:resource="http://identifiers.org/metanetx.chemical/MNXM415"/>
                  <rdf:li rdf:resource="http://identifiers.org/reactome.compound/196786"/>
                  <rdf:li rdf:resource="http://identifiers.org/sabiork/6663"/>
                  <rdf:li rdf:resource="http://identifiers.org/seed.compound/cpd02201"/>
                </rdf:Bag>
              </bqbiol:is>
            </rdf:Description>
          </rdf:RDF>
        </annotation>
      </species>
      <species metaid="M_4ppcys_c" sboTerm="SBO:0000247" id="M_4ppcys_c" name="N-((R)-4-Phosphopantothenoyl)-L-cysteine" compartment="c" hasOnlySubstanceUnits="true" boundaryCondition="false" constant="false" fbc:charge="-3" fbc:chemicalFormula="C12H20N2O9PS">
        <annotation>
          <rdf:RDF xmlns:rdf="http://www.w3.org/1999/02/22-rdf-syntax-ns#" xmlns:dcterms="http://purl.org/dc/terms/" xmlns:vCard="http://www.w3.org/2001/vcard-rdf/3.0#" xmlns:vCard4="http://www.w3.org/2006/vcard/ns#" xmlns:bqbiol="http://biomodels.net/biology-qualifiers/" xmlns:bqmodel="http://biomodels.net/model-qualifiers/">
            <rdf:Description rdf:about="#M_4ppcys_c">
              <bqbiol:is>
                <rdf:Bag>
                  <rdf:li rdf:resource="http://identifiers.org/bigg.metabolite/4ppcys"/>
                  <rdf:li rdf:resource="http://identifiers.org/biocyc/META:R-4-PHOSPHOPANTOTHENOYL-L-CYSTEINE"/>
                  <rdf:li rdf:resource="http://identifiers.org/chebi/CHEBI:15769"/>
                  <rdf:li rdf:resource="http://identifiers.org/chebi/CHEBI:12438"/>
                  <rdf:li rdf:resource="http://identifiers.org/chebi/CHEBI:10987"/>
                  <rdf:li rdf:resource="http://identifiers.org/chebi/CHEBI:57507"/>
                  <rdf:li rdf:resource="http://identifiers.org/chebi/CHEBI:59458"/>
                  <rdf:li rdf:resource="http://identifiers.org/chebi/CHEBI:328"/>
                  <rdf:li rdf:resource="http://identifiers.org/chebi/CHEBI:21461"/>
                  <rdf:li rdf:resource="http://identifiers.org/hmdb/HMDB01117"/>
                  <rdf:li rdf:resource="http://identifiers.org/inchi_key/XQYALQVLCNHCFT-CBAPKCEASA-K"/>
                  <rdf:li rdf:resource="http://identifiers.org/kegg.compound/C04352"/>
                  <rdf:li rdf:resource="http://identifiers.org/metanetx.chemical/MNXM483"/>
                  <rdf:li rdf:resource="http://identifiers.org/reactome.compound/196834"/>
                  <rdf:li rdf:resource="http://identifiers.org/sabiork/7255"/>
                  <rdf:li rdf:resource="http://identifiers.org/seed.compound/cpd02666"/>
                </rdf:Bag>
              </bqbiol:is>
            </rdf:Description>
          </rdf:RDF>
        </annotation>
      </species>
      <species metaid="M_4r5au_c" sboTerm="SBO:0000247" id="M_4r5au_c" name="4-(1-D-Ribitylamino)-5-aminouracil" compartment="c" hasOnlySubstanceUnits="true" boundaryCondition="false" constant="false" fbc:chemicalFormula="C9H16N4O6">
        <annotation>
          <rdf:RDF xmlns:rdf="http://www.w3.org/1999/02/22-rdf-syntax-ns#" xmlns:dcterms="http://purl.org/dc/terms/" xmlns:vCard="http://www.w3.org/2001/vcard-rdf/3.0#" xmlns:vCard4="http://www.w3.org/2006/vcard/ns#" xmlns:bqbiol="http://biomodels.net/biology-qualifiers/" xmlns:bqmodel="http://biomodels.net/model-qualifiers/">
            <rdf:Description rdf:about="#M_4r5au_c">
              <bqbiol:is>
                <rdf:Bag>
                  <rdf:li rdf:resource="http://identifiers.org/bigg.metabolite/4r5au"/>
                  <rdf:li rdf:resource="http://identifiers.org/biocyc/META:AMINO-RIBOSYLAMINO-1H-3H-PYR-DIONE"/>
                  <rdf:li rdf:resource="http://identifiers.org/chebi/CHEBI:20283"/>
                  <rdf:li rdf:resource="http://identifiers.org/chebi/CHEBI:11929"/>
                  <rdf:li rdf:resource="http://identifiers.org/chebi/CHEBI:57573"/>
                  <rdf:li rdf:resource="http://identifiers.org/chebi/CHEBI:1761"/>
                  <rdf:li rdf:resource="http://identifiers.org/chebi/CHEBI:15934"/>
                  <rdf:li rdf:resource="http://identifiers.org/chebi/CHEBI:52403"/>
                  <rdf:li rdf:resource="http://identifiers.org/inchi_key/XKQZIXVJVUPORE-RPDRRWSUSA-N"/>
                  <rdf:li rdf:resource="http://identifiers.org/kegg.compound/C04732"/>
                  <rdf:li rdf:resource="http://identifiers.org/metanetx.chemical/MNXM791"/>
                  <rdf:li rdf:resource="http://identifiers.org/sabiork/7525"/>
                  <rdf:li rdf:resource="http://identifiers.org/seed.compound/cpd29668"/>
                  <rdf:li rdf:resource="http://identifiers.org/seed.compound/cpd02882"/>
                </rdf:Bag>
              </bqbiol:is>
            </rdf:Description>
          </rdf:RDF>
        </annotation>
      </species>
      <species metaid="M_5aizc_c" sboTerm="SBO:0000247" id="M_5aizc_c" name="5-amino-1-(5-phospho-D-ribosyl)imidazole-4-carboxylate" compartment="c" hasOnlySubstanceUnits="true" boundaryCondition="false" constant="false" fbc:charge="-2" fbc:chemicalFormula="C9H11N3O9P">
        <annotation>
          <rdf:RDF xmlns:rdf="http://www.w3.org/1999/02/22-rdf-syntax-ns#" xmlns:dcterms="http://purl.org/dc/terms/" xmlns:vCard="http://www.w3.org/2001/vcard-rdf/3.0#" xmlns:vCard4="http://www.w3.org/2006/vcard/ns#" xmlns:bqbiol="http://biomodels.net/biology-qualifiers/" xmlns:bqmodel="http://biomodels.net/model-qualifiers/">
            <rdf:Description rdf:about="#M_5aizc_c">
              <bqbiol:is>
                <rdf:Bag>
                  <rdf:li rdf:resource="http://identifiers.org/bigg.metabolite/5aizc"/>
                  <rdf:li rdf:resource="http://identifiers.org/biocyc/META:PHOSPHORIBOSYL-CARBOXY-AMINOIMIDAZOLE"/>
                  <rdf:li rdf:resource="http://identifiers.org/chebi/CHEBI:77657"/>
                  <rdf:li rdf:resource="http://identifiers.org/chebi/CHEBI:12103"/>
                  <rdf:li rdf:resource="http://identifiers.org/chebi/CHEBI:575"/>
                  <rdf:li rdf:resource="http://identifiers.org/chebi/CHEBI:18968"/>
                  <rdf:li rdf:resource="http://identifiers.org/chebi/CHEBI:58564"/>
                  <rdf:li rdf:resource="http://identifiers.org/chebi/CHEBI:28413"/>
                  <rdf:li rdf:resource="http://identifiers.org/chebi/CHEBI:41336"/>
                  <rdf:li rdf:resource="http://identifiers.org/hmdb/HMDB06273"/>
                  <rdf:li rdf:resource="http://identifiers.org/hmdb/HMDB62424"/>
                  <rdf:li rdf:resource="http://identifiers.org/inchi_key/XFVULMDJZXYMSG-ZIYNGMLESA-L"/>
                  <rdf:li rdf:resource="http://identifiers.org/kegg.compound/C04751"/>
                  <rdf:li rdf:resource="http://identifiers.org/metanetx.chemical/MNXM507"/>
                  <rdf:li rdf:resource="http://identifiers.org/reactome.compound/111395"/>
                  <rdf:li rdf:resource="http://identifiers.org/seed.compound/cpd02893"/>
                </rdf:Bag>
              </bqbiol:is>
            </rdf:Description>
          </rdf:RDF>
        </annotation>
      </species>
      <species metaid="M_5aop_c" sboTerm="SBO:0000247" id="M_5aop_c" name="5-Amino-4-oxopentanoate" compartment="c" hasOnlySubstanceUnits="true" boundaryCondition="false" constant="false" fbc:chemicalFormula="C5H9NO3">
        <annotation>
          <rdf:RDF xmlns:rdf="http://www.w3.org/1999/02/22-rdf-syntax-ns#" xmlns:dcterms="http://purl.org/dc/terms/" xmlns:vCard="http://www.w3.org/2001/vcard-rdf/3.0#" xmlns:vCard4="http://www.w3.org/2006/vcard/ns#" xmlns:bqbiol="http://biomodels.net/biology-qualifiers/" xmlns:bqmodel="http://biomodels.net/model-qualifiers/">
            <rdf:Description rdf:about="#M_5aop_c">
              <bqbiol:is>
                <rdf:Bag>
                  <rdf:li rdf:resource="http://identifiers.org/bigg.metabolite/5aop"/>
                  <rdf:li rdf:resource="http://identifiers.org/biocyc/META:5-AMINO-LEVULINATE"/>
                  <rdf:li rdf:resource="http://identifiers.org/chebi/CHEBI:20547"/>
                  <rdf:li rdf:resource="http://identifiers.org/chebi/CHEBI:356416"/>
                  <rdf:li rdf:resource="http://identifiers.org/chebi/CHEBI:132970"/>
                  <rdf:li rdf:resource="http://identifiers.org/chebi/CHEBI:12109"/>
                  <rdf:li rdf:resource="http://identifiers.org/chebi/CHEBI:2034"/>
                  <rdf:li rdf:resource="http://identifiers.org/chebi/CHEBI:17549"/>
                  <rdf:li rdf:resource="http://identifiers.org/hmdb/HMDB01149"/>
                  <rdf:li rdf:resource="http://identifiers.org/inchi_key/ZGXJTSGNIOSYLO-UHFFFAOYSA-N"/>
                  <rdf:li rdf:resource="http://identifiers.org/kegg.compound/C00430"/>
                  <rdf:li rdf:resource="http://identifiers.org/kegg.drug/D07567"/>
                  <rdf:li rdf:resource="http://identifiers.org/lipidmaps/LMFA01100055"/>
                  <rdf:li rdf:resource="http://identifiers.org/metanetx.chemical/MNXM405"/>
                  <rdf:li rdf:resource="http://identifiers.org/reactome.compound/189489"/>
                  <rdf:li rdf:resource="http://identifiers.org/reactome.compound/189466"/>
                  <rdf:li rdf:resource="http://identifiers.org/seed.compound/cpd00338"/>
                </rdf:Bag>
              </bqbiol:is>
            </rdf:Description>
          </rdf:RDF>
        </annotation>
      </species>
      <species metaid="M_5aprbu_c" sboTerm="SBO:0000247" id="M_5aprbu_c" name="5-Amino-6-(5&apos;-phosphoribitylamino)uracil" compartment="c" hasOnlySubstanceUnits="true" boundaryCondition="false" constant="false" fbc:charge="-2" fbc:chemicalFormula="C9H15N4O9P">
        <annotation>
          <rdf:RDF xmlns:rdf="http://www.w3.org/1999/02/22-rdf-syntax-ns#" xmlns:dcterms="http://purl.org/dc/terms/" xmlns:vCard="http://www.w3.org/2001/vcard-rdf/3.0#" xmlns:vCard4="http://www.w3.org/2006/vcard/ns#" xmlns:bqbiol="http://biomodels.net/biology-qualifiers/" xmlns:bqmodel="http://biomodels.net/model-qualifiers/">
            <rdf:Description rdf:about="#M_5aprbu_c">
              <bqbiol:is>
                <rdf:Bag>
                  <rdf:li rdf:resource="http://identifiers.org/bigg.metabolite/5aprbu"/>
                  <rdf:li rdf:resource="http://identifiers.org/biocyc/META:CPD-1086"/>
                  <rdf:li rdf:resource="http://identifiers.org/chebi/CHEBI:2031"/>
                  <rdf:li rdf:resource="http://identifiers.org/chebi/CHEBI:58421"/>
                  <rdf:li rdf:resource="http://identifiers.org/chebi/CHEBI:12107"/>
                  <rdf:li rdf:resource="http://identifiers.org/chebi/CHEBI:18247"/>
                  <rdf:li rdf:resource="http://identifiers.org/hmdb/HMDB03841"/>
                  <rdf:li rdf:resource="http://identifiers.org/inchi_key/RQRINYISXYAZKL-RPDRRWSUSA-L"/>
                  <rdf:li rdf:resource="http://identifiers.org/kegg.compound/C04454"/>
                  <rdf:li rdf:resource="http://identifiers.org/metanetx.chemical/MNXM1178"/>
                  <rdf:li rdf:resource="http://identifiers.org/seed.compound/cpd02720"/>
                </rdf:Bag>
              </bqbiol:is>
            </rdf:Description>
          </rdf:RDF>
        </annotation>
      </species>
      <species metaid="M_5apru_c" sboTerm="SBO:0000247" id="M_5apru_c" name="5-Amino-6-(5&apos;-phosphoribosylamino)uracil" compartment="c" hasOnlySubstanceUnits="true" boundaryCondition="false" constant="false" fbc:charge="-2" fbc:chemicalFormula="C9H13N4O9P">
        <annotation>
          <rdf:RDF xmlns:rdf="http://www.w3.org/1999/02/22-rdf-syntax-ns#" xmlns:dcterms="http://purl.org/dc/terms/" xmlns:vCard="http://www.w3.org/2001/vcard-rdf/3.0#" xmlns:vCard4="http://www.w3.org/2006/vcard/ns#" xmlns:bqbiol="http://biomodels.net/biology-qualifiers/" xmlns:bqmodel="http://biomodels.net/model-qualifiers/">
            <rdf:Description rdf:about="#M_5apru_c">
              <bqbiol:is>
                <rdf:Bag>
                  <rdf:li rdf:resource="http://identifiers.org/bigg.metabolite/5apru"/>
                  <rdf:li rdf:resource="http://identifiers.org/biocyc/META:CPD-602"/>
                  <rdf:li rdf:resource="http://identifiers.org/chebi/CHEBI:12108"/>
                  <rdf:li rdf:resource="http://identifiers.org/chebi/CHEBI:58453"/>
                  <rdf:li rdf:resource="http://identifiers.org/chebi/CHEBI:18337"/>
                  <rdf:li rdf:resource="http://identifiers.org/chebi/CHEBI:2032"/>
                  <rdf:li rdf:resource="http://identifiers.org/chebi/CHEBI:20546"/>
                  <rdf:li rdf:resource="http://identifiers.org/chebi/CHEBI:59550"/>
                  <rdf:li rdf:resource="http://identifiers.org/chebi/CHEBI:59551"/>
                  <rdf:li rdf:resource="http://identifiers.org/inchi_key/LZEXYCAGPMYXLX-UMMCILCDSA-L"/>
                  <rdf:li rdf:resource="http://identifiers.org/kegg.compound/C01268"/>
                  <rdf:li rdf:resource="http://identifiers.org/metanetx.chemical/MNXM1532"/>
                  <rdf:li rdf:resource="http://identifiers.org/seed.compound/cpd00931"/>
                </rdf:Bag>
              </bqbiol:is>
            </rdf:Description>
          </rdf:RDF>
        </annotation>
      </species>
      <species metaid="M_5caiz_c" sboTerm="SBO:0000247" id="M_5caiz_c" name="5-phosphoribosyl-5-carboxyaminoimidazole" compartment="c" hasOnlySubstanceUnits="true" boundaryCondition="false" constant="false" fbc:charge="-3" fbc:chemicalFormula="C9H11N3O9P">
        <annotation>
          <rdf:RDF xmlns:rdf="http://www.w3.org/1999/02/22-rdf-syntax-ns#" xmlns:dcterms="http://purl.org/dc/terms/" xmlns:vCard="http://www.w3.org/2001/vcard-rdf/3.0#" xmlns:vCard4="http://www.w3.org/2006/vcard/ns#" xmlns:bqbiol="http://biomodels.net/biology-qualifiers/" xmlns:bqmodel="http://biomodels.net/model-qualifiers/">
            <rdf:Description rdf:about="#M_5caiz_c">
              <bqbiol:is>
                <rdf:Bag>
                  <rdf:li rdf:resource="http://identifiers.org/bigg.metabolite/5caiz"/>
                  <rdf:li rdf:resource="http://identifiers.org/biocyc/META:CPD0-181"/>
                  <rdf:li rdf:resource="http://identifiers.org/chebi/CHEBI:48000"/>
                  <rdf:li rdf:resource="http://identifiers.org/chebi/CHEBI:58730"/>
                  <rdf:li rdf:resource="http://identifiers.org/hmdb/HMDB12268"/>
                  <rdf:li rdf:resource="http://identifiers.org/inchi_key/JHLXDWGVSYMXPL-XVFCMESISA-K"/>
                  <rdf:li rdf:resource="http://identifiers.org/kegg.compound/C15667"/>
                  <rdf:li rdf:resource="http://identifiers.org/metanetx.chemical/MNXM1409"/>
                  <rdf:li rdf:resource="http://identifiers.org/seed.compound/cpd25523"/>
                  <rdf:li rdf:resource="http://identifiers.org/seed.compound/cpd11310"/>
                </rdf:Bag>
              </bqbiol:is>
            </rdf:Description>
          </rdf:RDF>
        </annotation>
      </species>
      <species metaid="M_5dglcn_c" sboTerm="SBO:0000247" id="M_5dglcn_c" name="5-Dehydro-D-gluconate" compartment="c" hasOnlySubstanceUnits="true" boundaryCondition="false" constant="false" fbc:charge="-1" fbc:chemicalFormula="C6H9O7">
        <annotation>
          <rdf:RDF xmlns:rdf="http://www.w3.org/1999/02/22-rdf-syntax-ns#" xmlns:dcterms="http://purl.org/dc/terms/" xmlns:vCard="http://www.w3.org/2001/vcard-rdf/3.0#" xmlns:vCard4="http://www.w3.org/2006/vcard/ns#" xmlns:bqbiol="http://biomodels.net/biology-qualifiers/" xmlns:bqmodel="http://biomodels.net/model-qualifiers/">
            <rdf:Description rdf:about="#M_5dglcn_c">
              <bqbiol:is>
                <rdf:Bag>
                  <rdf:li rdf:resource="http://identifiers.org/bigg.metabolite/5dglcn"/>
                  <rdf:li rdf:resource="http://identifiers.org/biocyc/META:5-DEHYDROGLUCONATE"/>
                  <rdf:li rdf:resource="http://identifiers.org/chebi/CHEBI:12121"/>
                  <rdf:li rdf:resource="http://identifiers.org/chebi/CHEBI:20564"/>
                  <rdf:li rdf:resource="http://identifiers.org/chebi/CHEBI:2051"/>
                  <rdf:li rdf:resource="http://identifiers.org/chebi/CHEBI:17426"/>
                  <rdf:li rdf:resource="http://identifiers.org/chebi/CHEBI:12120"/>
                  <rdf:li rdf:resource="http://identifiers.org/chebi/CHEBI:58143"/>
                  <rdf:li rdf:resource="http://identifiers.org/inchi_key/IZSRJDGCGRAUAR-MROZADKFSA-M"/>
                  <rdf:li rdf:resource="http://identifiers.org/kegg.compound/C01062"/>
                  <rdf:li rdf:resource="http://identifiers.org/metanetx.chemical/MNXM963"/>
                  <rdf:li rdf:resource="http://identifiers.org/sabiork/2233"/>
                  <rdf:li rdf:resource="http://identifiers.org/seed.compound/cpd00781"/>
                </rdf:Bag>
              </bqbiol:is>
            </rdf:Description>
          </rdf:RDF>
        </annotation>
      </species>
      <species metaid="M_5dglcn_e" sboTerm="SBO:0000247" id="M_5dglcn_e" name="5-Dehydro-D-gluconate" compartment="e" hasOnlySubstanceUnits="true" boundaryCondition="false" constant="false" fbc:charge="-1" fbc:chemicalFormula="C6H9O7">
        <annotation>
          <rdf:RDF xmlns:rdf="http://www.w3.org/1999/02/22-rdf-syntax-ns#" xmlns:dcterms="http://purl.org/dc/terms/" xmlns:vCard="http://www.w3.org/2001/vcard-rdf/3.0#" xmlns:vCard4="http://www.w3.org/2006/vcard/ns#" xmlns:bqbiol="http://biomodels.net/biology-qualifiers/" xmlns:bqmodel="http://biomodels.net/model-qualifiers/">
            <rdf:Description rdf:about="#M_5dglcn_e">
              <bqbiol:is>
                <rdf:Bag>
                  <rdf:li rdf:resource="http://identifiers.org/bigg.metabolite/5dglcn"/>
                  <rdf:li rdf:resource="http://identifiers.org/biocyc/META:5-DEHYDROGLUCONATE"/>
                  <rdf:li rdf:resource="http://identifiers.org/chebi/CHEBI:12121"/>
                  <rdf:li rdf:resource="http://identifiers.org/chebi/CHEBI:20564"/>
                  <rdf:li rdf:resource="http://identifiers.org/chebi/CHEBI:2051"/>
                  <rdf:li rdf:resource="http://identifiers.org/chebi/CHEBI:17426"/>
                  <rdf:li rdf:resource="http://identifiers.org/chebi/CHEBI:12120"/>
                  <rdf:li rdf:resource="http://identifiers.org/chebi/CHEBI:58143"/>
                  <rdf:li rdf:resource="http://identifiers.org/inchi_key/IZSRJDGCGRAUAR-MROZADKFSA-M"/>
                  <rdf:li rdf:resource="http://identifiers.org/kegg.compound/C01062"/>
                  <rdf:li rdf:resource="http://identifiers.org/metanetx.chemical/MNXM963"/>
                  <rdf:li rdf:resource="http://identifiers.org/sabiork/2233"/>
                  <rdf:li rdf:resource="http://identifiers.org/seed.compound/cpd00781"/>
                </rdf:Bag>
              </bqbiol:is>
            </rdf:Description>
          </rdf:RDF>
        </annotation>
      </species>
      <species metaid="M_5dh4dglc_c" sboTerm="SBO:0000247" id="M_5dh4dglc_c" name="5-Dehydro-4-deoxy-D-glucarate" compartment="c" hasOnlySubstanceUnits="true" boundaryCondition="false" constant="false" fbc:charge="-2" fbc:chemicalFormula="C6H6O7">
        <annotation>
          <rdf:RDF xmlns:rdf="http://www.w3.org/1999/02/22-rdf-syntax-ns#" xmlns:dcterms="http://purl.org/dc/terms/" xmlns:vCard="http://www.w3.org/2001/vcard-rdf/3.0#" xmlns:vCard4="http://www.w3.org/2006/vcard/ns#" xmlns:bqbiol="http://biomodels.net/biology-qualifiers/" xmlns:bqmodel="http://biomodels.net/model-qualifiers/">
            <rdf:Description rdf:about="#M_5dh4dglc_c">
              <bqbiol:is>
                <rdf:Bag>
                  <rdf:li rdf:resource="http://identifiers.org/bigg.metabolite/5dh4dglc"/>
                  <rdf:li rdf:resource="http://identifiers.org/biocyc/META:5-KETO-4-DEOXY-D-GLUCARATE"/>
                  <rdf:li rdf:resource="http://identifiers.org/chebi/CHEBI:35453"/>
                  <rdf:li rdf:resource="http://identifiers.org/chebi/CHEBI:16369"/>
                  <rdf:li rdf:resource="http://identifiers.org/chebi/CHEBI:12117"/>
                  <rdf:li rdf:resource="http://identifiers.org/chebi/CHEBI:20561"/>
                  <rdf:li rdf:resource="http://identifiers.org/chebi/CHEBI:35454"/>
                  <rdf:li rdf:resource="http://identifiers.org/chebi/CHEBI:42815"/>
                  <rdf:li rdf:resource="http://identifiers.org/chebi/CHEBI:42819"/>
                  <rdf:li rdf:resource="http://identifiers.org/chebi/CHEBI:2048"/>
                  <rdf:li rdf:resource="http://identifiers.org/chebi/CHEBI:43704"/>
                  <rdf:li rdf:resource="http://identifiers.org/inchi_key/QUURPCHWPQNNGL-ZAFYKAAXSA-L"/>
                  <rdf:li rdf:resource="http://identifiers.org/kegg.compound/C00679"/>
                  <rdf:li rdf:resource="http://identifiers.org/metanetx.chemical/MNXM854"/>
                  <rdf:li rdf:resource="http://identifiers.org/sabiork/5177"/>
                  <rdf:li rdf:resource="http://identifiers.org/seed.compound/cpd00515"/>
                </rdf:Bag>
              </bqbiol:is>
            </rdf:Description>
          </rdf:RDF>
        </annotation>
      </species>
      <species metaid="M_5dpmev_c" sboTerm="SBO:0000247" id="M_5dpmev_c" name=" R  5 Diphosphomevalonate C6H10O10P2" compartment="c" hasOnlySubstanceUnits="true" boundaryCondition="false" constant="false" fbc:charge="-4" fbc:chemicalFormula="C6H10O10P2">
        <annotation>
          <rdf:RDF xmlns:rdf="http://www.w3.org/1999/02/22-rdf-syntax-ns#" xmlns:dcterms="http://purl.org/dc/terms/" xmlns:vCard="http://www.w3.org/2001/vcard-rdf/3.0#" xmlns:vCard4="http://www.w3.org/2006/vcard/ns#" xmlns:bqbiol="http://biomodels.net/biology-qualifiers/" xmlns:bqmodel="http://biomodels.net/model-qualifiers/">
            <rdf:Description rdf:about="#M_5dpmev_c">
              <bqbiol:is>
                <rdf:Bag>
                  <rdf:li rdf:resource="http://identifiers.org/bigg.metabolite/5dpmev"/>
                  <rdf:li rdf:resource="http://identifiers.org/biocyc/META:CPD-641"/>
                  <rdf:li rdf:resource="http://identifiers.org/chebi/CHEBI:332"/>
                  <rdf:li rdf:resource="http://identifiers.org/chebi/CHEBI:57557"/>
                  <rdf:li rdf:resource="http://identifiers.org/chebi/CHEBI:18674"/>
                  <rdf:li rdf:resource="http://identifiers.org/chebi/CHEBI:10989"/>
                  <rdf:li rdf:resource="http://identifiers.org/chebi/CHEBI:15899"/>
                  <rdf:li rdf:resource="http://identifiers.org/hmdb/HMDB01090"/>
                  <rdf:li rdf:resource="http://identifiers.org/inchi_key/SIGQQUBJQXSAMW-ZCFIWIBFSA-J"/>
                  <rdf:li rdf:resource="http://identifiers.org/kegg.compound/C01143"/>
                  <rdf:li rdf:resource="http://identifiers.org/lipidmaps/LMFA01050416"/>
                  <rdf:li rdf:resource="http://identifiers.org/metanetx.chemical/MNXM689"/>
                  <rdf:li rdf:resource="http://identifiers.org/reactome.compound/191403"/>
                  <rdf:li rdf:resource="http://identifiers.org/sabiork/5408"/>
                  <rdf:li rdf:resource="http://identifiers.org/seed.compound/cpd00841"/>
                </rdf:Bag>
              </bqbiol:is>
            </rdf:Description>
          </rdf:RDF>
        </annotation>
      </species>
      <species metaid="M_5drib_c" sboTerm="SBO:0000247" id="M_5drib_c" name="5&apos;-deoxyribose" compartment="c" hasOnlySubstanceUnits="true" boundaryCondition="false" constant="false" fbc:chemicalFormula="C5H10O4">
        <annotation>
          <rdf:RDF xmlns:rdf="http://www.w3.org/1999/02/22-rdf-syntax-ns#" xmlns:dcterms="http://purl.org/dc/terms/" xmlns:vCard="http://www.w3.org/2001/vcard-rdf/3.0#" xmlns:vCard4="http://www.w3.org/2006/vcard/ns#" xmlns:bqbiol="http://biomodels.net/biology-qualifiers/" xmlns:bqmodel="http://biomodels.net/model-qualifiers/">
            <rdf:Description rdf:about="#M_5drib_c">
              <bqbiol:is>
                <rdf:Bag>
                  <rdf:li rdf:resource="http://identifiers.org/bigg.metabolite/5drib"/>
                  <rdf:li rdf:resource="http://identifiers.org/biocyc/META:CPD0-2167"/>
                  <rdf:li rdf:resource="http://identifiers.org/chebi/CHEBI:62012"/>
                  <rdf:li rdf:resource="http://identifiers.org/inchi_key/WDRISBUVHBMJEF-MROZADKFSA-N"/>
                  <rdf:li rdf:resource="http://identifiers.org/metanetx.chemical/MNXM4391"/>
                  <rdf:li rdf:resource="http://identifiers.org/seed.compound/cpd17002"/>
                  <rdf:li rdf:resource="http://identifiers.org/seed.compound/cpd15380"/>
                </rdf:Bag>
              </bqbiol:is>
            </rdf:Description>
          </rdf:RDF>
        </annotation>
      </species>
      <species metaid="M_5fthf_c" sboTerm="SBO:0000247" id="M_5fthf_c" name="5-Formyltetrahydrofolate" compartment="c" hasOnlySubstanceUnits="true" boundaryCondition="false" constant="false" fbc:charge="-2" fbc:chemicalFormula="C20H21N7O7">
        <annotation>
          <rdf:RDF xmlns:rdf="http://www.w3.org/1999/02/22-rdf-syntax-ns#" xmlns:dcterms="http://purl.org/dc/terms/" xmlns:vCard="http://www.w3.org/2001/vcard-rdf/3.0#" xmlns:vCard4="http://www.w3.org/2006/vcard/ns#" xmlns:bqbiol="http://biomodels.net/biology-qualifiers/" xmlns:bqmodel="http://biomodels.net/model-qualifiers/">
            <rdf:Description rdf:about="#M_5fthf_c">
              <bqbiol:is>
                <rdf:Bag>
                  <rdf:li rdf:resource="http://identifiers.org/bigg.metabolite/5fthf"/>
                  <rdf:li rdf:resource="http://identifiers.org/biocyc/META:5-FORMYL-THF"/>
                  <rdf:li rdf:resource="http://identifiers.org/chebi/CHEBI:2057"/>
                  <rdf:li rdf:resource="http://identifiers.org/chebi/CHEBI:18607"/>
                  <rdf:li rdf:resource="http://identifiers.org/chebi/CHEBI:63606"/>
                  <rdf:li rdf:resource="http://identifiers.org/chebi/CHEBI:12127"/>
                  <rdf:li rdf:resource="http://identifiers.org/chebi/CHEBI:15640"/>
                  <rdf:li rdf:resource="http://identifiers.org/chebi/CHEBI:65340"/>
                  <rdf:li rdf:resource="http://identifiers.org/chebi/CHEBI:57457"/>
                  <rdf:li rdf:resource="http://identifiers.org/hmdb/HMDB06206"/>
                  <rdf:li rdf:resource="http://identifiers.org/hmdb/HMDB01562"/>
                  <rdf:li rdf:resource="http://identifiers.org/hmdb/HMDB62757"/>
                  <rdf:li rdf:resource="http://identifiers.org/inchi_key/VVIAGPKUTFNRDU-STQMWFEESA-L"/>
                  <rdf:li rdf:resource="http://identifiers.org/kegg.compound/C03479"/>
                  <rdf:li rdf:resource="http://identifiers.org/kegg.drug/D07986"/>
                  <rdf:li rdf:resource="http://identifiers.org/metanetx.chemical/MNXM1392"/>
                  <rdf:li rdf:resource="http://identifiers.org/sabiork/6654"/>
                  <rdf:li rdf:resource="http://identifiers.org/seed.compound/cpd02197"/>
                </rdf:Bag>
              </bqbiol:is>
            </rdf:Description>
          </rdf:RDF>
        </annotation>
      </species>
      <species metaid="M_5m3hACP_c" sboTerm="SBO:0000247" id="M_5m3hACP_c" name="5-methyl-3-hydroxy-hexanoyl-ACP" compartment="c" hasOnlySubstanceUnits="true" boundaryCondition="false" constant="false" fbc:chemicalFormula="C18H33N2O9PRS">
        <annotation>
          <rdf:RDF xmlns:rdf="http://www.w3.org/1999/02/22-rdf-syntax-ns#" xmlns:dcterms="http://purl.org/dc/terms/" xmlns:vCard="http://www.w3.org/2001/vcard-rdf/3.0#" xmlns:vCard4="http://www.w3.org/2006/vcard/ns#" xmlns:bqbiol="http://biomodels.net/biology-qualifiers/" xmlns:bqmodel="http://biomodels.net/model-qualifiers/">
            <rdf:Description rdf:about="#M_5m3hACP_c">
              <bqbiol:is>
                <rdf:Bag>
                  <rdf:li rdf:resource="http://identifiers.org/bigg.metabolite/5m3hACP"/>
                </rdf:Bag>
              </bqbiol:is>
            </rdf:Description>
          </rdf:RDF>
        </annotation>
      </species>
      <species metaid="M_5m3hhACP_c" sboTerm="SBO:0000247" id="M_5m3hhACP_c" name="5-methyl-3-oxo-hexanoyl-ACP" compartment="c" hasOnlySubstanceUnits="true" boundaryCondition="false" constant="false" fbc:chemicalFormula="C18H31N2O9PRS">
        <annotation>
          <rdf:RDF xmlns:rdf="http://www.w3.org/1999/02/22-rdf-syntax-ns#" xmlns:dcterms="http://purl.org/dc/terms/" xmlns:vCard="http://www.w3.org/2001/vcard-rdf/3.0#" xmlns:vCard4="http://www.w3.org/2006/vcard/ns#" xmlns:bqbiol="http://biomodels.net/biology-qualifiers/" xmlns:bqmodel="http://biomodels.net/model-qualifiers/">
            <rdf:Description rdf:about="#M_5m3hhACP_c">
              <bqbiol:is>
                <rdf:Bag>
                  <rdf:li rdf:resource="http://identifiers.org/bigg.metabolite/5m3hhACP"/>
                </rdf:Bag>
              </bqbiol:is>
            </rdf:Description>
          </rdf:RDF>
        </annotation>
      </species>
      <species metaid="M_5mdr1p_c" sboTerm="SBO:0000247" id="M_5mdr1p_c" name="5-Methylthio-5-deoxy-D-ribose 1-phosphate" compartment="c" hasOnlySubstanceUnits="true" boundaryCondition="false" constant="false" fbc:charge="-2" fbc:chemicalFormula="C6H11O7PS">
        <annotation>
[truncated: 6,329,849 more chars]
